# Supplementary material for: Time-Dependent Transcriptional Changes in Axenic Giardia duodenalis Trophozoites
Source: PLoS Negl Trop Dis. 2015 Dec 4;9(12):e0004261. doi: 10.1371/journal.pntd.0004261 (PMC4670223; doi:10.1371/journal.pntd.0004261)
Supplement: S1 Table — (XLSX) [file pntd.0004261.s001.xlsx]

## Sheet: S1 Table
S1 Table. RNA-seq read processing and mapping statistics
Replicate		48.1	48.2	48.3	48.4	60.1	60.2	60.3	60.4	96.1	96.2	96.3	96.4
Illumina reads	Total	36607988	34048654	37696078	46971922	43744874	36389132	39999400	47668838	29715924	38061832	37068750	45787856
Trimmed and quality-controlled reads	Paired	29476264	25411742	25268398	36708272	27775748	23357962	24559494	32090934	17720352	22416468	23502754	29385658
Non-overlapping paired + merged + unpaired reads	Total	23871036	24583790	25989871	34316467	28668492	24806552	28050911	32736739	21152612	27191112	28076360	30857557
	Mapped	22073529	22413112	24163803	31825894	26645379	22653115	25714963	29928816	19245727	24902150	25462595	28037526
	Mapped (% total)	92.4777	91.1755	92.9786	92.7467	92.9462	91.3221	91.6769	91.4278	90.9894	91.5852	90.6921	90.8664
Mean coverage (X)		386.4	396.88	392.29	424.74	460.65	360.6	450.54	406.89	299.88	391.28	512.9	379.15
