# Supplementary material for: Time-Dependent Transcriptional Changes in Axenic Giardia duodenalis Trophozoites
Source: PLoS Negl Trop Dis. 2015 Dec 4;9(12):e0004261. doi: 10.1371/journal.pntd.0004261 (PMC4670223; doi:10.1371/journal.pntd.0004261)
Supplement: S2 Table — Differential transcription statistics (FDR <0.05) and putative structural homologs for selected gene products. (XLSX) [file pntd.0004261.s002.xlsx]

## Sheet: S2 Table
S2 Table. Average transcriptional abundance, ranking and fold change for all genes. Differential transcription statistics (FDR <0.05) and putative structural homologs for selected gene products.
		Mean normalized expected count			Mean transcripts per million (TPM)			Fold change	log10(Fold change)	Ranking by Mean TPM						Putative structural homologue (iTasser)								GO information (I-TASSER)		GO information (GiardiaDB.org)
Accession number	Description	48 hours	60 hours	96 hours	48 hours	60 hours	96 hours	96/(avg 48 & 60)	log10(96/(avg 48 & 60))	48 hours	60 hours	96 hours	Average rank across time-points	Differential transcription direction	PPDE (~1/E value)	Species	Protein name	PDB code	PDB chain	TM score	RMSD (Å)	% Coverage	% AA identity	GO Molecular function (code-confidence-description)	GO Biological process (code-confidence-description)	GO codes	GO code descriptions
GL50803_16588	hypothetical_protein	155952	110484	113086	11674.2	9885.07	9820.66	0.911038	-0.0404634	1	1	4	2	-	-	-	-	-	-	-	-	-	-	-	-	-	-
GL50803_15228	Ribosomal_protein_S15A	115788	107740	130757	8561.38	9320.02	12962.2	1.4498	0.161307	3	2	2	2.33333	-	-	-	-	-	-	-	-	-	-	-	-	-	-
GL50803_13561	Translation_elongation_factor	267619	187426	257001	10071	9807.66	12242.5	1.23172	0.090513	2	4	3	3	-	-	-	-	-	-	-	-	-	-	-	-	-	-
GL50803_10311	Ornithine_carbamoyltransferase	252734	271696	347060	7103.4	8173.5	13927.8	1.82338	0.260877	5	3	1	3	-	-	-	-	-	-	-	-	-	-	-	-	-	-
GL50803_6687	Glyceraldehyde_3-phosphate_dehydrogenase	198504	188070	194441	5256.61	4982.61	6567.96	1.2829	0.108194	14	9	7	10	-	-	-	-	-	-	-	-	-	-	-	-	-	-
GL50803_17163	Peptidyl-prolyl_cis-trans_isomerase_B_precursor	121355	106611	79001.6	6414.48	6164.73	4999.34	0.794858	-0.0997107	7	6	18	10.3333	-	-	-	-	-	-	-	-	-	-	-	-	-	-
GL50803_6430	14-3-3_protein	158362	141763	105101	5840.85	5928.02	4978.66	0.846073	-0.0725923	9	7	19	11.6667	-	-	-	-	-	-	-	-	-	-	-	-	-	-
GL50803_8462	Ribosomal_protein_L27	72902.4	62835.7	51130.3	5446.39	5193.67	5213.04	0.979889	-0.00882302	12	8	16	12	-	-	-	-	-	-	-	-	-	-	-	-	-	-
GL50803_17054	Acidic_ribosomal_protein_P0	196491	153514	178176	5058.66	4880.24	6144.84	1.23652	0.0922023	15	15	8	12.6667	-	-	-	-	-	-	-	-	-	-	-	-	-	-
GL50803_38901	VSP	32286	26365.9	41146.1	5027.48	4662.3	6772.14	1.39779	0.145442	16	16	6	12.6667	-	-	-	-	-	-	-	-	-	-	-	-	-	-
GL50803_14091	Ribosomal_protein_L14	81194.9	54140.3	67047.9	5639.79	5693.54	5425.78	0.957491	-0.0188654	11	18	13	14	-	-	-	-	-	-	-	-	-	-	-	-	-	-
GL50803_6171	hypothetical_protein	94045.6	77380.6	61949.1	5728.02	5919.64	4760.47	0.817412	-0.0875589	10	11	21	14	-	-	-	-	-	-	-	-	-	-	-	-	-	-
GL50803_14620	Ribosomal_protein_S6	129309	114366	102978	4669.53	4450.37	5227.44	1.14638	0.059329	18	12	15	15	-	-	-	-	-	-	-	-	-	-	-	-	-	-
GL50803_11654	Alpha-1_giardin	171794	138341	110861	5281.15	4999.1	4856.32	0.944786	-0.0246664	13	14	20	15.6667	-	-	-	-	-	-	-	-	-	-	-	-	-	-
GL50803_9848	Dynein_light_chain	61182.5	57325.1	23734.6	7393.65	8509.35	3304.25	0.415551	-0.381376	4	5	42	17	-	-	-	-	-	-	-	-	-	-	-	-	-	-
GL50803_6135	Ribosomal_protein_S17	94415	71555.7	40268.3	6445.66	6562.91	3583.47	0.55094	-0.258896	6	10	36	17.3333	-	-	-	-	-	-	-	-	-	-	-	-	-	-
GL50803_26925	deprecated	49722.7	42205.8	35060.6	4216.51	4175.8	3924.51	0.935263	-0.0290661	23	17	28	22.6667	-	-	-	-	-	-	-	-	-	-	-	-	-	-
GL50803_101765	VSP	217550	280540	424622	3195.44	3016.01	8954.05	2.88308	0.459857	58	13	5	25.3333	96h>48h60h	0.998943	-	-	-	-	-	-	-	-	-	-	GO:0005515;	protein binding;
GL50803_16431	Ribosomal_protein_L19	90150.6	73558.8	75786.6	4031.28	3792.56	4545.84	1.16205	0.0652242	30	28	22	26.6667	-	-	-	-	-	-	-	-	-	-	-	-	-	-
GL50803_15260	Ribosomal_protein_S15	71534.4	56923.1	45982.7	4548.13	4268.96	3381.15	0.766954	-0.115231	20	26	40	28.6667	-	-	-	-	-	-	-	-	-	-	-	-	-	-
GL50803_6022	Ribosomal_protein_S20	50397.3	44184.3	35265.5	3930.09	3736.62	3718.54	0.970048	-0.0132066	32	27	33	30.6667	-	-	-	-	-	-	-	-	-	-	-	-	-	-
GL50803_7766	Ribosomal_protein_SA	99822.9	88565.7	62497.5	3794.16	3697	3454.54	0.922298	-0.0351289	35	23	38	32	-	-	-	-	-	-	-	-	-	-	-	-	-	-
GL50803_15046	Ribosomal_protein_L26	54142.6	39460.3	40877.3	4055.6	3873.01	3857.89	0.973157	-0.0118172	28	41	32	33.6667	-	-	-	-	-	-	-	-	-	-	-	-	-	-
GL50803_10428	Ribosomal_protein_L10	83629.1	72095.6	62845.8	3662.51	3453.37	3911.32	1.09932	0.0411247	42	32	29	34.3333	-	-	-	-	-	-	-	-	-	-	-	-	-	-
GL50803_14521	Peroxiredoxin_1	72171.3	58903.2	100138	3322.6	3169.06	6021.34	1.8551	0.268367	52	44	9	35	-	-	-	-	-	-	-	-	-	-	-	-	-	-
GL50803_16501	VSP_with_INR	188193	239830	270971	2706.32	2584.38	5479.43	2.07134	0.316252	75	20	12	35.6667	-	-	-	-	-	-	-	-	-	-	-	-	-	-
GL50803_14614	Eukaryotic_translation_initiation_factor_5A	66137.3	54850.9	33312.5	4005.16	3737.91	2721.55	0.702964	-0.153067	31	25	55	37	-	-	-	-	-	-	-	-	-	-	-	-	-	-
GL50803_16368	Ribosomal_protein_L31B	40517.6	32329.5	24172.9	3823.34	3701.58	2861.12	0.760439	-0.118936	34	29	51	38	-	-	-	-	-	-	-	-	-	-	-	-	-	-
GL50803_11043	Fructose-bisphosphate_aldolase	101885	112521	137538	2882.31	2777.97	5274.89	1.86383	0.270405	69	31	14	38	-	-	-	-	-	-	-	-	-	-	-	-	-	-
GL50803_11247	Ribosomal_protein_L13a	85688.2	63518.2	62811.9	3785.99	3693.65	3627.81	0.970049	-0.0132062	36	45	35	38.6667	-	-	-	-	-	-	-	-	-	-	-	-	-	-
GL50803_10367	Ribosomal_protein_S24	48672.5	38661.5	30094.9	3709.78	3652.95	3089.23	0.839153	-0.0761586	37	35	45	39	-	-	-	-	-	-	-	-	-	-	-	-	-	-
GL50803_16298	hypothetical_protein	54540.9	48437.5	38242.1	3696.12	3610.08	3167.28	0.867012	-0.0619751	38	36	44	39.3333	-	-	-	-	-	-	-	-	-	-	-	-	-	-
GL50803_5517	Ribosomal_protein_L37a	44464.3	32596.4	17939.5	4687.63	4574.57	2295.73	0.49572	-0.304763	17	21	80	39.3333	-	-	-	-	-	-	-	-	-	-	-	-	-	-
GL50803_102678	deprecated	46483.3	33590.2	39535.4	3461.5	3254.68	3940.34	1.17339	0.0694414	48	47	27	40.6667	-	-	-	-	-	-	-	-	-	-	-	-	-	-
GL50803_103142	VSP,_putative	65715.7	52456.1	69892.7	3463.77	3259.99	4025.95	1.19753	0.0782862	47	50	26	41	-	-	-	-	-	-	-	-	-	-	-	-	-	-
GL50803_16453	Carbamate_kinase	131137	126534	60967.3	4049.1	3842.16	2444.76	0.619612	-0.20788	29	22	72	41	-	-	-	-	-	-	-	-	-	-	-	-	-	-
GL50803_137707	VSP	143918	170340	225825	2596.97	2482.95	5562.64	2.19005	0.340454	83	33	10	42	-	-	-	-	-	-	-	-	-	-	-	-	-	-
GL50803_14321	Ribosomal_protein_L30	38202.3	32614.6	19115.8	3673.44	3607.26	2535.95	0.696623	-0.157002	39	24	66	43	-	-	-	-	-	-	-	-	-	-	-	-	-	-
GL50803_137708	VSP	143918	170340	225825	2596.97	2476.78	5562.64	2.19271	0.340982	84	34	11	43	-	-	-	-	-	-	-	-	-	-	-	-	-	-
GL50803_7878	Ribosomal_protein_S14	64995.1	44491.7	31406.2	4056.56	4019.83	2547.72	0.630906	-0.200036	27	43	63	44.3333	-	-	-	-	-	-	-	-	-	-	-	-	-	-
GL50803_16310	Ribosomal_protein_L27a	48069.2	40935.4	32915.7	3287.87	3027.44	3414.49	1.08134	0.0339612	56	42	39	45.6667	-	-	-	-	-	-	-	-	-	-	-	-	-	-
GL50803_33862	Ribosomal_protein_S12	46705.8	36399.8	25745.4	3664.52	3477.91	2641.16	0.739569	-0.131021	41	37	59	45.6667	-	-	-	-	-	-	-	-	-	-	-	-	-	-
GL50803_9810	Ribosomal_protein_L44	46549.1	32527.6	18523.2	4343.24	4182.8	2203.41	0.516866	-0.286622	22	30	85	45.6667	-	-	-	-	-	-	-	-	-	-	-	-	-	-
GL50803_15551	Ribosomal_protein_S18	52344.6	44327.7	34081.8	3315.27	3144.47	2895.69	0.896535	-0.047433	53	40	48	47	-	-	-	-	-	-	-	-	-	-	-	-	-	-
GL50803_5604	hypothetical_protein	56614.1	39501.8	31076.7	3875.74	3701.58	2613.64	0.689859	-0.16124	33	48	60	47	-	-	-	-	-	-	-	-	-	-	-	-	-	-
GL50803_135231	Histone_H3	95373.2	51004.4	24521	6049.13	6025.35	2033.83	0.336881	-0.472524	8	39	95	47.3333	-	-	-	-	-	-	-	-	-	-	-	-	-	-
GL50803_8118	Ribosomal_protein_S2	98249.6	69452.8	90282.3	3356.54	3200.8	3866.55	1.1793	0.0716259	51	66	31	49.3333	-	-	-	-	-	-	-	-	-	-	-	-	-	-
GL50803_17337	Ribosomal_protein_P1B	53731.5	31451	32530.8	4070.79	4057.47	2722.78	0.669954	-0.173955	26	69	54	49.6667	-	-	-	-	-	-	-	-	-	-	-	-	-	-
GL50803_17244	Ribosomal_protein_L7a	76578.9	61016.8	72659.5	3046.28	2888.01	4149.24	1.39839	0.14563	64	62	25	50.3333	-	-	-	-	-	-	-	-	-	-	-	-	-	-
GL50803_16086	Ribosomal_protein_L2	85028	63572.2	82586	3032.02	2848.02	4205.59	1.43046	0.155477	65	68	24	52.3333	-	-	-	-	-	-	-	-	-	-	-	-	-	-
GL50803_16114	Ribosomal_protein_L36-1	29829.3	23546	13201.7	3669.94	3502.03	2168.17	0.604623	-0.218515	40	38	90	56	-	-	-	-	-	-	-	-	-	-	-	-	-	-
GL50803_16265	Ribosomal_protein_S3a	91005.4	71726.8	63228.7	3184.74	2976.02	2893.27	0.939257	-0.0272153	59	63	49	57	-	-	-	-	-	-	-	-	-	-	-	-	-	-
GL50803_6133	Ribosomal_protein_L35	49474	40573.9	31179.6	3103.82	2889.96	2593.96	0.865551	-0.0627075	63	54	61	59.3333	-	-	-	-	-	-	-	-	-	-	-	-	-	-
GL50803_10919	Ribosomal_protein_S10B	35374.9	32325.8	26103.6	2704.67	2567.09	2788.2	1.05779	0.0243983	76	55	53	61.3333	-	-	-	-	-	-	-	-	-	-	-	-	-	-
GL50803_34093	hypothetical_protein	31584.2	17733.8	8538.05	4611.83	4295.24	1595.7	0.3583	-0.445754	19	53	120	64	-	-	-	-	-	-	-	-	-	-	-	-	-	-
GL50803_11359	Ribosomal_protein_S4	85574.3	67431.1	63642.2	2832.26	2695.31	2918.88	1.05612	0.023712	72	76	47	65	-	-	-	-	-	-	-	-	-	-	-	-	-	-
GL50803_5810	hypothetical_protein	52458.9	45389.5	11630.4	4124.17	4140.93	1186.97	0.287225	-0.541778	25	19	152	65.3333	60h48h>96h	0.998913	Psychrobacter arcticus	Uncharacterized protein	2RE7	2re7A	0.8112	1.92	16.1	94.66	; GO:0010181 0.55 FMN binding ; GO:0016641 0.31 oxidoreductase activity, acting on the CH-NH2 group of donors, oxygen as acceptor	; GO:0008614 0.31 pyridoxine metabolic process ; GO:0042819 0.31 vitamin B6 biosynthetic process	GO:0004733; GO:0010181; GO:0016491; GO:0055114;	FMN binding; FMN binding; oxidation-reduction process; oxidoreductase activity; pyridoxamine-phosphate oxidase activity;
GL50803_14699	Ribosomal_protein_S23	40439.7	31600.6	31691.9	2796.5	2637.9	2816.96	1.03671	0.0156591	73	72	52	65.6667	-	-	-	-	-	-	-	-	-	-	-	-	-	-
GL50803_20168	deprecated	50317.9	29137.2	57828.9	3298.39	3120.72	3653.66	1.13837	0.0562833	54	112	34	66.6667	-	-	-	-	-	-	-	-	-	-	-	-	-	-
GL50803_19436	Ribosomal_protein_L7	64419	51928.9	46072	2605.99	2485.55	2924.36	1.14871	0.0602117	82	74	46	67.3333	-	-	-	-	-	-	-	-	-	-	-	-	-	-
GL50803_11950	Ribosomal_protein_L18	76948.4	44375	48274.5	3545.23	3438.43	2508.83	0.718486	-0.143582	43	97	67	69	-	-	-	-	-	-	-	-	-	-	-	-	-	-
GL50803_14019	Cathepsin_B_precursor	100228	87411.1	57539.3	3108.35	2908.71	2196.07	0.729948	-0.136708	62	60	86	69.3333	-	-	-	-	-	-	-	-	-	-	-	-	-	-
GL50803_112312	Elongation_factor_1-alpha	128543	84260.6	193141	2614.33	2488.44	5048.38	1.97868	0.296376	81	118	17	72	-	-	-	-	-	-	-	-	-	-	-	-	-	-
GL50803_14938	Ribosomal_protein_L12	51247	39085.8	50340.4	2619.87	2503.2	3262.92	1.27381	0.105106	80	95	43	72.6667	-	-	-	-	-	-	-	-	-	-	-	-	-	-
GL50803_16044	hypothetical_protein	41111.4	37442.7	29885.5	2482.99	2283.8	2649.97	1.11185	0.0460449	97	65	58	73.3333	-	-	-	-	-	-	-	-	-	-	-	-	-	-
GL50803_15520	Ribosomal_protein_L21	42215.1	32463.6	38857.1	2549.4	2397.14	3338.84	1.34997	0.130324	90	89	41	73.3333	-	-	-	-	-	-	-	-	-	-	-	-	-	-
GL50803_17153	Alpha-11_giardin	80121.3	76908.3	54655.4	2501.74	2316.11	2547.48	1.05752	0.0242875	96	61	64	73.6667	-	-	-	-	-	-	-	-	-	-	-	-	-	-
GL50803_14670	Protein_disulfide_isomerase_PDI3	37264.3	26277.1	16319.7	3294.3	3093.56	1875.8	0.587302	-0.231139	55	67	103	75	-	-	-	-	-	-	-	-	-	-	-	-	-	-
GL50803_4239	hypothetical_protein	29764.6	23018.1	10612.7	3364	3222.04	1546.37	0.46959	-0.328281	50	49	128	75.6667	-	-	-	-	-	-	-	-	-	-	-	-	-	-
GL50803_5947	Ribosomal_protein_L35a	31403.5	28386	18938.3	2592.43	2472.18	2214.42	0.874468	-0.058256	85	59	84	76	-	-	-	-	-	-	-	-	-	-	-	-	-	-
GL50803_14171	Ribosomal_protein_L37	28006	20067.8	10465.6	3389.95	3222.44	1476.27	0.446516	-0.350163	49	51	131	77	-	-	-	-	-	-	-	-	-	-	-	-	-	-
GL50803_6242	Translationally_controlled_tumor_protein-like_protein	65195.1	38561.2	14998.9	4157.24	4158.52	1320.87	0.317679	-0.498012	24	64	145	77.6667	-	-	-	-	-	-	-	-	-	-	-	-	-	-
GL50803_14329	Ribosomal_protein_S7	49171.7	41285	34234.5	2509.86	2334.73	2485.34	1.02603	0.0111588	95	73	68	78.6667	-	-	-	-	-	-	-	-	-	-	-	-	-	-
GL50803_101291	Beta_tubulin	147523	105762	94054.2	2939.99	2820.82	2377.35	0.825353	-0.0833604	66	96	76	79.3333	-	-	-	-	-	-	-	-	-	-	-	-	-	-
GL50803_5593	Ribosomal_protein_L11	51245.3	38642.4	30754.8	2701.76	2565.26	2219.67	0.842856	-0.0742466	77	83	82	80.6667	-	-	-	-	-	-	-	-	-	-	-	-	-	-
GL50803_121045	Histone_H2B	49458.2	31016.8	20779.1	3529.94	3303.01	1720.7	0.503648	-0.297873	44	86	112	80.6667	-	-	-	-	-	-	-	-	-	-	-	-	-	-
GL50803_137613	VSP_with_INR	79039.5	88200.9	107275	1827.96	1796.16	3543.75	1.95565	0.291291	125	82	37	81.3333	-	-	-	-	-	-	-	-	-	-	-	-	-	-
GL50803_7082	Ribosomal_protein_S21	20580.8	15661.9	14091.7	2514.15	2337.72	2461.26	1.01456	0.00627833	94	81	70	81.6667	-	-	-	-	-	-	-	-	-	-	-	-	-	-
GL50803_7110	Ubiquitin	19046.4	17475.1	7553.68	2665.99	2551.9	1758.58	0.674058	-0.171303	78	58	109	81.6667	-	-	-	-	-	-	-	-	-	-	-	-	-	-
GL50803_121046	Histone_H2B	49458.2	31016.8	20779.1	3529.94	3295.43	1720.7	0.504207	-0.297391	45	87	113	81.6667	-	-	-	-	-	-	-	-	-	-	-	-	-	-
GL50803_14049	Ribosomal_protein_L32	36971.5	27662.5	27084.7	2641.53	2512.89	2410.7	0.935391	-0.0290066	79	93	74	82	-	-	-	-	-	-	-	-	-	-	-	-	-	-
GL50803_19003	Ribosomal_protein_L24A	28679.8	24280.7	12695.2	2901.17	2782.38	1566.64	0.551289	-0.25862	68	56	124	82.6667	-	-	-	-	-	-	-	-	-	-	-	-	-	-
GL50803_7870	Ribosomal_protein_L23A	36938.6	30792.5	21622.5	2564.31	2405.62	2109.76	0.84901	-0.0710872	88	70	92	83.3333	-	-	-	-	-	-	-	-	-	-	-	-	-	-
GL50803_112103	Arginine_deiminase	148870	168066	82396.2	2465.56	2244.9	1880.73	0.798533	-0.0977069	98	52	102	84	-	-	-	-	-	-	-	-	-	-	-	-	-	-
GL50803_17056	Ribosomal_protein_L9	48023	40308.7	40494	2452.41	2242.48	2661.84	1.13393	0.0545865	99	98	57	84.6667	-	-	-	-	-	-	-	-	-	-	-	-	-	-
GL50803_38910	VSP	5323.68	7074.66	9231.3	1548.65	1374.84	3892.31	2.66278	0.425336	147	79	30	85.3333	-	-	-	-	-	-	-	-	-	-	-	-	-	-
GL50803_7999	Ribosomal_protein_S3	51260.4	47234.2	37579.1	2211.05	2130.95	2431.28	1.11989	0.0491752	107	77	73	85.6667	-	-	-	-	-	-	-	-	-	-	-	-	-	-
GL50803_3331	Malate_dehydrogenase	69113.9	74030.5	65876	1953.99	1883.74	2570.49	1.33959	0.126971	119	78	62	86.3333	-	-	-	-	-	-	-	-	-	-	-	-	-	-
GL50803_4547	Ribosomal_protein_S9	48202.7	40971	32971.2	2412.06	2206.04	2305.62	0.998515	-0.000645606	101	80	79	86.6667	-	-	-	-	-	-	-	-	-	-	-	-	-	-
GL50803_17364	Ribosomal_protein_S26	19475.3	21639.6	15960.1	1991.86	1946.4	2398.34	1.21797	0.0856364	118	71	75	88	-	-	-	-	-	-	-	-	-	-	-	-	-	-
GL50803_15427	Giardia_trophozoite_antigen_GTA-2	59510.1	45281.7	51165.7	2274.08	2169.8	2713.88	1.2214	0.0868583	105	103	56	88	-	-	-	-	-	-	-	-	-	-	-	-	-	-
GL50803_14827	Ribosomal_protein_S11	46724.9	33116.8	20081.4	2868.12	2766.8	1727.21	0.613038	-0.212513	70	84	111	88.3333	-	-	-	-	-	-	-	-	-	-	-	-	-	-
GL50803_104250	hypothetical_protein	47768	30899.9	16909.7	3523.94	3269.25	1337.87	0.393886	-0.40463	46	75	144	88.3333	-	-	-	-	-	-	-	-	-	-	-	-	-	-
GL50803_12981	Ribosomal_protein_S5	46212.6	37003.1	35184.7	2345.17	2197.71	2546.49	1.12109	0.0496407	102	99	65	88.6667	-	-	-	-	-	-	-	-	-	-	-	-	-	-
GL50803_4812	Beta-giardin	132997	93838.1	19587.7	4427.91	4197.41	728.235	0.16886	-0.772474	21	46	204	90.3333	-	-	-	-	-	-	-	-	-	-	-	-	-	-
GL50803_17395	Ribosomal_protein_L5	67570.2	55371.1	65511.6	2076.61	1987.49	2877.05	1.41584	0.151013	115	116	50	93.6667	-	-	-	-	-	-	-	-	-	-	-	-	-	-
GL50803_3910	hypothetical_protein	44646.3	28713.3	16860.8	3284.47	3021.02	1352.09	0.428861	-0.367683	57	90	142	96.3333	-	-	-	-	-	-	-	-	-	-	-	-	-	-
GL50803_8044	Seven_transmembrane_protein_1	47145.6	73726.6	45263.3	1593.3	1415.53	2161.32	1.43665	0.157351	144	57	91	97.3333	-	-	-	-	-	-	-	-	-	-	-	-	-	-
GL50803_9861	hypothetical_protein	123672	85416.4	49973.6	2913.01	2799.88	1587.11	0.555624	-0.255219	67	105	122	98	-	-	-	-	-	-	-	-	-	-	-	-	-	-
GL50803_8064	Protein_disulfide_isomerase_PDI5	39906.1	27168.5	16539	2854.87	2765.04	1406.2	0.500435	-0.300652	71	88	136	98.3333	-	-	-	-	-	-	-	-	-	-	-	-	-	-
GL50803_11118	Enolase	91458.2	80153	87177.2	1942.24	1869.32	2445.62	1.28326	0.108316	120	115	71	102	-	-	-	-	-	-	-	-	-	-	-	-	-	-
GL50803_98056	Ribosomal_protein_L17	42628.4	33675.2	23839	2420.52	2230.8	1823.98	0.784285	-0.105526	100	101	106	102.333	-	-	-	-	-	-	-	-	-	-	-	-	-	-
GL50803_12102	Elongation_factor_1-gamma	117958	81978.4	63281.2	2582.38	2424.02	1781.92	0.711857	-0.147607	86	114	107	102.333	-	-	-	-	-	-	-	-	-	-	-	-	-	-
GL50803_4652	Ribosomal_protein_S16	42111.8	29964.3	18513.9	2567.07	2424.02	1613.87	0.6467	-0.189297	87	102	118	102.333	-	-	-	-	-	-	-	-	-	-	-	-	-	-
GL50803_1345	Ribosomal_protein_L10a	44082.3	39484.4	38233.3	1936.85	1862.43	2339.53	1.23156	0.0904573	121	109	78	102.667	-	-	-	-	-	-	-	-	-	-	-	-	-	-
GL50803_7796	Alpha-2_giardin	79636.8	66620.8	36472.1	2556.46	2404.01	1491.88	0.601508	-0.220759	89	92	130	103.667	-	-	-	-	-	-	-	-	-	-	-	-	-	-
GL50803_5845	Ribosomal_protein_S8	43257.9	32133.6	25852.2	2331.2	2189.58	1857.69	0.821845	-0.0852101	104	111	104	106.333	-	-	-	-	-	-	-	-	-	-	-	-	-	-
GL50803_10330	Tenascin_precursor	69134.6	56753.2	38237.4	2331.79	2191.73	1564.26	0.691612	-0.160138	103	91	125	106.333	-	-	-	-	-	-	-	-	-	-	-	-	-	-
GL50803_13864	Heat_shock_protein_HSP_90-alpha	103035	59522.8	48792.1	2794.42	2584.4	1672.33	0.62182	-0.206335	74	130	115	106.333	-	-	-	-	-	-	-	-	-	-	-	-	-	-
GL50803_13268	hypothetical_protein	14920.9	13070.1	8521.04	2076.88	1990.56	1719.36	0.845426	-0.0729243	114	94	114	107.333	-	-	-	-	-	-	-	-	-	-	-	-	-	-
GL50803_21628	hypothetical_protein	90802.9	74705.2	67227.4	2084.61	2002.96	2086.8	1.02105	0.00904562	113	117	93	107.667	-	-	-	-	-	-	-	-	-	-	-	-	-	-
GL50803_7204	hypothetical_protein	41146.7	30097.2	17422	2526.29	2386.27	1447.84	0.589444	-0.229557	91	100	133	108	-	-	-	-	-	-	-	-	-	-	-	-	-	-
GL50803_7244	hypothetical_protein	40367.9	34689.6	26021.3	2005.49	1953.31	1780.94	0.899737	-0.0458843	117	110	108	111.667	-	-	-	-	-	-	-	-	-	-	-	-	-	-
GL50803_8001	Ribosomal_protein_L15	37458	26426.8	36679.1	1770.53	1704.61	2470.31	1.4217	0.152809	128	138	69	111.667	-	-	-	-	-	-	-	-	-	-	-	-	-	-
GL50803_10429	Wos2_protein	63745.4	37219.5	19485.9	3183.56	2969.05	1034.85	0.336394	-0.473152	60	120	165	115	-	-	-	-	-	-	-	-	-	-	-	-	-	-
GL50803_5665	Ubiquitin/ribosomal_protein_CEP52	23828.1	18915.1	17482.7	1908.99	1809.22	1903.28	1.02376	0.0101988	123	123	100	115.333	-	-	-	-	-	-	-	-	-	-	-	-	-	-
GL50803_32470	deprecated	12080.9	17387.1	13874.7	1337.66	1194.33	2192.66	1.73197	0.238539	161	104	87	117.333	-	-	-	-	-	-	-	-	-	-	-	-	-	-
GL50803_8559	Vacuolar_ATP_synthase_16_kDa_proteolipid_subunit	36016	32840.1	22948.4	1910.94	1820.04	1557.15	0.834714	-0.0784625	122	108	127	119	-	-	-	-	-	-	-	-	-	-	-	-	-	-
GL50803_14256	Histone_H2A	32689.9	18916.8	14833.4	2515.15	2347.31	1392.81	0.572883	-0.241934	93	133	137	121	-	-	-	-	-	-	-	-	-	-	-	-	-	-
GL50803_7789	ADP-ribosylation_factor	27489.8	24935.2	30255.9	1393.75	1251.49	2259.27	1.70818	0.232533	156	135	81	124	-	-	-	-	-	-	-	-	-	-	-	-	-	-
GL50803_13272	hypothetical_protein	70962.4	61751.1	47684.9	1764.48	1686.92	1608.94	0.93234	-0.0304255	129	125	119	124.333	-	-	-	-	-	-	-	-	-	-	-	-	-	-
GL50803_10091	Ribosomal_protein_L23	31319.6	20364.4	19151.2	2130.37	2010.92	1557.67	0.752263	-0.12363	111	136	126	124.333	-	-	-	-	-	-	-	-	-	-	-	-	-	-
GL50803_9030	Protein_21.1	80871.4	63032.4	32474.7	2192.35	2088.6	1179.41	0.551004	-0.258845	108	113	154	125	-	-	-	-	-	-	-	-	-	-	-	-	-	-
GL50803_16652	Ribosomal_protein_S13	31145.3	19917.4	28346.3	1792.35	1758	1893.5	1.06666	0.0280241	127	153	101	127	-	-	-	-	-	-	-	-	-	-	-	-	-	-
GL50803_114787	Alpha-7.3_giardin	58882.8	38403.7	52535.6	1721.68	1585.2	1944.81	1.17622	0.0704887	134	151	96	127	-	-	-	-	-	-	-	-	-	-	-	-	-	-
GL50803_11354	hypothetical_protein	45940.7	46335.1	42969.9	1490.88	1327.14	1843.25	1.30819	0.11667	151	126	105	127.333	-	-	-	-	-	-	-	-	-	-	-	-	-	-
GL50803_103676	Alpha-tubulin	110760	82335.2	49767.2	2158.66	2043.69	1223.55	0.582317	-0.234841	110	127	151	129.333	-	-	-	-	-	-	-	-	-	-	-	-	-	-
GL50803_29487	Protein_disulfide_isomerase_PDI1	38028.3	35424.9	24948.6	1623.65	1521.91	1462.56	0.92992	-0.0315543	137	121	132	130	-	-	-	-	-	-	-	-	-	-	-	-	-	-
GL50803_9779	UPL-1	47537.1	42087.7	54641.9	1393.25	1250.54	2080.24	1.57368	0.196916	157	139	94	130	-	-	-	-	-	-	-	-	-	-	-	-	-	-
GL50803_15053	hypothetical_protein	10502.1	10714.5	10755.5	1338.64	1200.53	1919.93	1.51225	0.179624	160	132	99	130.333	-	-	-	-	-	-	-	-	-	-	-	-	-	-
GL50803_27446	Calmodulin_antisense_orf	37677.6	29419.8	17923.6	2032.44	1982.09	1179.39	0.587561	-0.230947	116	124	155	131.667	-	-	-	-	-	-	-	-	-	-	-	-	-	-
GL50803_33769	NADH_oxidase_lateral_transfer_candidate	90422.6	79518.6	52494.4	1730.97	1636.37	1389.02	0.824995	-0.0835485	132	128	139	133	-	-	-	-	-	-	-	-	-	-	-	-	-	-
GL50803_15409	Kinase,_NEK	57899.7	54881.8	80545.7	1137.64	1072.45	2362.63	2.13804	0.330016	174	154	77	135	-	-	-	-	-	-	-	-	-	-	-	-	-	-
GL50803_20836	deprecated	10377.1	29214	68829.5	653.748	630.68	4395.47	6.84425	0.835326	255	129	23	135.667	-	-	-	-	-	-	-	-	-	-	-	-	-	-
GL50803_480	Translation_initiation_inhibitor	20053.2	15077.2	20778.6	1526.05	1372.26	1740.91	1.20133	0.0796615	148	156	110	138	-	-	-	-	-	-	-	-	-	-	-	-	-	-
GL50803_6289	FixW_protein,_putative	21762.8	19440.1	13617.2	1592.72	1402.97	1278.21	0.853366	-0.0688647	145	122	148	138.333	-	-	-	-	-	-	-	-	-	-	-	-	-	-
GL50803_9335	deprecated	5651.68	3794.84	3476.02	1823.7	1787.22	1340.13	0.742265	-0.129441	126	148	143	139	-	-	-	-	-	-	-	-	-	-	-	-	-	-
GL50803_17230	Gamma_giardin	108463	74552.7	13427.7	3148.15	2961.33	507.942	0.16628	-0.77916	61	85	271	139	60h48h>96h	0.999931	-	-	-	-	-	-	-	-	-	-	-	-
GL50803_11304	deprecated	23369.9	14676.6	20544.8	1612.85	1494.9	1592.53	1.02488	0.0106715	139	167	121	142.333	-	-	-	-	-	-	-	-	-	-	-	-	-	-
GL50803_11683	Alpha-3_giardin	35378.6	35115.6	33458.6	1152.85	1113.15	1632.63	1.44098	0.158658	172	142	116	143.333	-	-	-	-	-	-	-	-	-	-	-	-	-	-
GL50803_41472	VSP	59813.1	68815.7	82830.3	1014.82	942.22	1938.88	1.98144	0.296981	190	146	97	144.333	-	-	-	-	-	-	-	-	-	-	-	-	-	-
GL50803_16387	Ribosomal_protein_L18a	33693.4	22663.9	16609.3	1757.89	1654.97	1151.94	0.675058	-0.170659	130	147	157	144.667	-	-	-	-	-	-	-	-	-	-	-	-	-	-
GL50803_32265	deprecated	26260.2	29485.9	7733.19	1743.91	1638.65	754.907	0.446352	-0.350322	131	106	197	144.667	-	-	-	-	-	-	-	-	-	-	-	-	-	-
GL50803_37869	deprecated	3154.58	8736.31	8597.12	736.715	694.665	2217.34	3.09818	0.491107	234	119	83	145.333	-	-	-	-	-	-	-	-	-	-	-	-	-	-
GL50803_23871	deprecated	22222.3	14948.5	17027	1513.65	1366.7	1412.12	0.98052	-0.00854366	149	155	135	146.333	-	-	-	-	-	-	-	-	-	-	-	-	-	-
GL50803_14622	Ribosomal_protein_L13	26956.5	20474.3	35318.7	1135.24	1063.63	2173.68	1.97709	0.296026	175	177	89	147	-	-	-	-	-	-	-	-	-	-	-	-	-	-
GL50803_7719	hypothetical_protein	32690.4	23800.1	58538.4	1161.3	1118.4	2191.19	1.92235	0.283832	171	188	88	149	-	-	-	-	-	-	-	-	-	-	-	-	-	-
GL50803_17090	Giardia_trophozoite_antigen_GTA-1	39771.4	34801.6	9574.69	2114.9	2003.38	635.702	0.308722	-0.510432	112	107	229	149.333	60h48h>96h	0.968351	-	-	-	-	-	-	-	-	-	-	GO:0005515;	protein binding;
GL50803_100472	deprecated	35417.3	26079.1	20258.3	1509.15	1331.42	1255.49	0.88397	-0.0535622	150	150	149	149.667	-	-	-	-	-	-	-	-	-	-	-	-	-	-
GL50803_90872	Phosphoglycerate_kinase	53322.3	54256.4	46415	1214.5	1124.17	1356.28	1.15987	0.0644104	169	141	141	150.333	-	-	-	-	-	-	-	-	-	-	-	-	-	-
GL50803_29485	deprecated	30053.6	18018.9	23611.3	1605.03	1494.86	1389.6	0.896548	-0.0474265	140	175	138	151	-	-	-	-	-	-	-	-	-	-	-	-	-	-
GL50803_27521	Histone_H2A	23581.8	14033.8	8255.44	1888.5	1808.43	880.26	0.476211	-0.3222	124	152	177	151	-	-	-	-	-	-	-	-	-	-	-	-	-	-
GL50803_16322	Neurogenic_locus_Notch_protein_precursor	71305.4	76395.4	49794.9	1227.74	1131.57	1225.61	1.03896	0.0165973	168	137	150	151.667	60h48h>96h	0.960758	-	-	-	-	-	-	-	-	-	-	GO:0005515;	protein binding;
GL50803_11301	Nucleoside_diphosphate_kinase	25432.9	15689	10916	1628.29	1562.63	1040.21	0.651981	-0.185765	135	158	163	152	-	-	-	-	-	-	-	-	-	-	-	-	-	-
GL50803_31532	deprecated	15555.3	17540.3	14655.4	1060.79	997.6	1415.27	1.37512	0.138342	183	145	134	154	-	-	-	-	-	-	-	-	-	-	-	-	-	-
GL50803_23004	hypothetical_protein	27966	20261.1	9899.7	1600.21	1419.33	766.722	0.50784	-0.294273	142	144	193	159.667	-	-	-	-	-	-	-	-	-	-	-	-	-	-
GL50803_3570	Ribosomal_protein_S28	8236.24	5616.56	2300.39	1730.32	1625.32	716.2	0.426863	-0.369711	133	143	206	160.667	-	-	-	-	-	-	-	-	-	-	-	-	-	-
GL50803_112304	Elongation_factor_1-alpha	81039	42670.3	46522.9	1619.79	1516.45	1183.27	0.754579	-0.122295	138	193	153	161.333	-	-	-	-	-	-	-	-	-	-	-	-	-	-
GL50803_5488	FEN-1_nuclease	20395.4	15940.9	20975.4	1235.33	1141.23	1310.59	1.10293	0.0425481	167	172	146	161.667	-	-	-	-	-	-	-	-	-	-	-	-	-	-
GL50803_36567	deprecated	54363.2	35223.1	11634.9	2518.35	2361.64	498.817	0.204434	-0.689448	92	131	279	167.333	-	-	-	-	-	-	-	-	-	-	-	-	-	-
GL50803_24144	deprecated	13264.7	9838.59	6939.81	1256.64	1156.68	932.865	0.773097	-0.111766	164	169	173	168.667	-	-	-	-	-	-	-	-	-	-	-	-	-	-
GL50803_15869	GTP-binding_nuclear_protein_RAN/TC4	25233.4	21592.1	19011.4	1092.35	1020.35	1147.57	1.08635	0.0359713	178	171	158	169	-	-	-	-	-	-	-	-	-	-	-	-	-	-
GL50803_7843	hypothetical_protein	22273.2	19343.1	14248	1058.93	992.642	1038.39	1.01229	0.00530373	185	160	164	169.667	-	-	-	-	-	-	-	-	-	-	-	-	-	-
GL50803_8742	Extracellular_nuclease,_putative	29528.5	28532.3	26723.6	981.977	920.208	1179.34	1.23998	0.0934163	193	161	156	170	-	-	-	-	-	-	-	-	-	-	-	-	-	-
GL50803_10780	Ribosomal_protein_S27	14772.2	13028.4	5234.68	1275.94	1162.06	714.53	0.586161	-0.231983	163	140	207	170	60h48h>96h	0.999343	-	-	-	-	-	-	-	-	-	-	GO:0003735; GO:0005622; GO:0005840; GO:0006412;	intracellular; ribosome; structural constituent of ribosome; translation; translation;
GL50803_15383	Peroxiredoxin_1	29046.4	25597.4	18145.4	1109.56	1024.63	874.163	0.819199	-0.0866107	177	159	180	172	-	-	-	-	-	-	-	-	-	-	-	-	-	-
GL50803_112885	Adenine_phosphoribosyltransferase	20407.3	14795.4	15383.7	1076.13	997.6	1145.72	1.10498	0.0433563	181	180	159	173.333	-	-	-	-	-	-	-	-	-	-	-	-	-	-
GL50803_16779	Cathepsin_B_precursor	35626.9	27163.7	24643.3	1138.96	1090.84	1043.69	0.936129	-0.0286644	173	187	162	174	-	-	-	-	-	-	-	-	-	-	-	-	-	-
GL50803_14660	hypothetical_protein	15181.4	12120	7954.25	1254.05	1155.9	758.148	0.629182	-0.201224	165	164	196	175	-	-	-	-	-	-	-	-	-	-	-	-	-	-
GL50803_112079	Alpha-tubulin	66834.2	49896.7	32165.1	1313.1	1173.02	806.562	0.648852	-0.187854	162	174	190	175.333	-	-	-	-	-	-	-	-	-	-	-	-	-	-
GL50803_13747	C4_group_specific_protein	26614.5	21303	8154.58	1398.59	1287.26	648.795	0.483121	-0.315944	155	149	224	176	60h48h>96h	0.999885	-	-	-	-	-	-	-	-	-	-	-	-
GL50803_6330	hypothetical_protein	46294.4	29197.5	13860.7	1600.53	1462.8	657.798	0.429466	-0.367071	141	173	219	177.667	-	-	-	-	-	-	-	-	-	-	-	-	-	-
GL50803_6744	Centrin	30041.2	20165.4	9868.97	1623.71	1551.29	602.602	0.379592	-0.420683	136	157	241	178	-	-	-	-	-	-	-	-	-	-	-	-	-	-
GL50803_102444	Protein_21.1	27737.9	23258.6	20650.9	1015.54	970.98	994.377	1.00112	0.000488124	189	179	167	178.333	-	-	-	-	-	-	-	-	-	-	-	-	-	-
GL50803_6724	Protein_F17L21.10	9507.94	9440.1	5880.91	948.688	886.995	869.17	0.946972	-0.023663	200	165	182	182.333	60h48h>96h	0.999987	-	-	-	-	-	-	-	-	-	-	GO:0005622; GO:0006810;	intracellular; transport;
GL50803_32146	deprecated	14936.8	8642.35	6785.38	1599.08	1418.94	657.26	0.435557	-0.360955	143	192	221	185.333	-	-	-	-	-	-	-	-	-	-	-	-	-	-
GL50803_9413	Protein_disulfide_isomerase_PDI2	78282.8	51202	22708	1580.96	1380.65	586.812	0.396279	-0.401999	146	166	245	185.667	-	-	-	-	-	-	-	-	-	-	-	-	-	-
GL50803_8172	Dynein_heavy_chain	26181.3	35196.3	40121.2	673.178	640.587	1375.63	2.09418	0.321014	250	168	140	186	-	-	-	-	-	-	-	-	-	-	-	-	-	-
GL50803_21942	NADP-specific_glutamate_dehydrogenase	31796.8	29636.4	65763.3	688.805	653.145	1921.66	2.86398	0.45697	245	216	98	186.333	-	-	-	-	-	-	-	-	-	-	-	-	-	-
GL50803_3593	Alcohol_dehydrogenase_lateral_transfer_candidate	37253.6	37655.5	31470.3	836.07	795.59	993.545	1.21783	0.0855879	217	178	168	187.667	-	-	-	-	-	-	-	-	-	-	-	-	-	-
GL50803_16523	hypothetical_protein	35606	24355.8	24066.8	1191.3	1122.18	808.183	0.698673	-0.155726	170	208	189	189	-	-	-	-	-	-	-	-	-	-	-	-	-	-
GL50803_95162	Tenascin-like	80473.2	54950.9	35492	1235.53	1148.09	692.235	0.580827	-0.235953	166	200	208	191.333	-	-	-	-	-	-	-	-	-	-	-	-	-	-
GL50803_16969	RAN_binding_protein_1	20403.5	14710.9	10998.9	1061.13	997.6	721.497	0.700915	-0.154335	182	190	205	192.333	-	-	-	-	-	-	-	-	-	-	-	-	-	-
GL50803_10358	A-type_flavoprotein_lateral_transfer_candidate	30968.6	38808.8	23737.1	750.605	709.362	853.397	1.16906	0.0678381	232	162	183	192.333	-	-	-	-	-	-	-	-	-	-	-	-	-	-
GL50803_14457	Ripening_regulated_protein_DDTFR19	10251.7	4642.63	1262.32	2170.08	2064.1	447.585	0.211415	-0.674864	109	163	306	192.667	-	-	-	-	-	-	-	-	-	-	-	-	-	-
GL50803_93938	Triosephosphate_isomerase,_cytosolic	32484.3	25358.3	16606.5	1113.06	1045.26	651.307	0.603531	-0.2193	176	184	222	194	-	-	-	-	-	-	-	-	-	-	-	-	-	-
GL50803_135001	Histone_H4	13435.7	8049.2	4372.19	1419.19	1306.9	571.43	0.41923	-0.377547	152	181	249	194	-	-	-	-	-	-	-	-	-	-	-	-	-	-
GL50803_17055	Spindle_pole_protein,_putative	61131.4	47828	36706.9	988.29	923.305	821.658	0.859657	-0.0656748	192	207	186	195	-	-	-	-	-	-	-	-	-	-	-	-	-	-
GL50803_135002	Histone_H4	13435.7	8049.2	4372.19	1419.19	1301.42	571.43	0.420075	-0.376673	153	182	250	195	-	-	-	-	-	-	-	-	-	-	-	-	-	-
GL50803_17150	NADPH_oxidoreductase,_putative	14500.8	12644.5	12059.9	839.832	806.15	893.215	1.08533	0.0355609	215	195	176	195.333	-	-	-	-	-	-	-	-	-	-	-	-	-	-
GL50803_135003	Histone_H4	13435.7	8049.2	4372.19	1419.19	1299.8	571.43	0.420325	-0.376415	154	183	251	196	-	-	-	-	-	-	-	-	-	-	-	-	-	-
GL50803_9780	hypothetical_protein	27585.1	19889.4	15841.4	1007.93	938.352	759.562	0.780526	-0.107613	191	206	195	197.333	-	-	-	-	-	-	-	-	-	-	-	-	-	-
GL50803_14299	hypothetical_protein	13824.3	9698.53	11798.5	886.57	844.462	950.555	1.09825	0.0407021	207	218	172	199	-	-	-	-	-	-	-	-	-	-	-	-	-	-
GL50803_137703	Protein_21.1	43353.7	37569.4	35544.8	793.395	778.94	970.27	1.23418	0.0913775	221	210	170	200.333	-	-	-	-	-	-	-	-	-	-	-	-	-	-
GL50803_28477	hypothetical_protein	4318.32	2814.41	3267.55	890.41	845.455	965.632	1.11257	0.0463257	206	229	171	202	-	-	-	-	-	-	-	-	-	-	-	-	-	-
GL50803_111987	hypothetical_protein	20981.6	18144.1	22515.5	751.308	717.307	1098.17	1.49552	0.174792	231	214	161	202	-	-	-	-	-	-	-	-	-	-	-	-	-	-
GL50803_4197	Phosphatidylinositol_transfer_protein_alpha_isoform	36060.2	29456.5	25435.5	891.967	863.69	803.418	0.915233	-0.0384681	204	212	191	202.333	-	-	-	-	-	-	-	-	-	-	-	-	-	-
GL50803_101534	Kinase,_NEK	31522.1	23287.1	18355	956.87	905	730.91	0.785135	-0.105055	197	209	203	203	-	-	-	-	-	-	-	-	-	-	-	-	-	-
GL50803_2101	Cytidine_deaminase	10124	10068.1	5052.46	828.365	794.763	645.75	0.795686	-0.0992584	218	176	227	207	60h48h>96h	0.996631	-	-	-	-	-	-	-	-	-	-	GO:0003824; GO:0004126; GO:0008270; GO:0009972; GO:0016787;	catalytic activity; cytidine deaminase activity; cytidine deamination; hydrolase activity; zinc ion binding;
GL50803_40591	VSP	30053.9	24254.2	25345.6	836.622	795.77	764.79	0.937018	-0.0282523	216	213	194	207.667	-	-	-	-	-	-	-	-	-	-	-	-	-	-
GL50803_10255	Translation_initiation_factor_eIF-4A,_putative	42131.4	30206.3	16547	1035.84	974.985	612.987	0.609687	-0.214893	187	204	237	209.333	-	-	-	-	-	-	-	-	-	-	-	-	-	-
GL50803_17547	Ribosomal_protein_L4	25080.7	18241.2	44007.7	708.04	657.188	1573.26	2.30476	0.362625	244	265	123	210.667	-	-	-	-	-	-	-	-	-	-	-	-	-	-
GL50803_15832	Aminoacyl-histidine_dipeptidase	57813.6	45008.9	21916.1	1045.84	975.005	562.075	0.556277	-0.254709	186	194	253	211	60h48h>96h	0.978768	-	-	-	-	-	-	-	-	-	-	GO:0006508; GO:0008152; GO:0016787;	hydrolase activity; metabolic process; proteolysis;
GL50803_5258	hypothetical_protein	11238.8	8631.03	4418.4	1079.95	1007.9	508.31	0.486922	-0.312541	180	185	270	211.667	-	-	-	-	-	-	-	-	-	-	-	-	-	-
GL50803_86676	Delta_giardin	79502.4	51091.7	10285.1	2240.82	2157.92	343.317	0.156098	-0.806603	106	134	399	213	-	-	-	-	-	-	-	-	-	-	-	-	-	-
GL50803_19294	deprecated	22694.7	12692.2	21535.8	954.095	899.72	905.408	0.976805	-0.0101921	198	268	175	213.667	-	-	-	-	-	-	-	-	-	-	-	-	-	-
GL50803_24321	Kinase,_NEK	34282.6	22669.7	11690.3	1080.42	1011.13	529.898	0.506704	-0.295246	179	203	262	214.667	-	-	-	-	-	-	-	-	-	-	-	-	-	-
GL50803_9827	Thioredoxin_reductase	32171.8	24583.5	18536.7	918.293	868.808	625.46	0.699972	-0.15492	203	217	232	217.333	-	-	-	-	-	-	-	-	-	-	-	-	-	-
GL50803_14551	Alpha-6_giardin	30203.7	25330.7	11087	981.908	913.175	506.498	0.534539	-0.272021	194	189	272	218.333	60h48h>96h	0.999357	-	-	-	-	-	-	-	-	-	-	GO:0005509; GO:0005544; GO:0007010;	calcium-dependent phospholipid binding; calcium ion binding; cytoskeleton organization;
GL50803_8826	Glucokinase	30897	27905.9	13268	861.335	822.08	542.945	0.645052	-0.190405	211	191	257	219.667	-	-	-	-	-	-	-	-	-	-	-	-	-	-
GL50803_13584	hypothetical_protein	38081.7	30171.3	15202.4	957.197	905.183	525.88	0.56474	-0.248152	196	205	265	222	60h48h>96h	0.996884	Gallus gallus	Actinin	1SJJ	1sjjA	0.9248	2.2	7.8	99.74	; GO:0008092 0.47 cytoskeletal protein binding ; GO:0043167 0.47 ion binding	; GO:0071844 0.47 cellular component assembly at cellular level ; GO:0007015 0.47 actin filament organization	-	-
GL50803_20815	deprecated	12653.5	6699.85	13651.3	952.817	894.783	932.678	1.00961	0.00415377	199	295	174	222.667	-	-	-	-	-	-	-	-	-	-	-	-	-	-
GL50803_12830	hypothetical_protein	15386.2	19002.4	13607.3	593.213	545.885	750.562	1.31782	0.119855	278	196	198	224	-	-	-	-	-	-	-	-	-	-	-	-	-	-
GL50803_114440	hypothetical_protein	35127	24702.1	19216.1	886.505	841.613	610.64	0.706711	-0.150758	208	228	240	225.333	-	-	-	-	-	-	-	-	-	-	-	-	-	-
GL50803_10423	hypothetical_protein	16513.3	11066.5	7601.15	963.883	907.685	535.595	0.572349	-0.242339	195	222	260	225.667	-	-	-	-	-	-	-	-	-	-	-	-	-	-
GL50803_13904	hypothetical_protein	17073.7	12446.9	8087.54	890.643	861.447	548.663	0.626295	-0.203221	205	219	256	226.667	-	-	-	-	-	-	-	-	-	-	-	-	-	-
GL50803_12150	Alanine_aminotransferase,_putative	40868.4	34288.4	36078.2	718.783	662.585	809.755	1.1724	0.0690742	241	255	188	228	-	-	-	-	-	-	-	-	-	-	-	-	-	-
GL50803_14285	Malic_enzyme	30759.6	37690.1	41827.5	540.205	512.543	1029.71	1.95623	0.291421	295	224	166	228.333	-	-	-	-	-	-	-	-	-	-	-	-	-	-
GL50803_6243	deprecated	34463.4	20765	9351.13	1385.78	1237.06	415.28	0.316664	-0.499401	158	202	332	230.667	-	-	-	-	-	-	-	-	-	-	-	-	-	-
GL50803_11540	Hexose_transporter	45664.3	39925.5	17967.5	879.3	825.018	487.49	0.572065	-0.242555	210	197	286	231	60h48h>96h	1	-	-	-	-	-	-	-	-	-	-	GO:0005215; GO:0006810; GO:0016020; GO:0016021; GO:0022857; GO:0022891; GO:0055085;	integral to membrane; membrane; membrane; substrate-specific transmembrane transporter activity; transmembrane transport; transmembrane transporter activity; transport; transporter activity;
GL50803_9088	4-methyl-5-thiazole_monophosphate_biosynthesis_enzyme	14019.2	11605.6	8309.51	735.563	685.352	621.847	0.875277	-0.0578546	235	226	233	231.333	-	-	-	-	-	-	-	-	-	-	-	-	-	-
GL50803_16263	Sjogren's_syndrome_nuclear_autoantigen_1-like_protein	8155.71	6549.64	3186.38	886.335	840.717	483.947	0.560431	-0.251478	209	198	289	232	60h48h>96h	0.999999	-	-	-	-	-	-	-	-	-	-	-	-
GL50803_6184	Branched-chain_amino_acid_aminotransferase_lateral_transfer_candidate	22726.3	20750.7	18831	638.013	620.61	747.263	1.18743	0.0746078	258	241	200	233	-	-	-	-	-	-	-	-	-	-	-	-	-	-
GL50803_8687	Tenascin_precursor	31963.6	31919.9	38867.5	576.122	537.03	851.577	1.53003	0.184699	284	235	184	234.333	-	-	-	-	-	-	-	-	-	-	-	-	-	-
GL50803_16424	hypothetical_protein	13064.1	12455.4	24786.5	509.527	471.993	1531.39	3.12045	0.494217	317	259	129	235	96h>48h60h	0.988882	Megathura crenulata	Hemocyanin klh1	4bed	4bedB	0.6751	4.18	6.8	92.06	; GO:0043167 0.41 ion binding ; GO:0016491 0.33 oxidoreductase activity	; GO:0008152 0.33 metabolic process	-	-
GL50803_8822	2,3-bisphosphoglycerate-independent_phosphoglycerate_mutase	37055.4	34657.7	38329.9	593.25	547.998	850.33	1.49018	0.173237	277	252	185	238	-	-	-	-	-	-	-	-	-	-	-	-	-	-
GL50803_8496	Rac/Rho-like_protein	17077.9	14205.6	9448.41	728.593	683.308	567.35	0.803668	-0.0949232	238	225	252	238.333	-	-	-	-	-	-	-	-	-	-	-	-	-	-
GL50803_4606	Methionyl-tRNA_synthetase	13357	12386.3	16819.6	526.4	496.48	976.972	1.91024	0.281087	304	248	169	240.333	-	-	-	-	-	-	-	-	-	-	-	-	-	-
GL50803_15567	Rab2a	15394.6	13402.3	7324.69	727.252	671.7	515.753	0.737342	-0.132331	239	215	268	240.667	60h48h>96h	0.999892	-	-	-	-	-	-	-	-	-	-	GO:0005525; GO:0007264; GO:0015031;	GTP binding; protein transport; small GTPase mediated signal transduction;
GL50803_88765	Cytosolic_HSP70	80553.5	43723.4	32120.8	1030.74	974.555	525.492	0.524104	-0.280582	188	283	266	245.667	-	-	-	-	-	-	-	-	-	-	-	-	-	-
GL50803_4410	SALP-1	37825.8	27910.6	7233.39	1379.46	1213.5	332.695	0.256614	-0.59072	159	170	411	246.667	60h48h>96h	0.990814	-	-	-	-	-	-	-	-	-	-	-	-
GL50803_32125	deprecated	9472.29	6871.34	7638.41	723.62	667.08	619.967	0.89159	-0.0498349	240	271	234	248.333	-	-	-	-	-	-	-	-	-	-	-	-	-	-
GL50803_102813	Protein_21.1	26626.1	20125	13263.3	751.513	718.032	536.062	0.729562	-0.136938	230	257	259	248.667	-	-	-	-	-	-	-	-	-	-	-	-	-	-
GL50803_113284	hypothetical_protein	23812.3	14446.4	16073.8	773.972	743.598	577.707	0.761358	-0.118411	225	273	248	248.667	-	-	-	-	-	-	-	-	-	-	-	-	-	-
GL50803_11342	hypothetical_protein	11040.8	8278.63	4695.99	857.95	819.815	429.812	0.512363	-0.290423	212	220	319	250.333	-	-	-	-	-	-	-	-	-	-	-	-	-	-
GL50803_2825	Ribosomal_protein_L7Ae	10626.6	6853.24	5071.99	812.592	784.38	491.235	0.615208	-0.210978	219	250	283	250.667	-	-	-	-	-	-	-	-	-	-	-	-	-	-
GL50803_8560	hypothetical_protein	8907.83	7509.43	5985.63	608.905	571.522	612.127	1.03713	0.0158324	271	244	239	251.333	-	-	-	-	-	-	-	-	-	-	-	-	-	-
GL50803_17570	Elongation_factor_2	56489.8	44566.7	58433.7	578.53	539.235	878.285	1.5715	0.196315	283	294	178	251.667	-	-	-	-	-	-	-	-	-	-	-	-	-	-
GL50803_14926	Protein_21.1	19825.1	15302.2	9109.86	743.26	703.342	482.045	0.666451	-0.176231	233	233	290	252	-	-	-	-	-	-	-	-	-	-	-	-	-	-
GL50803_104685	Caltractin	15219.9	12516.2	5319.23	851.783	812.587	402.362	0.483501	-0.315603	213	201	342	252	60h48h>96h	0.98091	-	-	-	-	-	-	-	-	-	-	GO:0005509;	calcium ion binding;
GL50803_7588	Serine/threonine_protein_phosphatase_7	21712.4	22931.8	21864.2	514.75	481.185	749.638	1.5054	0.177651	313	245	199	252.333	-	-	-	-	-	-	-	-	-	-	-	-	-	-
GL50803_2732	Hypothetical_protein	7121.6	5093.89	4907.63	669.183	637.743	582.085	0.89077	-0.0502346	252	264	247	254.333	-	-	-	-	-	-	-	-	-	-	-	-	-	-
GL50803_16160	Cathepsin_B_precursor	23708	19217.2	19716.2	602.352	554.34	671.675	1.16137	0.0649714	275	274	214	254.333	-	-	-	-	-	-	-	-	-	-	-	-	-	-
GL50803_17195	hypothetical_protein	12822.6	10495.6	8087.48	650.315	625.33	549.658	0.861773	-0.0646073	256	254	255	255	-	-	-	-	-	-	-	-	-	-	-	-	-	-
GL50803_17000	Peptidyl-prolyl_cis-trans_isomerase_B_precursor	13442.1	10573.8	6581.97	709.232	659.13	490.83	0.717398	-0.14424	243	239	284	255.333	-	-	-	-	-	-	-	-	-	-	-	-	-	-
GL50803_94463	hypothetical_protein	24910.4	23634	20051	546.408	515.797	657.695	1.23836	0.0928462	293	262	220	258.333	-	-	-	-	-	-	-	-	-	-	-	-	-	-
GL50803_6752	hypothetical_protein	10844.2	7705.9	5000.91	779.355	758.372	429.867	0.559094	-0.252515	223	238	318	259.667	-	-	-	-	-	-	-	-	-	-	-	-	-	-
GL50803_10822	WD-40_repeat_protein_family	21869.9	19495	11643.5	628.92	607.085	497.995	0.805814	-0.0937652	264	237	281	260.667	60h48h>96h	0.999976	-	-	-	-	-	-	-	-	-	-	GO:0005515;	protein binding;
GL50803_2622	Phosphatidylinositol-4-phosphate_5-kinase,_putative	34677	24821.3	8701.53	1060.48	995.96	342.1	0.332711	-0.477933	184	199	402	261.667	-	-	-	-	-	-	-	-	-	-	-	-	-	-
GL50803_98054	Heat_shock_protein_HSP_90-alpha	17363.3	12110.3	24221	579.322	539.395	1143.37	2.04407	0.310497	282	351	160	264.333	-	-	-	-	-	-	-	-	-	-	-	-	-	-
GL50803_9355	hypothetical_protein	10633.1	8326.17	4667.68	794.41	780.165	396.79	0.503996	-0.297573	220	231	347	266	-	-	-	-	-	-	-	-	-	-	-	-	-	-
GL50803_7260	Aldose_reductase	29215.6	19957.6	8415.33	926.155	877.862	371.85	0.412247	-0.384843	202	230	370	267.333	60h48h>96h	0.999983	-	-	-	-	-	-	-	-	-	-	GO:0016491; GO:0055114;	oxidation-reduction process; oxidoreductase activity;
GL50803_103713	Protein_disulfide_isomerase_PDI4	28540.1	20920	13077.8	734.423	684.752	433.11	0.610369	-0.214408	236	258	314	269.333	-	-	-	-	-	-	-	-	-	-	-	-	-	-
GL50803_29619	deprecated	10903.2	6440.33	10531.6	754.587	722.03	647.457	0.876946	-0.0570269	228	361	225	271.333	-	-	-	-	-	-	-	-	-	-	-	-	-	-
GL50803_35691	deprecated	7327.87	15024.5	26139.5	357.327	334.14	1297.6	3.75318	0.574399	428	240	147	271.667	-	-	-	-	-	-	-	-	-	-	-	-	-	-
GL50803_5908	hypothetical_protein	14236.3	16969.9	11173.6	478.635	455.55	530.735	1.13625	0.0554748	328	232	261	273.667	60h48h>96h	1	Rattus norvegicus	Latrophilin-1	4DLQ	4dlqA	0.8931	1.66	7.9	94.48	; GO:0005102 0.18 receptor binding ; GO:0004180 0.06 carboxypeptidase activity ; GO:0004222 0.06 metalloendopeptidase activity ; GO:0046872 0.06 metal ion binding ; GO:0034450 0.06 ubiquitin-ubiquitin ligase activity	; GO:0050896 0.36 response to stimulus ; GO:0051704 0.36 multi-organism process	-	-
GL50803_24947	hypothetical_protein	14333.4	12399.2	6843.21	671.788	638.827	405.79	0.619236	-0.208144	251	236	339	275.333	-	-	-	-	-	-	-	-	-	-	-	-	-	-
GL50803_5942	Polyadenylate-binding_protein,_putative	28498.5	21911.8	16081.2	619.877	581.3	490.447	0.816611	-0.0879849	267	282	285	278	-	-	-	-	-	-	-	-	-	-	-	-	-	-
GL50803_7007	hypothetical_protein	4317.71	3522.68	2115.23	635.247	620.31	411.007	0.654701	-0.183957	259	242	335	278.667	60h48h>96h	0.998346	Arabidopsis thaliana	Cytochrome p450 74a, chloroplast	3DSI	3dsiA	0.631	3.37	4.7	90.7	; GO:0003707 0.13 steroid hormone receptor activity ; GO:0003700 0.13 sequence-specific DNA binding transcription factor activity ; GO:0003677 0.13 DNA binding ; GO:0005247 0.07 voltage-gated chloride channel activity ; GO:0005524 0.07 ATP binding ; GO:0016303 0.07 1-phosphatidylinositol-3-kinase activity ; GO:0043560 0.07 insulin receptor substrate binding ; GO:0016705 0.07 oxidoreductase activi…	; GO:0043401 0.13 steroid hormone mediated signaling pathway ; GO:0006355 0.13 regulation of transcription, DNA-dependent ; GO:0055085 0.07 transmembrane transport ; GO:0031295 0.07 T cell costimulation ; GO:0009753 0.07 response to jasmonic acid stimulus ; GO:0046854 0.07 phosphatidylinositol phosphorylation ; GO:0007173 0.07 epidermal growth factor receptor signaling pathway ; GO:0050852 0.07 T…	GO:0003713; GO:0006355;	regulation of transcription, DNA-dependent; transcription coactivator activity;
GL50803_14481	hypothetical_protein	7710.81	6344.56	4124.99	600.295	553.112	446.173	0.773661	-0.111449	276	260	307	281	-	-	-	-	-	-	-	-	-	-	-	-	-	-
GL50803_15410	Ser/Thr_protein_kinase	20097.5	16548.4	8624.98	677.345	643.455	394.338	0.59712	-0.223938	248	249	351	282.667	-	-	-	-	-	-	-	-	-	-	-	-	-	-
GL50803_5010	Ser/Thr_phosphatase_PP2A-2_catalytic_subunit	15810.1	17599.7	11508.4	476.08	452.425	504.795	1.08733	0.0363608	331	243	275	283	60h48h>96h	0.950368	-	-	-	-	-	-	-	-	-	-	GO:0016787;	hydrolase activity;
GL50803_12999	hypothetical_protein	9026.31	9751.27	13882.7	393.637	372.445	870.65	2.27299	0.356598	393	275	181	283	-	-	-	-	-	-	-	-	-	-	-	-	-	-
GL50803_3367	Histone_H3	10068.8	7841.21	5426.94	623.805	593.952	430.347	0.706786	-0.150712	265	272	317	284.667	-	-	-	-	-	-	-	-	-	-	-	-	-	-
GL50803_16468	Cathepsin_B_precursor	14068.6	14381.9	10995.8	488.235	458.928	528.945	1.1169	0.0480158	325	266	264	285	60h48h>96h	0.999636	-	-	-	-	-	-	-	-	-	-	GO:0006508; GO:0008234;	cysteine-type peptidase activity; cysteine-type peptidase activity; proteolysis;
GL50803_13930	ARF3	10300.9	8327.5	9734.14	491.965	461.455	634.395	1.33078	0.124105	323	306	230	286.333	-	-	-	-	-	-	-	-	-	-	-	-	-	-
GL50803_5328	Sigma_adaptin	7779.6	6655.44	3356.55	617.207	573.697	398.81	0.66976	-0.174081	269	247	344	286.667	60h48h>96h	1	-	-	-	-	-	-	-	-	-	-	GO:0006810; GO:0006886; GO:0008565; GO:0015031; GO:0016192; GO:0030117;	intracellular protein transport; membrane coat; protein transport; protein transporter activity; transport; vesicle-mediated transport;
GL50803_36069	Ribosomal_protein_L34	5520.94	5354.5	4782.46	520.503	486.35	498.062	0.989344	-0.00465266	310	276	280	288.667	-	-	-	-	-	-	-	-	-	-	-	-	-	-
GL50803_31692	deprecated	4871.98	3486.4	4142.16	524.725	495.398	675.692	1.32473	0.122126	306	349	213	289.333	-	-	-	-	-	-	-	-	-	-	-	-	-	-
GL50803_114623	hypothetical_protein	22324.8	24674.5	11956.9	521.428	486.58	410.043	0.813571	-0.0896046	309	227	336	290.667	60h48h>96h	1	Homo sapiens	Corticotropin-releasing factor receptor 1, t4	4K5Y	4k5yA	0.8533	1.5	9.7	88.39	; GO:0015929 0.42 hexosaminidase activity ; GO:0004939 0.36 beta-adrenergic receptor activity	; GO:0007166 0.57 cell surface receptor linked signaling pathway ; GO:0006027 0.48 glycosaminoglycan catabolic process ; GO:0009617 0.48 response to bacterium ; GO:0044036 0.48 cell wall macromolecule metabolic process ; GO:0008219 0.48 cell death ; GO:0000270 0.48 peptidoglycan metabolic process ; GO:0022610 0.42 biological adhesion ; GO:0006952 0.39 defense response	GO:0016020; GO:0016021;	integral to membrane; membrane;
GL50803_16522	hypothetical_protein	10693.2	7859.73	6236.27	629.883	614.952	414.683	0.666246	-0.176366	262	281	333	292	-	-	-	-	-	-	-	-	-	-	-	-	-	-
GL50803_22677	Nitroreductase_Fd-NR2	18410.9	15396.9	7297.6	679.135	650.188	363.93	0.547542	-0.261583	247	253	379	293	-	-	-	-	-	-	-	-	-	-	-	-	-	-
GL50803_91056	Aspartate_aminotransferase,_cytoplasmic	17262.4	18802.3	18865.3	412.717	388.59	667.788	1.66675	0.22187	378	286	215	293	-	-	-	-	-	-	-	-	-	-	-	-	-	-
GL50803_12091	Macrophage_migration_inhibitory_factor	5816.96	5725.27	2428.91	612.135	573.385	351.863	0.593601	-0.226505	270	223	389	294	60h48h>96h	1	-	-	-	-	-	-	-	-	-	-	-	-
GL50803_16802	Kinase,_CMGC_CDK	25593.7	20903.7	7655.6	786.697	760.595	308.317	0.398525	-0.399545	222	221	440	294.333	-	-	-	-	-	-	-	-	-	-	-	-	-	-
GL50803_113024	VSP	19495.9	18805.4	22738.4	425.947	407.273	667.43	1.60205	0.204676	365	304	216	295	-	-	-	-	-	-	-	-	-	-	-	-	-	-
GL50803_87058	Vacuolar_ATP_synthase_subunit_C	24891.7	21938.8	23116.8	444.96	427.37	595.887	1.3662	0.135513	349	298	244	297	-	-	-	-	-	-	-	-	-	-	-	-	-	-
GL50803_6720	hypothetical_protein	4641.89	3409.87	4915.03	494.055	463.695	602.505	1.25817	0.0997385	320	332	242	298	-	-	-	-	-	-	-	-	-	-	-	-	-	-
GL50803_16942	deprecated	4207.53	11669.4	9265.24	309	300.74	740.815	2.42994	0.385595	488	211	202	300.333	-	-	-	-	-	-	-	-	-	-	-	-	-	-
GL50803_16525	Ribosomal_protein_L3	13596.1	14226	46469.6	339.227	324.523	1625.24	4.89715	0.689943	446	341	117	301.333	96h>48h60h	0.973369	-	-	-	-	-	-	-	-	-	-	GO:0003735; GO:0005622; GO:0005840; GO:0006412;	intracellular; ribosome; structural constituent of ribosome; translation;
GL50803_19005	deprecated	12912	7722.78	6992.03	629.635	611.587	423.348	0.682147	-0.166122	263	326	324	304.333	-	-	-	-	-	-	-	-	-	-	-	-	-	-
GL50803_112519	hypothetical_protein	10565.9	6108.65	7138.93	581.507	542.06	505.86	0.900454	-0.0455386	281	360	273	304.667	-	-	-	-	-	-	-	-	-	-	-	-	-	-
GL50803_10450	FKBP-type_peptidyl-prolyl_cis-trans_isomerase	9777.86	8327.47	2275.16	935.128	878.78	261.69	0.288537	-0.539798	201	186	527	304.667	60h48h>96h	0.985729	-	-	-	-	-	-	-	-	-	-	GO:0006457;	protein folding;
GL50803_93358	Alcohol_dehydrogenase	49965	37061.7	40430.9	522.312	495.327	586.178	1.15204	0.0614658	307	366	246	306.333	-	-	-	-	-	-	-	-	-	-	-	-	-	-
GL50803_8055	hypothetical_protein	9846.17	12881.1	16658.5	333.01	319.945	778.107	2.38334	0.377186	451	277	192	306.667	-	-	-	-	-	-	-	-	-	-	-	-	-	-
GL50803_12216	Vacuolar_ATP_synthase_subunit_B	23221.9	21992.1	16815.6	458.61	435.715	485.84	1.0865	0.0360279	343	290	288	307	-	-	-	-	-	-	-	-	-	-	-	-	-	-
GL50803_31107	deprecated	3921.96	2664.15	2265.68	620.173	593.217	409.248	0.674553	-0.170984	266	319	337	307.333	-	-	-	-	-	-	-	-	-	-	-	-	-	-
GL50803_31366	hypothetical_protein	5361.39	5050.58	5591.73	444.805	425.603	509.782	1.17136	0.0686916	350	305	269	308	-	-	-	-	-	-	-	-	-	-	-	-	-	-
GL50803_9808	Chaperone_protein_DnaJ	28014.9	17050.9	13435.2	633.45	616.215	436.428	0.698472	-0.155851	261	352	311	308	-	-	-	-	-	-	-	-	-	-	-	-	-	-
GL50803_10623	Phosphoenolpyruvate_carboxykinase	22423	25499.1	31283.7	365.923	342.972	745.207	2.10245	0.322725	417	316	201	311.333	-	-	-	-	-	-	-	-	-	-	-	-	-	-
GL50803_11884	hypothetical_protein	3426.81	3532.87	2406.2	434.75	413.062	436.607	1.02996	0.0128211	358	267	310	311.667	-	-	-	-	-	-	-	-	-	-	-	-	-	-
GL50803_17121	Bip	40527.6	29041.8	22482.6	565.625	534.947	426.692	0.7754	-0.110474	285	333	321	313	-	-	-	-	-	-	-	-	-	-	-	-	-	-
GL50803_5744	Sec61-alpha	27728.6	21633.6	14744.3	550.178	521.29	419.098	0.782287	-0.106634	290	323	327	313.333	-	-	-	-	-	-	-	-	-	-	-	-	-	-
GL50803_8444	MDR-type_permease	31498.6	28952.9	22691.3	466.18	445.803	466.88	1.02388	0.0102485	336	309	295	313.333	-	-	-	-	-	-	-	-	-	-	-	-	-	-
GL50803_32245	deprecated	4654.7	2918.28	3015.88	527.943	500.908	450.5	0.875734	-0.0576277	302	339	304	315	-	-	-	-	-	-	-	-	-	-	-	-	-	-
GL50803_11955	hypothetical_protein	6091.75	4622.48	2290.89	711.158	659.727	298.998	0.436212	-0.360303	242	246	457	315	-	-	-	-	-	-	-	-	-	-	-	-	-	-
GL50803_15214	Ser/Thr_phosphatase	14266.5	14703.7	7873.93	478.27	453.653	389.085	0.835015	-0.0783055	329	261	356	315.333	60h48h>96h	1	-	-	-	-	-	-	-	-	-	-	GO:0016787;	hydrolase activity;
GL50803_1695	Rab11	12356.5	9815.34	5667.45	546.662	515.865	370.49	0.697375	-0.156533	292	284	373	316.333	-	-	-	-	-	-	-	-	-	-	-	-	-	-
GL50803_16717	hypothetical_protein	13099.4	10881.7	9423.96	459.505	438.077	468.013	1.04283	0.0182138	341	318	294	317.667	-	-	-	-	-	-	-	-	-	-	-	-	-	-
GL50803_17516	Cathepsin_B_precursor	12135.7	12030.6	10550.8	405.87	384.04	529.48	1.34061	0.127302	383	308	263	318	-	-	-	-	-	-	-	-	-	-	-	-	-	-
GL50803_34648	deprecated	8533.53	4950.32	4928.01	778.7	757.783	380.887	0.495791	-0.304702	224	369	362	318.333	-	-	-	-	-	-	-	-	-	-	-	-	-	-
GL50803_1649	hypothetical_protein	6170.87	4749.51	3164.78	562.5	533.707	348.768	0.636318	-0.196326	286	285	393	321.333	-	-	-	-	-	-	-	-	-	-	-	-	-	-
GL50803_13194	VSP_AS8	17673.9	23732.2	23201.4	343.725	327.76	612.628	1.8247	0.261191	440	288	238	322	-	-	-	-	-	-	-	-	-	-	-	-	-	-
GL50803_100864	Vacuolar_protein_sorting_26,_putative	24339.3	23528.6	16221.2	436.99	417.02	430.825	1.00895	0.00386794	355	297	316	322.667	-	-	-	-	-	-	-	-	-	-	-	-	-	-
GL50803_10969	Nucleotide-binding_protein_1	15943.7	15536.8	11093.4	433.48	412.945	428.968	1.0136	0.00586641	359	289	320	322.667	-	-	-	-	-	-	-	-	-	-	-	-	-	-
GL50803_12063	Variant-specific_surface_protein	21212.7	18152.9	11951.1	492.982	463.088	395.915	0.828213	-0.0818577	322	311	349	327.333	-	-	-	-	-	-	-	-	-	-	-	-	-	-
GL50803_10521	Arginyl-tRNA_synthetase	28235.2	23589.2	28529.2	429.628	409.668	613.717	1.46246	0.165083	362	386	236	328	-	-	-	-	-	-	-	-	-	-	-	-	-	-
GL50803_7569	GTP-binding_protein_Sar1	9348.81	8424.25	4234.94	516.247	483.98	336.962	0.673771	-0.171488	312	270	406	329.333	60h48h>96h	1	-	-	-	-	-	-	-	-	-	-	GO:0005525; GO:0005622; GO:0006886;	GTP binding; intracellular; intracellular protein transport;
GL50803_17327	Xaa-Pro_dipeptidase	17108.3	16176.1	11291.3	434.837	415.105	435.385	1.02451	0.0105142	357	322	313	330.667	-	-	-	-	-	-	-	-	-	-	-	-	-	-
GL50803_11713	Prefoldin_subunit_2	6789.47	4469.14	3185.94	607.795	558.283	336.81	0.57768	-0.238313	273	312	407	330.667	-	-	-	-	-	-	-	-	-	-	-	-	-	-
GL50803_8708	Eukaryotic_translation_initiation_factor_1A	9180.59	6647.37	5172.08	519.955	484.343	388.707	0.774087	-0.11121	311	324	358	331	-	-	-	-	-	-	-	-	-	-	-	-	-	-
GL50803_27918	hypothetical_protein	4404.16	4045.54	1910.12	533.17	507.403	306.092	0.588314	-0.230391	297	251	446	331.333	-	-	-	-	-	-	-	-	-	-	-	-	-	-
GL50803_14373	Dynamin	33561.2	24478	28722.3	458.722	436.602	551.09	1.23104	0.0902723	342	399	254	331.667	-	-	-	-	-	-	-	-	-	-	-	-	-	-
GL50803_16924	20S_proteasome_alpha_subunit_1	9286.13	9216.59	8064.58	380.197	359.055	491.35	1.32932	0.123628	403	313	282	332.667	-	-	-	-	-	-	-	-	-	-	-	-	-	-
GL50803_96818	hypothetical_protein	26035.3	24772.5	10341.7	549.125	516.688	306.508	0.575163	-0.240209	291	263	444	332.667	60h48h>96h	1	Geobacillus kaustophilus	Di-tripeptide abc transporter (permease)	4IKV	4ikvA	0.8559	2.29	8.9	91.99	; GO:0015197 0.09 peptide transporter activity ; GO:0015169 0.07 glycerol-3-phosphate transmembrane transporter activity ; GO:0004802 0.07 transketolase activity ; GO:0003984 0.07 acetolactate synthase activity ; GO:0015238 0.07 drug transmembrane transporter activity ; GO:0015535 0.07 fucose:hydrogen symporter activity ; GO:0015517 0.07 galactose:hydrogen symporter activity ; GO:0015518 0.07 ara…	; GO:0009987 0.37 cellular process ; GO:0006810 0.31 transport	GO:0005337; GO:0006810; GO:0016021;	integral to membrane; nucleoside transmembrane transporter activity; transport;
GL50803_98861	Surface_protein	3827.48	3223.15	3789.96	421.653	401.387	486.105	1.18124	0.0723391	369	357	287	337.667	-	-	-	-	-	-	-	-	-	-	-	-	-	-
GL50803_14679	Protein_21.1	28465.5	22337.9	15480.1	499.928	467.54	378.377	0.782201	-0.106682	319	331	364	338	-	-	-	-	-	-	-	-	-	-	-	-	-	-
GL50803_24537	Spindle_pole_protein,_putative	38399.7	28349.1	12207.5	676.405	643.105	280.678	0.425428	-0.371174	249	279	486	338	-	-	-	-	-	-	-	-	-	-	-	-	-	-
GL50803_32002	deprecated	6728.39	4270.07	3470.27	606.987	555.317	357.013	0.614319	-0.211606	274	356	388	339.333	-	-	-	-	-	-	-	-	-	-	-	-	-	-
GL50803_98760	hypothetical_protein	1548.94	1280.98	3424.42	348.998	331.02	874.717	2.57263	0.410377	435	405	179	339.667	-	-	-	-	-	-	-	-	-	-	-	-	-	-
GL50803_13608	Acetyl-CoA_synthetase	34923.1	22944.5	34389.3	457.683	435.145	630.885	1.41323	0.150212	344	448	231	341	-	-	-	-	-	-	-	-	-	-	-	-	-	-
GL50803_2107	hypothetical_protein	15291	13288.1	10488.8	448.938	428.692	403.873	0.920372	-0.0360366	348	335	341	341.333	-	-	-	-	-	-	-	-	-	-	-	-	-	-
GL50803_16636	Rab2b	13779.4	10290.7	7580.4	531.013	506.798	350.347	0.675165	-0.17059	298	338	391	342.333	-	-	-	-	-	-	-	-	-	-	-	-	-	-
GL50803_6917	hypothetical_protein	7969.48	7841.33	5371.4	404.312	381.312	396.487	1.00936	0.00404421	384	300	348	344	60h48h>96h	1	Bacillus weihenstephanensis, sulfitobacter sp. nas-14.1	Ion transport 2 domain protein, voltage-gated	3VOU	3vouB	0.4758	3.54	9.9	61.54	; GO:0005215 0.13 transporter activity ; GO:0008289 0.13 lipid binding ; GO:0008270 0.13 zinc ion binding ; GO:0004222 0.13 metalloendopeptidase activity ; GO:0050827 0.13 toxin receptor binding ; GO:0080030 0.06 methyl indole-3-acetate esterase activity ; GO:0016298 0.06 lipase activity ; GO:0080031 0.06 methyl salicylate esterase activity ; GO:0080032 0.06 methyl jasmonate esterase activity ; G…	; GO:0009405 0.13 pathogenesis ; GO:0007269 0.13 neurotransmitter secretion ; GO:0006508 0.13 proteolysis ; GO:0051609 0.13 inhibition of neurotransmitter uptake ; GO:0046677 0.07 response to antibiotic ; GO:0042710 0.06 biofilm formation ; GO:0048870 0.06 cell motility ; GO:0008610 0.06 lipid biosynthetic process	-	-
GL50803_4349	Endothelin-converting_enzyme_2	6725.78	8180.38	6310.68	335.225	323.243	458.897	1.39383	0.144211	448	287	298	344.333	-	-	-	-	-	-	-	-	-	-	-	-	-	-
GL50803_40224	MDR_protein-like_protein	18232.1	13155.6	5989	663.715	637.415	278.178	0.427594	-0.368968	253	291	492	345.333	-	-	-	-	-	-	-	-	-	-	-	-	-	-
GL50803_13273	Dynein_light_intermediate_chain	11499.2	9674.82	6690.48	456.7	430.773	368.415	0.830256	-0.0807878	346	317	374	345.667	-	-	-	-	-	-	-	-	-	-	-	-	-	-
GL50803_10370	ATP/GTP_binding_protein,_putative	34006.5	24685.3	12052.3	633.92	616.248	276.562	0.44244	-0.354146	260	280	497	345.667	-	-	-	-	-	-	-	-	-	-	-	-	-	-
GL50803_32778	Protein_21.1	24876.2	19240.8	24598.4	411.202	387.342	596.467	1.49389	0.174318	380	416	243	346.333	-	-	-	-	-	-	-	-	-	-	-	-	-	-
GL50803_15252	Ubiquitin-conjugating_enzyme_E2-17_kDa_3	7051.53	7409.58	4527.94	401.51	379.558	364.725	0.933914	-0.0296933	386	278	378	347.333	-	-	-	-	-	-	-	-	-	-	-	-	-	-
GL50803_41927	hypothetical_protein	9616.26	7046.3	6078.69	478.093	452.5	370.788	0.796885	-0.0986041	330	348	371	349.667	-	-	-	-	-	-	-	-	-	-	-	-	-	-
GL50803_15251	hypothetical_protein	15297.7	12525.1	6523.52	509.763	475.445	309.002	0.627283	-0.202537	316	296	437	349.667	60h48h>96h	0.999994	Bacillus cereus	Nhea	4K1P	4k1pA	0.7216	2.15	6.9	78.91	; GO:0005198 0.07 structural molecule activity ; GO:0004129 0.06 cytochrome-c oxidase activity	; GO:0051704 0.58 multi-organism process	-	-
GL50803_17440	deprecated	21293	12363.5	17696.1	553.995	523.46	425.565	0.789945	-0.102403	289	437	323	349.667	-	-	-	-	-	-	-	-	-	-	-	-	-	-
GL50803_6436	Guanine_phosphoribosyltransferase	11394.8	7384.94	7727.73	460.728	438.688	478.845	1.06479	0.0272643	340	424	292	352	-	-	-	-	-	-	-	-	-	-	-	-	-	-
GL50803_95593	Kinase,_NEK	27751.6	22661.2	8215.52	658.3	636.07	255.308	0.39449	-0.403964	254	256	547	352.333	-	-	-	-	-	-	-	-	-	-	-	-	-	-
GL50803_15097	Alpha-14_giardin	13735.2	11945.6	10660.6	400.28	378.38	449.545	1.15466	0.0624553	388	368	305	353.667	-	-	-	-	-	-	-	-	-	-	-	-	-	-
GL50803_22165	Kinase,_STE_STE20	17115.7	14158.1	10804.1	443.995	425.535	376.357	0.865656	-0.0626546	351	347	365	354.333	-	-	-	-	-	-	-	-	-	-	-	-	-	-
GL50803_16380	Cathepsin_L_precursor	32618.9	24574.7	13579.8	526.335	495.718	313.09	0.612669	-0.212774	305	328	431	354.667	-	-	-	-	-	-	-	-	-	-	-	-	-	-
GL50803_1995	Proteasome_subunit_beta_type_4_precursor	8035.53	7558.68	7105.1	354.995	332.75	465.16	1.35271	0.131205	430	345	296	357	-	-	-	-	-	-	-	-	-	-	-	-	-	-
GL50803_3643	70_kDa_peptidylprolyl_isomerase,_putative	28977.4	15340.2	7136.8	763.807	730.225	272.015	0.364135	-0.438737	226	340	506	357.333	-	-	-	-	-	-	-	-	-	-	-	-	-	-
GL50803_32456	deprecated	21529.7	11274	9335.36	754.5	720.142	292.688	0.396961	-0.401252	229	380	465	358	-	-	-	-	-	-	-	-	-	-	-	-	-	-
GL50803_16235	Kinase,_CAMK_CAMKL	22885.1	18099.5	8888.23	529.38	502.622	290.055	0.562121	-0.25017	301	310	469	360	-	-	-	-	-	-	-	-	-	-	-	-	-	-
GL50803_9719	NADH_oxidase	15422.7	13872.3	15323.1	359.882	336.345	505.33	1.45162	0.161854	426	383	274	361	-	-	-	-	-	-	-	-	-	-	-	-	-	-
GL50803_8692	hypothetical_protein	12311.4	13004.2	8004.04	378.392	353.113	362.317	0.990607	-0.00409859	406	301	381	362.667	60h48h>96h	0.999996	Rattus norvegicus; homo sapiens	5'-amp-activated protein kinase subunit gamma	2V9J	2v9jE	0.8641	1.24	14.2	89.12	; GO:0032559 0.37 adenyl ribonucleotide binding ; GO:0019900 0.37 kinase binding ; GO:0030295 0.34 protein kinase activator activity ; GO:0004679 0.32 AMP-activated protein kinase activity	; GO:0032787 0.37 monocarboxylic acid metabolic process ; GO:0051259 0.37 protein oligomerization ; GO:0046394 0.37 carboxylic acid biosynthetic process ; GO:0044255 0.37 cellular lipid metabolic process ; GO:0031670 0.36 cellular response to nutrient ; GO:0023052 0.36 signaling ; GO:0006996 0.34 organelle organization ; GO:0006111 0.34 regulation of gluconeogenesis ; GO:0007569 0.34 cell aging ;…	GO:0030554;	adenyl nucleotide binding;
GL50803_13603	hypothetical_protein	10220.3	8293.77	5095.39	456.938	434.34	318.28	0.71421	-0.146174	345	320	425	363.333	-	-	-	-	-	-	-	-	-	-	-	-	-	-
GL50803_114671	Protein_21.1	20580.2	18586.1	34460.9	323.663	307.62	817.26	2.5892	0.413166	468	436	187	363.667	-	-	-	-	-	-	-	-	-	-	-	-	-	-
GL50803_15196	NifU-like_protein	8773.35	8078.28	5832.39	400.877	379.093	362.335	0.9291	-0.0319376	387	327	380	364.667	-	-	-	-	-	-	-	-	-	-	-	-	-	-
GL50803_21943	hypothetical_protein	6032.59	5553.02	3266.42	419.447	400.635	322.52	0.786555	-0.104271	371	307	419	365.667	60h48h>96h	0.999597	Vibrio parahaemolyticus	Putative type iii secretion protein ysco	4MH6	4mh6A	0.8087	1.98	10.6	92.16	; GO:0060089 0.44 molecular transducer activity	; GO:0042221 0.44 response to chemical stimulus ; GO:0042330 0.44 taxis ; GO:0007154 0.44 cell communication ; GO:0050794 0.44 regulation of cellular process ; GO:0023052 0.44 signaling ; GO:0051716 0.44 cellular response to stimulus ; GO:0051234 0.41 establishment of localization	-	-
GL50803_113553	Kinase,_NEK	28796.9	23195.6	18176.5	426.867	407.438	388.882	0.93223	-0.030477	364	377	357	366	-	-	-	-	-	-	-	-	-	-	-	-	-	-
GL50803_19220	deprecated	8550.21	4472.06	4114.16	560.493	530.755	343.137	0.628889	-0.201426	287	414	400	367	-	-	-	-	-	-	-	-	-	-	-	-	-	-
GL50803_14869	Ribosomal_protein_L24	11317.1	7704.56	4113.44	559.362	528.592	277.025	0.509259	-0.293062	288	321	495	368	-	-	-	-	-	-	-	-	-	-	-	-	-	-
GL50803_17604	hypothetical_protein	8372.74	6321.91	11167	346.81	329.782	661.168	1.95441	0.291015	437	449	218	368	-	-	-	-	-	-	-	-	-	-	-	-	-	-
GL50803_23497	deprecated	1079.94	978.016	829.038	378.207	352.058	398.735	1.09203	0.0382339	407	353	345	368.333	-	-	-	-	-	-	-	-	-	-	-	-	-	-
GL50803_7323	hypothetical_protein	7699.62	6710.52	6179.41	371.7	347.46	426.678	1.1866	0.0743047	412	376	322	370	-	-	-	-	-	-	-	-	-	-	-	-	-	-
GL50803_6563	Uracil_phosphoribosyltransferase	8249.43	7401.75	4831.79	395.505	374.228	346.535	0.900403	-0.045563	390	342	396	376	60h48h>96h	0.965513	-	-	-	-	-	-	-	-	-	-	GO:0004845; GO:0006223;	uracil phosphoribosyltransferase activity; uracil salvage;
GL50803_4705	hypothetical_protein	6628.85	4784.37	3320.25	478.683	458.36	306.94	0.655125	-0.183676	327	359	443	376.333	-	-	-	-	-	-	-	-	-	-	-	-	-	-
GL50803_19508	hypothetical_protein	5552.56	4800.6	5050.71	377.255	348.475	416.708	1.14838	0.0600868	408	392	330	376.667	-	-	-	-	-	-	-	-	-	-	-	-	-	-
GL50803_15918	hypothetical_protein	16907.9	10921.6	4710.28	685.688	650.79	242.582	0.363017	-0.440073	246	302	587	378.333	-	-	-	-	-	-	-	-	-	-	-	-	-	-
GL50803_11720	hypothetical_protein	18556.8	16201.4	9812.23	427.908	408.59	317.14	0.758256	-0.120184	363	346	427	378.667	60h48h>96h	1	Homo sapiens	Ankyrin	1N11	1n11A	0.7406	3	15.2	83.03	; GO:0005515 0.56 protein binding ; GO:0003723 0.44 RNA binding ; GO:0008565 0.37 protein transporter activity	; GO:0046822 0.57 regulation of nucleocytoplasmic transport ; GO:0051246 0.57 regulation of protein metabolic process ; GO:0051298 0.57 centrosome duplication ; GO:0006611 0.57 protein export from nucleus ; GO:0033157 0.57 regulation of intracellular protein transport ; GO:0051707 0.57 response to other organism ; GO:0033365 0.57 protein localization to organelle ; GO:0046605 0.57 regulation of c…	GO:0005515;	protein binding;
GL50803_17254	Phosphomannomutase-2	22532.4	19252	28614.4	333.938	321.227	618.628	1.88846	0.276109	450	456	235	380.333	-	-	-	-	-	-	-	-	-	-	-	-	-	-
GL50803_25013	High_cysteine_protein	2734.96	1980.42	860.173	588.758	544.457	241.358	0.42597	-0.370621	280	292	590	387.333	-	-	-	-	-	-	-	-	-	-	-	-	-	-
GL50803_16833	Tenascin-like	16330	19913.6	27246.4	267.34	263.332	666.382	2.51146	0.399927	572	375	217	388	-	-	-	-	-	-	-	-	-	-	-	-	-	-
GL50803_137603	TMP52	23225.3	18062.5	10858.8	463.02	440.18	299.785	0.663829	-0.177944	338	373	454	388.333	-	-	-	-	-	-	-	-	-	-	-	-	-	-
GL50803_29327	hypothetical_protein	8601.68	7621.6	4340.42	407.947	385.905	300.238	0.756408	-0.121244	382	330	453	388.333	-	-	-	-	-	-	-	-	-	-	-	-	-	-
GL50803_31271	deprecated	4184.33	3276.02	5207.11	375.39	348.1	469.005	1.29651	0.112775	409	467	293	389.667	-	-	-	-	-	-	-	-	-	-	-	-	-	-
GL50803_5883	hypothetical_protein	26088.1	23640.3	10597.7	466.205	447.718	267.505	0.585399	-0.232548	335	315	519	389.667	60h48h>96h	0.999995	Homo sapiens	Dynamin 1-like protein	4BEJ	4bejA	0.8363	2.7	7.5	90.75	; GO:0003924 0.12 GTPase activity ; GO:0005525 0.12 GTP binding ; GO:0031177 0.12 phosphopantetheine binding ; GO:0004315 0.12 3-oxoacyl-[acyl-carrier-protein] synthase activity ; GO:0004319 0.12 enoyl-[acyl-carrier-protein] reductase (NADPH, B-specific) activity ; GO:0016296 0.12 palmitoyl-[acyl-carrier-protein] hydrolase activity ; GO:0004316 0.12 3-oxoacyl-[acyl-carrier-protein] reductase (NAD…	; GO:0055114 0.18 oxidation-reduction process ; GO:0006633 0.06 fatty acid biosynthetic process	-	-
GL50803_16376	ATP-dependent_RNA_helicase_p47,_putative	23147.9	18836.7	12174.9	422.095	402.222	315.923	0.766509	-0.115483	368	374	429	390.333	-	-	-	-	-	-	-	-	-	-	-	-	-	-
GL50803_14213	hypothetical_protein	12411.2	10083.9	8116.78	382.24	359.725	351.572	0.947678	-0.0233391	402	384	390	392	-	-	-	-	-	-	-	-	-	-	-	-	-	-
GL50803_10299	hypothetical_protein	9491.14	7508.8	4909.48	419.382	400.11	308.33	0.752491	-0.123499	372	365	439	392	-	-	-	-	-	-	-	-	-	-	-	-	-	-
GL50803_137716	Axoneme-associated_protein_GASP-180	61679.3	47718.2	89326.1	324.558	307.805	682.635	2.159	0.334252	467	500	211	392.667	-	-	-	-	-	-	-	-	-	-	-	-	-	-
GL50803_19023	deprecated	3186.42	4368.23	3159.3	332.915	319.785	359.373	1.10119	0.0418618	452	350	384	395.333	-	-	-	-	-	-	-	-	-	-	-	-	-	-
GL50803_7778	hypothetical_protein	13441.4	9945.35	6318.29	442.793	425.218	289.95	0.668079	-0.175172	352	367	470	396.333	-	-	-	-	-	-	-	-	-	-	-	-	-	-
GL50803_97820	VSP,_putative	4135.65	2965.03	4251.37	384.86	364.018	413.32	1.10384	0.0429053	399	462	334	398.333	-	-	-	-	-	-	-	-	-	-	-	-	-	-
GL50803_8394	hypothetical_protein	4118.86	2381.96	1168.54	591.42	545.535	244.412	0.429941	-0.366591	279	344	583	402	-	-	-	-	-	-	-	-	-	-	-	-	-	-
GL50803_22850	Kinase,_CMGC_MAPK	20693.1	15870.1	7193.1	542.748	513.097	239.82	0.454271	-0.342685	294	325	595	404.667	-	-	-	-	-	-	-	-	-	-	-	-	-	-
GL50803_16125	Glycerol-3-phosphate_dehydrogenase	33496.4	32288.5	57465.1	289.275	283.298	690.692	2.41259	0.382484	527	480	209	405.333	-	-	-	-	-	-	-	-	-	-	-	-	-	-
GL50803_5800	hypothetical_protein	15142.5	10371.4	5220.24	521.455	492.465	252.28	0.497633	-0.303091	308	355	554	405.667	-	-	-	-	-	-	-	-	-	-	-	-	-	-
GL50803_22855	hypothetical_protein	16163.3	12646.7	11015.1	365.88	342.967	360.425	1.01693	0.0072924	418	425	383	408.667	-	-	-	-	-	-	-	-	-	-	-	-	-	-
GL50803_100955	Mitotic_spindle_checkpoint_protein_MAD2	16254.9	12220.2	2920.85	763.168	723.07	181.29	0.243958	-0.612685	227	234	769	410	60h48h>96h	0.999948	-	-	-	-	-	-	-	-	-	-	GO:0007094;	mitotic spindle assembly checkpoint;
GL50803_14375	Asparaginyl-tRNA_synthetase	21579.1	18123.8	13679.3	367.37	345.46	333.26	0.935034	-0.0291728	416	407	409	410.667	-	-	-	-	-	-	-	-	-	-	-	-	-	-
GL50803_31575	deprecated	3087.88	3343.51	3639.82	273.11	267.898	459.782	1.69972	0.230378	559	381	297	412.333	-	-	-	-	-	-	-	-	-	-	-	-	-	-
GL50803_136020	Beta_tubulin	25388.1	19732.7	12187.3	470.255	449.123	257.92	0.561075	-0.250979	333	370	535	412.667	-	-	-	-	-	-	-	-	-	-	-	-	-	-
GL50803_7309	Syntaxin-like_protein_1	12115.1	10019.9	7642.9	364.755	339.178	319.262	0.907081	-0.0423541	422	393	424	413	-	-	-	-	-	-	-	-	-	-	-	-	-	-
GL50803_136021	Beta_tubulin	25388.1	19732.7	12187.3	470.255	448.09	257.92	0.561706	-0.250491	334	371	536	413.667	-	-	-	-	-	-	-	-	-	-	-	-	-	-
GL50803_14993	Pyrophosphate-fructose_6-phosphate_1-phosphotransferase_alpha_subunit	17769.7	15608.7	15101.6	328.868	315.465	395.327	1.22709	0.0888761	458	443	350	417	-	-	-	-	-	-	-	-	-	-	-	-	-	-
GL50803_9909	Pyruvate,_phosphate_dikinase	29679.5	22715.2	44637.4	307.053	297.88	683.092	2.25841	0.353802	493	549	210	417.333	-	-	-	-	-	-	-	-	-	-	-	-	-	-
GL50803_17345	Coatomer_zeta_subunit	6760.95	4857.05	4250.16	395.008	373.72	309.673	0.805676	-0.0938394	391	428	435	418	-	-	-	-	-	-	-	-	-	-	-	-	-	-
GL50803_9505	hypothetical_protein	1447.76	1091.93	1081.53	363.023	337.768	332.93	0.950155	-0.0222056	423	426	410	419.667	-	-	-	-	-	-	-	-	-	-	-	-	-	-
GL50803_16404	hypothetical_protein	5693.27	4483.09	3381.66	365.845	341.59	305.92	0.864871	-0.0630487	419	398	447	421.333	-	-	-	-	-	-	-	-	-	-	-	-	-	-
GL50803_2012	hypothetical_protein	3953.04	4070.57	3175.74	307.27	298.265	348.525	1.15113	0.0611247	492	378	394	421.333	-	-	-	-	-	-	-	-	-	-	-	-	-	-
GL50803_27059	Proteasome_subunit_beta_type_7_precursor	10666.5	8620.47	7358.1	362.265	337.61	320.202	0.915026	-0.0385664	424	419	423	422	-	-	-	-	-	-	-	-	-	-	-	-	-	-
GL50803_7046	hypothetical_protein	2908.68	2204.86	2154.05	353.643	331.615	341.463	0.996597	-0.00148047	432	434	403	423	-	-	-	-	-	-	-	-	-	-	-	-	-	-
GL50803_6664	Zinc_transporter_domain_protein	8476.62	13333.6	12754.2	227.62	225.338	502.32	2.21795	0.345953	667	329	276	424	-	-	-	-	-	-	-	-	-	-	-	-	-	-
GL50803_14469	Synaptobrevin-like_protein	7568.94	7262.28	4968.87	327.77	314.445	317.217	0.987884	-0.005294	459	388	426	424.333	60h48h>96h	0.999941	-	-	-	-	-	-	-	-	-	-	GO:0016021; GO:0016192;	integral to membrane; vesicle-mediated transport;
GL50803_22291	hypothetical_protein	26133.4	17393.8	9662.06	510.125	478.232	251.185	0.508288	-0.29389	315	400	559	424.667	-	-	-	-	-	-	-	-	-	-	-	-	-	-
GL50803_10570	FKBP-type_peptidyl-prolyl_cis-trans_isomerase	32198.7	18661.5	5036.47	844.008	808.378	181.538	0.219728	-0.658114	214	293	767	424.667	60h48h>96h	0.997484	-	-	-	-	-	-	-	-	-	-	GO:0006457;	protein folding;
GL50803_8917	Mu_adaptin	19490.3	15072.5	9368.95	414.055	394.525	275.227	0.680766	-0.167002	375	401	499	425	-	-	-	-	-	-	-	-	-	-	-	-	-	-
GL50803_3896	Sec61-gamma	4451.91	2706.81	668.366	731.51	684.178	180.593	0.255131	-0.593237	237	269	772	426	60h48h>96h	0.996618	-	-	-	-	-	-	-	-	-	-	GO:0015031; GO:0015450; GO:0016020;	membrane; P-P-bond-hydrolysis-driven protein transmembrane transporter activity; protein transport;
GL50803_28549	hypothetical_protein	6970.72	4702.5	2577.76	491.293	460.365	240.725	0.505907	-0.29593	324	364	592	426.667	-	-	-	-	-	-	-	-	-	-	-	-	-	-
GL50803_41212	hypothetical_protein	54671.3	45463.8	28052.8	398.3	377.48	278.99	0.71925	-0.14312	389	404	490	427.667	-	-	-	-	-	-	-	-	-	-	-	-	-	-
GL50803_17143	Pyruvate_kinase	19759	16283.9	19078	324.908	308.095	418.652	1.32275	0.121477	466	492	328	428.667	-	-	-	-	-	-	-	-	-	-	-	-	-	-
GL50803_10882	hypothetical_protein	11538.8	9605.71	5979.49	390.702	368.493	272.158	0.716965	-0.144502	395	387	505	429	60h48h>96h	0.999786	Homo sapiens	Glutamyl aminopeptidase	4KX7	4kx7A	0.8438	2.55	7.3	96.01	; GO:0008237 0.41 metallopeptidase activity ; GO:0008270 0.41 zinc ion binding ; GO:0004177 0.37 aminopeptidase activity ; GO:0005149 0.34 interleukin-1 receptor binding	; GO:0050776 0.34 regulation of immune response ; GO:0002474 0.34 antigen processing and presentation of peptide antigen via MHC class I ; GO:0065008 0.34 regulation of biological quality ; GO:0048646 0.34 anatomical structure formation involved in morphogenesis ; GO:0030154 0.34 cell differentiation ; GO:0033619 0.34 membrane protein proteolysis ; GO:0048514 0.34 blood vessel morphogenesis ; GO:…	-	-
GL50803_29140	hypothetical_protein	5342.41	4644.26	4783.1	302.545	294.53	384.26	1.28714	0.109626	503	427	360	430	-	-	-	-	-	-	-	-	-	-	-	-	-	-
GL50803_19808	deprecated	6668.49	4063.75	3566.11	430.49	411.933	284.71	0.675931	-0.170097	361	452	482	431.667	-	-	-	-	-	-	-	-	-	-	-	-	-	-
GL50803_15983	Prolyl-tRNA_synthetase	18663.5	14928.8	11594.2	340.798	325.352	321.575	0.965473	-0.0152598	444	433	421	432.667	60h48h>96h	0.999994	-	-	-	-	-	-	-	-	-	-	GO:0000166; GO:0004812; GO:0004827; GO:0005524; GO:0005737; GO:0006418; GO:0006433;	aminoacyl-tRNA ligase activity; aminoacyl-tRNA ligase activity; ATP binding; cytoplasm; nucleotide binding; proline-tRNA ligase activity; proline-tRNA ligase activity; prolyl-tRNA aminoacylation; tRNA aminoacylation for protein translation;
GL50803_40817	Actin_related_protein	11505.2	10868.8	8970.17	303.42	296.183	337.462	1.12562	0.0513911	500	409	405	438	-	-	-	-	-	-	-	-	-	-	-	-	-	-
GL50803_112870	hypothetical_protein	5720.61	3636.71	2376.57	462.55	439.015	244.61	0.542634	-0.265493	339	396	582	439	-	-	-	-	-	-	-	-	-	-	-	-	-	-
GL50803_39483	Ribosomal_protein_S29A	5269.14	2674.64	2645.31	416.692	396.637	366.43	0.901062	-0.0452452	374	568	376	439.333	-	-	-	-	-	-	-	-	-	-	-	-	-	-
GL50803_33232	GARP-like_protein_4	5505.36	6680.8	8161.09	233.245	232.935	501.455	2.15134	0.332708	646	395	277	439.333	-	-	-	-	-	-	-	-	-	-	-	-	-	-
GL50803_137733	Kinase,_NEK	10915.2	8668.4	8297.1	326.692	312.9	324.08	1.0134	0.0057792	461	440	418	439.667	-	-	-	-	-	-	-	-	-	-	-	-	-	-
GL50803_6054	RNA_binding_protein,_putative	9214.14	6287.02	4616.95	435.35	416.762	264.56	0.620951	-0.206943	356	439	524	439.667	-	-	-	-	-	-	-	-	-	-	-	-	-	-
GL50803_16891	Protein_C21orf2	9862.49	7803.87	6453.82	343.137	327.66	297.895	0.888182	-0.0514979	441	423	459	441	-	-	-	-	-	-	-	-	-	-	-	-	-	-
GL50803_15472	hypothetical_protein	8108.62	6396.33	4147.95	388.342	368.025	254.8	0.673747	-0.171503	396	385	549	443.333	-	-	-	-	-	-	-	-	-	-	-	-	-	-
GL50803_6469	hypothetical_protein	8315.95	7194.32	3846.07	379.755	356.873	251.32	0.682353	-0.165991	404	372	558	444.667	60h48h>96h	0.965139	Rattus norvegicus	Clathrin assembly protein short form	1HF8	1hf8A	0.8066	2.65	9.3	94.91	; GO:0005545 0.32 1-phosphatidylinositol binding ; GO:0030276 0.32 clathrin binding	; GO:0048268 0.32 clathrin coat assembly	-	-
GL50803_87261	hypothetical_protein	13884.4	9431.57	4282.38	530.798	506.522	209.387	0.403708	-0.393933	299	358	679	445.333	-	-	-	-	-	-	-	-	-	-	-	-	-	-
GL50803_93548	Phospholipase_B	21649.9	16386.3	10787.3	394.097	372.608	270.002	0.704318	-0.152231	392	435	512	446.333	-	-	-	-	-	-	-	-	-	-	-	-	-	-
GL50803_10217	Cathepsin_B_precursor	12251.1	9971.25	5158.51	402.845	380.663	240.735	0.614506	-0.211474	385	363	591	446.333	60h48h>96h	1	-	-	-	-	-	-	-	-	-	-	GO:0006508; GO:0008234;	cysteine-type peptidase activity; cysteine-type peptidase activity; proteolysis;
GL50803_15127	Deoxyribose-phosphate_aldolase_lateral_transfer_candidate	11512.5	7599.94	5396.22	439.782	423.528	256.975	0.595325	-0.225246	353	451	537	447	-	-	-	-	-	-	-	-	-	-	-	-	-	-
GL50803_5375	Kinase,_NEK	18316.5	13911.5	9155.33	413.93	394.46	255.415	0.63191	-0.199345	376	422	546	448	-	-	-	-	-	-	-	-	-	-	-	-	-	-
GL50803_14456	Low_molecular_weight_protein-tyrosine-phosphatase	4322.29	4010.73	4611.16	272.983	266.175	393.845	1.46096	0.164639	561	432	353	448.667	-	-	-	-	-	-	-	-	-	-	-	-	-	-
GL50803_4204	MutT/nudix_family_protein	8362.94	6286.58	8220.34	307.64	300.495	416.165	1.36866	0.136296	490	535	331	452	-	-	-	-	-	-	-	-	-	-	-	-	-	-
GL50803_7532	Vacuolar_ATP_synthase_catalytic_subunit_A	18941.3	17446.7	16334.6	301.155	292.8	373.855	1.25887	0.0999796	506	483	368	452.333	-	-	-	-	-	-	-	-	-	-	-	-	-	-
GL50803_7760	Sentrin	4841.38	3395.62	1436.97	493.762	463.47	199.865	0.417589	-0.37925	321	334	705	453.333	-	-	-	-	-	-	-	-	-	-	-	-	-	-
GL50803_3538	hypothetical_protein	12362	10749.1	4510.05	422.92	405.357	213.655	0.515902	-0.287433	367	337	660	454.667	60h48h>96h	0.999958	Escherichia coli	Leoa	4AUR	4aurA	0.9279	1.85	12.4	99.3	; GO:0005215 0.17 transporter activity ; GO:0008289 0.17 lipid binding ; GO:0005525 0.06 GTP binding ; GO:0003924 0.06 GTPase activity	; GO:0051704 0.47 multi-organism process ; GO:0042221 0.34 response to chemical stimulus ; GO:0051234 0.34 establishment of localization	-	-
GL50803_16234	hypothetical_protein	6029.29	4778.19	4747.05	320.64	305.41	326.478	1.04298	0.0182749	473	477	416	455.333	-	-	-	-	-	-	-	-	-	-	-	-	-	-
GL50803_8821	hypothetical_protein	9496.54	7356.6	4696.27	369.87	346.393	256.438	0.716044	-0.14506	414	411	541	455.333	-	-	-	-	-	-	-	-	-	-	-	-	-	-
GL50803_27266	[2Fe-2S]_ferredoxin	2640.86	3077.55	3639.83	229.82	230.132	450.772	1.96008	0.292274	654	418	303	458.333	-	-	-	-	-	-	-	-	-	-	-	-	-	-
GL50803_15090	L-serine_dehydratase	17346.6	14975.2	12115.2	302.923	294.993	320.25	1.07122	0.029879	502	454	422	459.333	-	-	-	-	-	-	-	-	-	-	-	-	-	-
GL50803_7537	Kinase,_CK1_Casein_kinase	17729.2	14015.5	8163.25	388.16	367.785	242.147	0.640647	-0.193381	397	397	588	460.667	-	-	-	-	-	-	-	-	-	-	-	-	-	-
GL50803_9004	hypothetical_protein	4018.51	3031.83	2245.08	367.398	345.76	255.952	0.717799	-0.143997	415	441	543	466.333	-	-	-	-	-	-	-	-	-	-	-	-	-	-
GL50803_12108	Threonine_dehydratase_lateral_transfer_candidate	21107.3	26492.2	25732.9	236.195	235.273	405.17	1.71876	0.235215	639	420	340	466.333	-	-	-	-	-	-	-	-	-	-	-	-	-	-
GL50803_8250	hypothetical_protein	8904.73	5792.08	2231.8	536.36	511.48	184.35	0.351867	-0.453622	296	343	760	466.333	-	-	-	-	-	-	-	-	-	-	-	-	-	-
GL50803_3349	hypothetical_protein	4863.87	4610.83	3299.63	294.447	289.222	289	0.990287	-0.00423879	516	413	473	467.333	60h48h>96h	0.999996	Homo sapiens; synthetic construct	Transcription factor a, mitochondrial	3TQ6	3tq6A	0.8981	1.48	20	95.63	; GO:0016491 0.13 oxidoreductase activity ; GO:0003677 0.12 DNA binding ; GO:0051539 0.06 4 iron, 4 sulfur cluster binding ; GO:0009055 0.06 electron carrier activity ; GO:0004527 0.06 exonuclease activity ; GO:0003899 0.06 DNA-directed RNA polymerase activity ; GO:0003968 0.06 RNA-directed RNA polymerase activity ; GO:0030246 0.06 carbohydrate binding ; GO:0030151 0.06 molybdenum ion binding ; G…	; GO:0055114 0.13 oxidation-reduction process ; GO:0006260 0.06 DNA replication ; GO:0006366 0.06 transcription from RNA polymerase II promoter ; GO:0005975 0.06 carbohydrate metabolic process ; GO:0044419 0.06 interspecies interaction between organisms	-	-
GL50803_15397	Kinase,_CMGC_CDK	8579.44	8378.41	8118.57	272.072	265.212	360.832	1.34317	0.128131	563	459	382	468	-	-	-	-	-	-	-	-	-	-	-	-	-	-
GL50803_7533	Angio-associated_migratory_cell_protein	13830.3	11674.9	14435.4	273.883	269.588	421.315	1.55046	0.190461	556	526	325	469	-	-	-	-	-	-	-	-	-	-	-	-	-	-
GL50803_24946	hypothetical_protein	14201.9	7162.07	6543.13	502.97	468.993	249.768	0.513945	-0.289083	318	522	568	469.333	-	-	-	-	-	-	-	-	-	-	-	-	-	-
GL50803_19378	hypothetical_protein	5417.81	3956.86	3745.21	334.072	321.743	291.735	0.889687	-0.0507628	449	493	468	470	-	-	-	-	-	-	-	-	-	-	-	-	-	-
GL50803_15297	Ribokinase	10730.5	9284.72	8116.75	304.697	297.23	315.918	1.04969	0.0210605	495	486	430	470.333	-	-	-	-	-	-	-	-	-	-	-	-	-	-
GL50803_34094	hypothetical_protein	4718.04	3982.64	5128.72	273.832	269.278	401.555	1.47872	0.169887	557	523	343	474.333	-	-	-	-	-	-	-	-	-	-	-	-	-	-
GL50803_29252	hypothetical_protein	7205.21	5850.57	3941.74	342.098	327.102	249.832	0.746659	-0.126878	442	417	567	475.333	-	-	-	-	-	-	-	-	-	-	-	-	-	-
GL50803_8235	Protein_21.1	10645.8	9006.29	5988.37	326.577	311.603	259.998	0.814811	-0.0889432	462	438	531	477	-	-	-	-	-	-	-	-	-	-	-	-	-	-
GL50803_4039	Leucine-rich_repeat_protein	27419.6	22706.4	10946.8	382.692	361.53	221.125	0.594245	-0.226035	401	390	640	477	60h48h>96h	1	-	-	-	-	-	-	-	-	-	-	-	-
GL50803_113788	hypothetical_protein	1568.95	878.417	893.316	383.998	362.293	276.048	0.739786	-0.130894	400	538	498	478.667	-	-	-	-	-	-	-	-	-	-	-	-	-	-
GL50803_3042	Hybrid_cluster_protein_lateral_transfer_candidate	15698.5	14462.9	14526.6	279.188	276.283	370.575	1.33427	0.125245	544	530	372	482	-	-	-	-	-	-	-	-	-	-	-	-	-	-
GL50803_6564	PcnA	15980.1	11828.1	4706.21	463.293	445.148	186.455	0.410494	-0.386693	337	362	750	483	-	-	-	-	-	-	-	-	-	-	-	-	-	-
GL50803_6283	hypothetical_protein	14586.8	12270.1	8832.47	308.613	300.562	277.685	0.911676	-0.0401597	489	470	493	484	60h48h>96h	0.999957	Saccharomyces cerevisiae; synthetic construct	Atp-dependent rna helicase dbp5	3PEW	3pewA	0.7919	1.39	27.1	81.51	; GO:0005524 0.95 ATP binding ; GO:0005515 0.74 protein binding ; GO:0008143 0.55 poly(A) RNA binding ; GO:0004004 0.55 ATP-dependent RNA helicase activity	; GO:0045727 0.55 positive regulation of translation ; GO:0000398 0.55 nuclear mRNA splicing, via spliceosome ; GO:0000184 0.55 nuclear-transcribed mRNA catabolic process, nonsense-mediated decay ; GO:0006364 0.55 rRNA processing ; GO:0017148 0.55 negative regulation of translation ; GO:0055085 0.43 transmembrane transport ; GO:0006406 0.43 mRNA export from nucleus ; GO:0015031 0.43 protein trans…	GO:0003676; GO:0004386; GO:0005524; GO:0008026;	ATP binding; ATP-dependent helicase activity; helicase activity; nucleic acid binding;
GL50803_1713	Protein_21.1	8848.63	7327.63	6168.76	304.045	296.8	291.778	0.971226	-0.0126799	497	489	467	484.333	-	-	-	-	-	-	-	-	-	-	-	-	-	-
GL50803_8010	hypothetical_protein	4069.21	3677.07	2676.07	291.3	286.93	269.155	0.930962	-0.0310682	522	421	514	485.667	-	-	-	-	-	-	-	-	-	-	-	-	-	-
GL50803_4156	HIT_family_protein	3774.32	2953.44	2328.95	315.71	303.267	270.113	0.872772	-0.059099	479	469	511	486.333	-	-	-	-	-	-	-	-	-	-	-	-	-	-
GL50803_103094	Protein_21.1	13430.5	9912.25	7652.9	365.733	339.36	249.995	0.709112	-0.149285	420	474	565	486.333	-	-	-	-	-	-	-	-	-	-	-	-	-	-
GL50803_20429	deprecated	3413.52	2583.62	4503.52	271.575	264.19	499.508	1.86465	0.270598	566	615	278	486.333	-	-	-	-	-	-	-	-	-	-	-	-	-	-
GL50803_13350	Alcohol_dehydrogenase_lateral_transfer_candidate	14640.4	13828	7340.68	325.81	310.467	234.075	0.735764	-0.133261	464	389	608	487	60h48h>96h	1	-	-	-	-	-	-	-	-	-	-	GO:0016491; GO:0046872; GO:0055114;	metal ion binding; oxidation-reduction process; oxidoreductase activity;
GL50803_32069	deprecated	15918	11406.6	3792.83	649.928	623.485	159.403	0.250356	-0.601443	257	303	903	487.667	-	-	-	-	-	-	-	-	-	-	-	-	-	-
GL50803_6304	Fe-hydrogenase-1	14674.6	11644.2	9494.38	329.533	316.007	289.88	0.898101	-0.0466749	457	536	471	488	-	-	-	-	-	-	-	-	-	-	-	-	-	-
GL50803_29490	Copine_I	10150	7090.35	5537.88	354.925	331.995	265.74	0.773715	-0.111419	431	512	522	488.333	-	-	-	-	-	-	-	-	-	-	-	-	-	-
GL50803_17106	26S_protease_regulatory_subunit_8	14056.3	11329.2	13203.9	301.158	293.07	359.133	1.20874	0.0823322	505	574	386	488.333	-	-	-	-	-	-	-	-	-	-	-	-	-	-
GL50803_35316	deprecated	5053.6	3606.4	3443.08	439.363	418.83	225.72	0.526036	-0.278985	354	482	631	489	-	-	-	-	-	-	-	-	-	-	-	-	-	-
GL50803_11287	Ribosomal_protein_L7Ae	3459.51	2855.69	1972.68	303.418	296.132	264.658	0.882855	-0.0541104	501	453	523	492.333	-	-	-	-	-	-	-	-	-	-	-	-	-	-
GL50803_38812	deprecated	2161.37	1348.14	1388.59	431.8	412.68	254.843	0.60355	-0.219287	360	572	548	493.333	-	-	-	-	-	-	-	-	-	-	-	-	-	-
GL50803_34649	deprecated	1044.22	1135.76	1266.55	235.45	234.957	391.048	1.66259	0.220786	641	485	355	493.667	-	-	-	-	-	-	-	-	-	-	-	-	-	-
GL50803_8407	Aminoacyl-histidine_dipeptidase	17153.2	12637.1	12448.2	313.082	302.335	309.32	1.00524	0.00226851	482	570	436	496	-	-	-	-	-	-	-	-	-	-	-	-	-	-
GL50803_9148	H-SHIPPO_1	8662.44	6623.48	3581.83	379.255	356.323	209.665	0.570069	-0.244073	405	408	677	496.667	-	-	-	-	-	-	-	-	-	-	-	-	-	-
GL50803_4928	hypothetical_protein	4571.36	3417.56	3792.51	296.11	290.677	331.78	1.13084	0.0533997	513	566	412	497	-	-	-	-	-	-	-	-	-	-	-	-	-	-
GL50803_13103	hypothetical_protein	8170.15	7320.93	6481.31	272.015	264.955	300.993	1.12108	0.0496364	564	484	450	499.333	-	-	-	-	-	-	-	-	-	-	-	-	-	-
GL50803_14567	hypothetical_protein	7058.43	5401.78	4739.53	312.118	302.227	266.408	0.867291	-0.0618351	483	495	521	499.667	-	-	-	-	-	-	-	-	-	-	-	-	-	-
GL50803_16124	TCP-1_chaperonin_subunit_eta	22152.6	16399.2	11273.3	358.215	334.335	255.907	0.739028	-0.131339	427	528	544	499.667	-	-	-	-	-	-	-	-	-	-	-	-	-	-
GL50803_13756	Proteasome_subunit_beta_type_3	7055.19	5837.33	3141.06	339.693	325.26	218.892	0.658368	-0.181531	445	410	647	500.667	60h48h>96h	0.997757	-	-	-	-	-	-	-	-	-	-	GO:0004175; GO:0004298; GO:0005839; GO:0051603;	endopeptidase activity; proteasome core complex; proteolysis involved in cellular protein catabolic process; threonine-type endopeptidase activity;
GL50803_9704	Transketolase	21758.3	18034.4	14384.1	307.45	300.163	287.873	0.947554	-0.0233961	491	539	475	501.667	-	-	-	-	-	-	-	-	-	-	-	-	-	-
GL50803_16729	Spindle_pole_protein,_putative	14718.6	10217.8	5744.78	393.095	370.015	208.722	0.54703	-0.261989	394	431	683	502.667	60h48h>96h	0.952518	-	-	-	-	-	-	-	-	-	-	-	-
GL50803_34996	deprecated	2102.49	1568.25	1219.94	326.87	313.385	249.322	0.778821	-0.108562	460	478	571	503	-	-	-	-	-	-	-	-	-	-	-	-	-	-
GL50803_9558	Rab1a	5154.47	5181.42	3739.81	265.418	261.973	280.523	1.06381	0.0268658	576	450	487	504.333	60h48h>96h	1	-	-	-	-	-	-	-	-	-	-	GO:0005525; GO:0007264; GO:0015031;	GTP binding; protein transport; small GTPase mediated signal transduction;
GL50803_16412	Heat-shock_protein,_putative	23905.1	19234.3	18856.3	283.015	278.28	338.442	1.20593	0.0813231	538	575	404	505.667	-	-	-	-	-	-	-	-	-	-	-	-	-	-
GL50803_114246	GTP-binding_protein,_putative	9464.36	9748.43	8708.9	249.095	249.795	329	1.31893	0.120221	606	501	414	507	-	-	-	-	-	-	-	-	-	-	-	-	-	-
GL50803_101501	Seryl-tRNA_synthetase	14518.9	11381.7	7894.29	323.54	307.55	253.675	0.803927	-0.0947836	469	503	550	507.333	48h>60h>96h	1	-	-	-	-	-	-	-	-	-	-	-	-
GL50803_14742	Kinase,_NEK	11268.1	8061.17	5063.28	352.625	331.262	221.588	0.648025	-0.188408	434	455	638	509	-	-	-	-	-	-	-	-	-	-	-	-	-	-
GL50803_17190	Eukaryotic_peptide_chain_release_factor_subunit_1	16170.9	12417.1	9473.98	316.558	304.02	260.777	0.840433	-0.0754971	477	524	529	510	-	-	-	-	-	-	-	-	-	-	-	-	-	-
GL50803_6633	Farnesyl_diphosphate_synthase	10818.2	10169.6	7280.62	275.527	272.77	267.717	0.97654	-0.0103099	551	466	518	511.667	60h48h>96h	1	-	-	-	-	-	-	-	-	-	-	GO:0008299;	isoprenoid biosynthetic process;
GL50803_8967	hypothetical_protein	2678.36	2093.02	1604.14	325.61	308.305	237.917	0.750627	-0.124576	465	473	599	512.333	-	-	-	-	-	-	-	-	-	-	-	-	-	-
GL50803_20056	deprecated	6604.82	2675.01	4040.11	472.21	451.235	294.062	0.63688	-0.195942	332	742	463	512.333	-	-	-	-	-	-	-	-	-	-	-	-	-	-
GL50803_16766	Lysyl-tRNA_synthetase	16698.4	13645.7	11475.3	286.438	280.685	293.913	1.03651	0.0155715	533	541	464	512.667	60h48h>96h	0.999573	-	-	-	-	-	-	-	-	-	-	GO:0000166; GO:0003676; GO:0004812; GO:0004824; GO:0005524; GO:0005737; GO:0006418; GO:0006430;	aminoacyl-tRNA ligase activity; aminoacyl-tRNA ligase activity; ATP binding; cytoplasm; lysine-tRNA ligase activity; lysine-tRNA ligase activity; lysyl-tRNA aminoacylation; nucleic acid binding; nucleotide binding; tRNA aminoacylation for protein translation;
GL50803_10808	hypothetical_protein	13466.7	7873.6	3510.81	530.072	505.553	171.6	0.331394	-0.479655	300	412	828	513.333	-	-	-	-	-	-	-	-	-	-	-	-	-	-
GL50803_8781	Yip_paralog	6816.67	5720.11	4459.08	279.337	276.765	272.76	0.980971	-0.00834378	543	497	502	514	-	-	-	-	-	-	-	-	-	-	-	-	-	-
GL50803_28337	hypothetical_protein	7900.4	5222.79	4220.09	341.072	326.262	249.607	0.748072	-0.126056	443	533	569	515	-	-	-	-	-	-	-	-	-	-	-	-	-	-
GL50803_6722	hypothetical_protein	3123.41	2845.07	3361.25	240.46	237.998	359.248	1.50169	0.176581	632	531	385	516	-	-	-	-	-	-	-	-	-	-	-	-	-	-
GL50803_10870	Aspartyl-tRNA_synthetase	14403.2	12267.2	17479.5	244.745	245.423	442.92	1.80722	0.25701	615	625	308	516	-	-	-	-	-	-	-	-	-	-	-	-	-	-
GL50803_6679	hypothetical_protein	9278.45	7642.5	3604.14	365.425	339.19	189.475	0.537811	-0.26937	421	394	734	516.333	-	-	-	-	-	-	-	-	-	-	-	-	-	-
GL50803_5649	Alpha-10_giardin	10436.7	8855.65	5517.41	314.785	303.255	233.94	0.757038	-0.120882	481	461	610	517.333	60h48h>96h	0.97028	-	-	-	-	-	-	-	-	-	-	GO:0005509; GO:0005544;	calcium-dependent phospholipid binding; calcium ion binding;
GL50803_20081	hypothetical_protein	2167.47	2680.97	3246.15	191.295	193.007	451.343	2.3489	0.370864	789	463	301	517.667	-	-	-	-	-	-	-	-	-	-	-	-	-	-
GL50803_13539	hypothetical_protein	4806.16	3878.91	5384.47	254.5	254.192	368.385	1.44836	0.160877	598	582	375	518.333	-	-	-	-	-	-	-	-	-	-	-	-	-	-
GL50803_3978	Ubiquitin-conjugating_enzyme_E2-17_kDa	6423.71	6195.79	1761.06	423.54	405.538	161.537	0.389679	-0.409293	366	299	890	518.333	60h48h>96h	0.999998	-	-	-	-	-	-	-	-	-	-	GO:0016881;	acid-amino acid ligase activity;
GL50803_27543	hypothetical_protein	8121.75	5306.24	4900.87	316.192	303.538	277.173	0.894496	-0.0484216	478	584	494	518.667	-	-	-	-	-	-	-	-	-	-	-	-	-	-
GL50803_8002	hypothetical_protein	5896.04	5265.13	4238.45	255.37	255.875	288.873	1.13008	0.0531079	595	496	474	521.667	-	-	-	-	-	-	-	-	-	-	-	-	-	-
GL50803_7962	20S_proteasome_alpha_subunit_6	7876.27	6819.89	4407.34	299.373	292.06	238.32	0.805907	-0.0937151	511	464	597	524	-	-	-	-	-	-	-	-	-	-	-	-	-	-
GL50803_3209	Proteasome_subunit_beta_type_2	5039.14	5179.21	3304.33	257.86	257.5	252.168	0.978609	-0.00939074	590	430	556	525.333	60h48h>96h	0.999911	-	-	-	-	-	-	-	-	-	-	GO:0004298; GO:0005839; GO:0051603;	proteasome core complex; proteolysis involved in cellular protein catabolic process; threonine-type endopeptidase activity;
GL50803_125386	deprecated	722.704	854.91	782.158	228.248	227.12	307.895	1.35229	0.13107	662	475	441	526	-	-	-	-	-	-	-	-	-	-	-	-	-	-
GL50803_15099	20S_proteasome_alpha_subunit_4	4479.25	5026.81	3909.74	223.623	222.793	296.938	1.33032	0.123956	678	442	460	526.667	-	-	-	-	-	-	-	-	-	-	-	-	-	-
GL50803_125387	deprecated	722.704	854.91	782.158	228.248	226.917	307.895	1.35289	0.131264	663	476	442	527	-	-	-	-	-	-	-	-	-	-	-	-	-	-
GL50803_4509	ERP1	5082.91	4384.07	3770.17	263.36	260.947	287.57	1.09695	0.0401879	579	529	478	528.667	-	-	-	-	-	-	-	-	-	-	-	-	-	-
GL50803_31203	deprecated	2127.29	1575.18	757.572	411.39	388.54	175.025	0.437601	-0.358922	379	403	804	528.667	-	-	-	-	-	-	-	-	-	-	-	-	-	-
GL50803_6508	hypothetical_protein	4265.15	3611.32	2773.97	280.765	277.827	256.495	0.918363	-0.0369858	541	510	540	530.333	-	-	-	-	-	-	-	-	-	-	-	-	-	-
GL50803_17224	Alpha-SNAP,_putative	8967.2	7286.17	5679.97	287.115	281.545	261.595	0.92004	-0.0361932	530	534	528	530.667	-	-	-	-	-	-	-	-	-	-	-	-	-	-
GL50803_6666	hypothetical_protein	7065.68	7174.87	9621.56	217.545	216.175	392.442	1.80966	0.257596	699	542	354	531.667	-	-	-	-	-	-	-	-	-	-	-	-	-	-
GL50803_115047	VSP	15716.9	15225.2	20582.8	225.655	224.955	381.397	1.6928	0.228606	670	569	361	533.333	-	-	-	-	-	-	-	-	-	-	-	-	-	-
GL50803_2933	Programmed_cell_death_protein-like_protein	4907.02	3927.15	2868.74	295.68	290.528	247.23	0.843489	-0.0739206	514	514	576	534.667	60h48h>96h	1	-	-	-	-	-	-	-	-	-	-	GO:0005509;	calcium ion binding;
GL50803_27925	Protein_21.1	25801.5	21652.4	10683.4	353.298	331.37	195.572	0.57129	-0.243143	433	458	718	536.333	60h48h>96h	0.99999	-	-	-	-	-	-	-	-	-	-	GO:0005515;	protein binding;
GL50803_11390	Kinase,_NEK	24449.3	16747.9	21370.9	291.44	287.735	373.522	1.28984	0.110536	521	720	369	536.667	-	-	-	-	-	-	-	-	-	-	-	-	-	-
GL50803_104866	GTL3_aka_MD0260	10997.1	8330.12	2236.43	527.108	500.887	146.665	0.285342	-0.544635	303	314	994	537	60h48h>96h	0.991767	-	-	-	-	-	-	-	-	-	-	-	-
GL50803_10016	hypothetical_protein	8628.88	8254.51	4559.12	284.32	280.44	215.16	0.761952	-0.118072	535	429	655	539.667	60h48h>96h	1	Homo sapiens	Protein disulfide-isomerase a4	3IDV	3idvA	0.6839	1.9	12.7	71.92	; GO:0043167 0.34 ion binding	; GO:0019725 0.31 cellular homeostasis ; GO:0050794 0.31 regulation of cellular process	-	-
GL50803_2980	20S_proteasome_alpha_subunit_5	6743.72	5915.82	4193.78	273.018	266.23	252.13	0.935117	-0.029134	560	506	557	541	-	-	-	-	-	-	-	-	-	-	-	-	-	-
GL50803_13127	Proteasome_subunit_beta_type_1	6898.72	6343.18	3655.71	282.19	278.237	219.385	0.782921	-0.106282	539	444	644	542.333	60h48h>96h	1	-	-	-	-	-	-	-	-	-	-	GO:0004175; GO:0004298; GO:0005839; GO:0051603;	endopeptidase activity; proteasome core complex; proteolysis involved in cellular protein catabolic process; threonine-type endopeptidase activity;
GL50803_9824	Proteasome_subunit_beta_type_9_precursor	6652.89	5432.94	3492.59	291.952	287.91	227.643	0.785163	-0.10504	520	490	623	544.333	-	-	-	-	-	-	-	-	-	-	-	-	-	-
GL50803_20276	hypothetical_protein	1457.02	1978.82	5135.47	185.42	189.447	679.482	3.62519	0.559331	808	613	212	544.333	-	-	-	-	-	-	-	-	-	-	-	-	-	-
GL50803_17625	Kinase,_CMGC_GSK	11411	9876.5	5035.68	320.632	305.34	197.112	0.629779	-0.200812	474	447	713	544.667	60h48h>96h	0.999726	-	-	-	-	-	-	-	-	-	-	GO:0004672; GO:0005524; GO:0006468; GO:0016772;	ATP binding; ATP binding; protein kinase activity; protein phosphorylation; transferase activity, transferring phosphorus-containing groups;
GL50803_11595	hypothetical_protein	22573.8	15679.4	7598.82	412.995	391.662	179.38	0.445855	-0.350807	377	479	779	545	-	-	-	-	-	-	-	-	-	-	-	-	-	-
GL50803_3861	Alcohol_dehydrogenase_3_lateral_transfer_candidate	12371.6	9348.94	9042.01	287.738	281.572	284.09	0.998015	-0.00086287	529	626	484	546.333	-	-	-	-	-	-	-	-	-	-	-	-	-	-
GL50803_31671	Ribosomal_polymerase_II_subunit_RPB7	4483.33	4205.61	3518.55	240.62	238.938	272.19	1.13517	0.055061	630	507	504	547	-	-	-	-	-	-	-	-	-	-	-	-	-	-
GL50803_101832	High_cysteine_protein	11860.1	12649.4	12160.4	219.025	220.212	325.768	1.48334	0.17124	691	537	417	548.333	-	-	-	-	-	-	-	-	-	-	-	-	-	-
GL50803_103373	Alpha-7.1_giardin	14862.9	9586.48	9086.28	325.973	311.423	250.537	0.786127	-0.104507	463	624	563	550	-	-	-	-	-	-	-	-	-	-	-	-	-	-
GL50803_30645	deprecated	4199.02	2262.48	2320.95	420.218	400.635	212.545	0.517864	-0.285785	370	617	665	550.667	-	-	-	-	-	-	-	-	-	-	-	-	-	-
GL50803_13478	ARL1	3143.49	3678.83	3199.92	207.643	207.06	310.803	1.49892	0.175778	732	488	434	551.333	-	-	-	-	-	-	-	-	-	-	-	-	-	-
GL50803_29147	hypothetical_protein	4445.03	3670	1706.85	347.41	330.195	174.31	0.514489	-0.288624	436	406	814	552	-	-	-	-	-	-	-	-	-	-	-	-	-	-
GL50803_20134	deprecated	4747.67	3017.54	2365.86	371.172	347.14	210.282	0.585489	-0.232481	413	573	673	553	-	-	-	-	-	-	-	-	-	-	-	-	-	-
GL50803_11311	Kinase,_NEK	11990.4	11046.9	4745.15	323.502	306.82	178.235	0.565536	-0.247539	470	402	787	553	60h48h>96h	1	-	-	-	-	-	-	-	-	-	-	GO:0004672; GO:0004674; GO:0005524; GO:0006468; GO:0016772;	ATP binding; ATP binding; protein kinase activity; protein phosphorylation; protein serine/threonine kinase activity; transferase activity, transferring phosphorus-containing groups;
GL50803_38127	deprecated	13277	7301.57	5043.41	409.485	386.005	208.227	0.523519	-0.281068	381	596	685	554	-	-	-	-	-	-	-	-	-	-	-	-	-	-
GL50803_15483	hypothetical_protein	7527.89	9337.56	6287.1	212.93	211.842	270.21	1.27226	0.104576	713	445	510	556	-	-	-	-	-	-	-	-	-	-	-	-	-	-
GL50803_11434	20S_proteasome_alpha_subunit_2	6631.42	5511.37	4367.54	260.265	259.017	259.467	0.99933	-0.000291143	584	553	532	556.333	-	-	-	-	-	-	-	-	-	-	-	-	-	-
GL50803_101339	FKBP-type_peptidyl-prolyl_cis-trans_isomerase	5123.09	4958.82	3149.83	254.918	254.827	232.435	0.911966	-0.0400215	597	460	614	557	60h48h>96h	0.999983	-	-	-	-	-	-	-	-	-	-	GO:0006457;	protein folding;
GL50803_10196	hypothetical_protein	7229.52	5253.17	1724.29	455.562	430.455	154.475	0.348695	-0.457554	347	379	945	557	60h48h>96h	0.999996	Danio rerio	Ohcu decarboxylase	2O73	2o73F	0.6368	3.78	9.5	90.24	; GO:0016831 0.07 carboxy-lyase activity ; GO:0000166 0.07 nucleotide binding ; GO:0030170 0.07 pyridoxal phosphate binding ; GO:0008184 0.07 glycogen phosphorylase activity ; GO:0015204 0.07 urea transmembrane transporter activity	; GO:0019428 0.14 allantoin biosynthetic process ; GO:0006144 0.07 purine base metabolic process ; GO:0071918 0.07 urea transmembrane transport ; GO:0005980 0.07 glycogen catabolic process	-	-
GL50803_4767	Protein_21.1	12223.9	8608.18	5248.43	336.228	323.987	193.597	0.586467	-0.231757	447	509	722	559.333	-	-	-	-	-	-	-	-	-	-	-	-	-	-
GL50803_12598	KRR1	9497.83	7462.69	5702.09	272.502	265.267	245.127	0.911644	-0.0401746	562	545	581	562.667	-	-	-	-	-	-	-	-	-	-	-	-	-	-
GL50803_5346	Kinase,_NEK	15629.5	13467.3	8816.13	279.47	277.17	217.983	0.78321	-0.106122	542	498	648	562.667	-	-	-	-	-	-	-	-	-	-	-	-	-	-
GL50803_19388	deprecated	2641.74	2304.25	1592.35	265.71	262.005	234.432	0.88848	-0.0513526	575	508	607	563.333	60h48h>96h	0.981421	Thermus thermophilus	Hypothetical membrane spanning protein	2VPY	2vpyC2	0.6484	2.78	16.3	86.73	; GO:0060089 0.50 molecular transducer activity ; GO:0046872 0.38 metal ion binding	; GO:0045333 0.54 cellular respiration ; GO:0051234 0.54 establishment of localization ; GO:0043623 0.50 cellular protein complex assembly ; GO:0006796 0.50 phosphate-containing compound metabolic process ; GO:0009966 0.50 regulation of signal transduction ; GO:0006464 0.32 protein modification process ; GO:0051704 0.31 multi-organism process	-	-
GL50803_15598	Vacuolar_ATP_synthase_16_kDa_proteolipid_subunit	3447.45	3823.17	2775.51	219.002	219.795	259.442	1.18251	0.0728066	692	471	533	565.333	-	-	-	-	-	-	-	-	-	-	-	-	-	-
GL50803_7351	hypothetical_protein	1455.32	1002.19	463.118	345.27	329.043	185.085	0.548959	-0.26046	439	502	755	565.333	60h48h>96h	0.999888	Escherichia coli	Colicin e3	2B5U	2b5uA	0.9162	0.76	9.8	98.39	; GO:0046982 0.68 protein heterodimerization activity ; GO:0019855 0.68 calcium channel inhibitor activity ; GO:0032028 0.68 myosin head/neck binding ; GO:0030674 0.68 protein binding, bridging ; GO:0048306 0.68 calcium-dependent protein binding ; GO:0043008 0.68 ATP-dependent protein binding ; GO:0000149 0.68 SNARE binding ; GO:0019904 0.68 protein domain specific binding ; GO:0047485 0.68 prote…	; GO:0016081 0.68 synaptic vesicle docking involved in exocytosis ; GO:0045921 0.68 positive regulation of exocytosis ; GO:0017156 0.68 calcium ion-dependent exocytosis ; GO:0009629 0.68 response to gravity ; GO:0001956 0.68 positive regulation of neurotransmitter secretion ; GO:0006886 0.68 intracellular protein transport ; GO:0071844 0.56 cellular component assembly at cellular level ; GO:00325…	-	-
GL50803_27310	Stress-induced-phosphoprotein_1	16104.8	10839.3	11705.5	286.908	281.178	299.457	1.05427	0.0229504	531	721	456	569.333	-	-	-	-	-	-	-	-	-	-	-	-	-	-
GL50803_14482	hypothetical_protein	7578.37	6219.11	5042.02	283.577	279.315	234.025	0.831509	-0.0801328	536	565	609	570	-	-	-	-	-	-	-	-	-	-	-	-	-	-
GL50803_14568	Ser/Thr_protein_phosphatase_PP1-alpha_2_catalytic_subunit	8919.03	8508.55	4157.74	284.665	280.665	190.048	0.672344	-0.172409	534	446	731	570.333	60h48h>96h	1	-	-	-	-	-	-	-	-	-	-	GO:0016787;	hydrolase activity;
GL50803_1875	hypothetical_protein	5708.02	4959.3	1535.42	417.128	398.935	144.317	0.353691	-0.451376	373	336	1009	572.667	60h48h>96h	0.999937	Escherichia coli	Probable glutaminase ybas	1U60	1u60A2	0.6976	2.54	9.8	85.92	; GO:0004359 0.32 glutaminase activity	; GO:0006541 0.32 glutamine metabolic process	-	-
GL50803_11990	hypothetical_protein	3939.82	3312.24	3707.42	227.835	226.197	306.132	1.3485	0.129852	665	621	445	577	-	-	-	-	-	-	-	-	-	-	-	-	-	-
GL50803_15871	Serine_peptidase,_putative	13224.8	11282.2	7545.56	276.952	275.01	225.962	0.818759	-0.0868438	548	554	630	577.333	60h48h>96h	0.971208	-	-	-	-	-	-	-	-	-	-	GO:0006508; GO:0008236;	proteolysis; serine-type peptidase activity;
GL50803_14497	20S_proteasome_alpha_subunit_3	5139.22	5027.89	4913.32	211.13	210.05	298.085	1.41548	0.150902	719	556	458	577.667	-	-	-	-	-	-	-	-	-	-	-	-	-	-
GL50803_2341	hypothetical_protein	3761.3	2641.22	2618.17	292.288	287.98	243.028	0.837641	-0.0769423	519	629	586	578	-	-	-	-	-	-	-	-	-	-	-	-	-	-
GL50803_20794	deprecated	1183.07	2538.88	2823.41	159.258	162.71	394.235	2.44891	0.388972	927	457	352	578.667	-	-	-	-	-	-	-	-	-	-	-	-	-	-
GL50803_7242	hypothetical_protein	6027.71	5634.02	3415.98	259.645	258.34	217.66	0.84041	-0.0755086	586	513	649	582.667	60h48h>96h	0.995263	Homo sapiens	Protein (protein phosphatase pp2a)	1B3U	1b3uA3	0.6939	2.16	12.4	77.73	; GO:0005515 0.47 protein binding ; GO:0008565 0.43 protein transporter activity ; GO:0003723 0.33 RNA binding	; GO:0019048 0.57 virus-host interaction ; GO:0007067 0.46 mitosis ; GO:0050658 0.46 RNA transport ; GO:0044260 0.46 cellular macromolecule metabolic process ; GO:0090304 0.46 nucleic acid metabolic process ; GO:0006886 0.43 intracellular protein transport	-	-
GL50803_11992	TCP-1_chaperonin_subunit_epsilon	15983.8	12875.9	7583.76	295.41	290.102	204.243	0.697656	-0.156359	515	543	694	584	48h>60h>96h	1	-	-	-	-	-	-	-	-	-	-	-	-
GL50803_9662	Ferredoxin_Fd1,_Fd2	2159.87	1267.31	362.559	512.947	480.67	139.023	0.279832	-0.553102	314	391	1060	588.333	-	-	-	-	-	-	-	-	-	-	-	-	-	-
GL50803_7414	Protein_21.1	10107.7	9043.97	6928.16	249.947	251.22	231.825	0.925141	-0.0337922	604	546	616	588.667	-	-	-	-	-	-	-	-	-	-	-	-	-	-
GL50803_13500	TCP-1_chaperonin_subunit_theta	19943.7	14074.2	9694.83	320.37	305.28	209.085	0.668377	-0.174979	475	619	681	591.667	-	-	-	-	-	-	-	-	-	-	-	-	-	-
GL50803_101010	VSP_with_INR	4971.42	8730.82	16049.5	141.093	146.055	647.183	4.50766	0.653951	1034	516	226	592	-	-	-	-	-	-	-	-	-	-	-	-	-	-
GL50803_5173	deprecated	6175.74	3861.11	3559.07	319.61	305.28	222.293	0.711463	-0.147848	476	665	636	592.333	-	-	-	-	-	-	-	-	-	-	-	-	-	-
GL50803_20722	deprecated	5550.48	4106.94	3111.3	386.895	364.652	174.983	0.465661	-0.33193	398	578	805	593.667	-	-	-	-	-	-	-	-	-	-	-	-	-	-
GL50803_5613	hypothetical_protein	7120.77	4776.05	12864.3	223.787	223.257	541.185	2.42117	0.384025	676	851	258	595	-	-	-	-	-	-	-	-	-	-	-	-	-	-
GL50803_12950	Ubiquitin-conjugating_enzyme_E2-17_kDa	3876.59	3605.89	5536.85	192.005	193.852	386.332	2.00246	0.301564	783	647	359	596.333	-	-	-	-	-	-	-	-	-	-	-	-	-	-
GL50803_17568	Protein_21.1	18862.8	15116.1	7166.48	331.14	318.735	170.69	0.525301	-0.279592	455	505	835	598.333	60h48h>96h	0.968118	-	-	-	-	-	-	-	-	-	-	GO:0005515;	protein binding;
GL50803_9296	hypothetical_protein	6152.52	5717.4	3699.12	254.205	252.528	207.815	0.820215	-0.0860723	600	511	686	599	-	-	-	-	-	-	-	-	-	-	-	-	-	-
GL50803_19401	hypothetical_protein	3718.91	2578.8	2603.91	300.092	292.548	219.06	0.739268	-0.131198	508	646	646	600	-	-	-	-	-	-	-	-	-	-	-	-	-	-
GL50803_102180	High_cysteine_protein	6838.21	5733.33	5479.77	261.627	260.435	233.4	0.894147	-0.0485912	582	608	613	601	-	-	-	-	-	-	-	-	-	-	-	-	-	-
GL50803_12035	hypothetical_protein	5392.57	4748.67	3144.49	257.308	256.658	221.853	0.863298	-0.0638391	592	576	637	601.667	60h48h>96h	0.995884	Escherichia coli, homo sapiens	Soluble cytochrome b562 and glucagon receptor	4L6R	4l6rA	0.7492	3.63	6.2	96.1	; GO:0004939 0.35 beta-adrenergic receptor activity	; GO:0006027 0.46 glycosaminoglycan catabolic process ; GO:0044036 0.46 cell wall macromolecule metabolic process ; GO:0009617 0.46 response to bacterium ; GO:0000270 0.46 peptidoglycan metabolic process ; GO:0008219 0.46 cell death ; GO:0007186 0.44 G-protein coupled receptor protein signaling pathway ; GO:0006952 0.38 defense response	GO:0016021;	integral to membrane;
GL50803_14983	Cathepsin_L_precursor	13132.6	12142.9	9009.28	240.983	239.32	243.213	1.01275	0.00550148	629	595	585	603	-	-	-	-	-	-	-	-	-	-	-	-	-	-
GL50803_7018	hypothetical_protein	8754.61	7872.86	6733.89	236.743	235.922	247.322	1.0465	0.0197393	637	597	575	603	-	-	-	-	-	-	-	-	-	-	-	-	-	-
GL50803_9008	Aldose_reductase	7076.46	5977.76	6259.69	229.178	229.952	280.215	1.22063	0.0865857	657	664	488	603	-	-	-	-	-	-	-	-	-	-	-	-	-	-
GL50803_31100	deprecated	1045.91	715.02	458.25	355.238	333.07	175.493	0.509926	-0.292493	429	586	801	605.333	-	-	-	-	-	-	-	-	-	-	-	-	-	-
GL50803_7396	hypothetical_protein	2147.58	1892.11	2614.63	201.833	199.43	342.668	1.70795	0.232474	754	663	401	606	-	-	-	-	-	-	-	-	-	-	-	-	-	-
GL50803_27887	hypothetical_protein	1322.32	1138.48	690.775	256.962	256.405	202.498	0.788902	-0.102977	593	525	703	607	60h48h>96h	0.987708	Bacillus subtilis	Methylthioribose-1-phosphate isomerase	2YVK	2yvkA	0.6671	2.73	9	92.86	; GO:0046906 0.31 tetrapyrrole binding ; GO:0043167 0.31 ion binding ; GO:0016684 0.31 oxidoreductase activity, acting on peroxide as acceptor	; GO:0042221 0.31 response to chemical stimulus	-	-
GL50803_3256	EH_domain_binding_protein_epsin_2	10779.6	8919.3	6094.34	261.825	260.715	220.248	0.84299	-0.0741776	581	603	642	608.667	-	-	-	-	-	-	-	-	-	-	-	-	-	-
GL50803_27948	hypothetical_protein	548.188	802.604	1019.4	151.56	155.067	416.832	2.71882	0.434381	970	527	329	608.667	-	-	-	-	-	-	-	-	-	-	-	-	-	-
GL50803_14270	Dynein_light_chain	2716.41	2820.85	1898.03	217.785	216.338	223.645	1.03033	0.0129764	698	499	633	610	-	-	-	-	-	-	-	-	-	-	-	-	-	-
GL50803_16363	Alanine_aminotransferase,_putative	14897.9	9983.91	8413.2	283.038	279.273	233.805	0.831586	-0.0800928	537	683	611	610.333	-	-	-	-	-	-	-	-	-	-	-	-	-	-
GL50803_11186	RNA_binding_protein,_putative	7749.62	6448.69	4172.99	275.212	271.613	204.887	0.74937	-0.125304	553	589	692	611.333	-	-	-	-	-	-	-	-	-	-	-	-	-	-
GL50803_86600	Methionine_aminopeptidase	11542.4	9900.89	7000.73	261.955	260.885	213.178	0.815462	-0.0885964	580	598	663	613.667	-	-	-	-	-	-	-	-	-	-	-	-	-	-
GL50803_9121	hypothetical_protein	12299.3	10056.4	5454.25	288.18	281.59	175.625	0.616477	-0.210083	528	518	800	615.333	-	-	-	-	-	-	-	-	-	-	-	-	-	-
GL50803_12741	hypothetical_protein	3442.95	2851.74	1815.68	258.55	257.64	202.618	0.785052	-0.105102	589	558	702	616.333	-	-	-	-	-	-	-	-	-	-	-	-	-	-
GL50803_114777	hypothetical_protein	15323.6	16610.4	10282.5	229.163	229.688	209.615	0.913652	-0.0392193	658	520	678	618.667	-	-	-	-	-	-	-	-	-	-	-	-	-	-
GL50803_2098	ATP-dependent_RNA_helicase_p54,_putative	9591.4	7994.79	8924.96	215.798	213.33	301.548	1.4054	0.1478	705	702	449	618.667	-	-	-	-	-	-	-	-	-	-	-	-	-	-
GL50803_15124	Dynein_light_chain	2119.62	1915.87	1298.85	243.143	242.735	194.38	0.800119	-0.0968457	624	515	720	619.667	-	-	-	-	-	-	-	-	-	-	-	-	-	-
GL50803_10013	hypothetical_protein	5570.05	4935.32	3200.79	243.953	243.378	206.475	0.847371	-0.0719266	619	555	688	620.667	-	-	-	-	-	-	-	-	-	-	-	-	-	-
GL50803_7578	Dynein_light_chain	5131.86	3775.03	2437.39	286.58	281.01	182.825	0.644215	-0.190969	532	567	764	621	-	-	-	-	-	-	-	-	-	-	-	-	-	-
GL50803_91919	TCP-1_chaperonin_subunit_alpha	11986.5	10334.8	8913.35	227.963	226.468	256.375	1.12833	0.0524377	664	660	542	622	-	-	-	-	-	-	-	-	-	-	-	-	-	-
GL50803_7522	Elongation_initiation_factor_5C	9510.22	8069.94	7620.51	222.42	221.98	260.205	1.17104	0.0685716	681	658	530	623	-	-	-	-	-	-	-	-	-	-	-	-	-	-
GL50803_2925	Rho_GDI	3321.83	3787.33	4023.64	177.277	182.933	316.538	1.75752	0.2449	841	600	428	623	-	-	-	-	-	-	-	-	-	-	-	-	-	-
GL50803_20703	deprecated	1216.4	4547.15	4294.73	118.983	125.04	439.368	3.60104	0.556428	1206	354	309	623	-	-	-	-	-	-	-	-	-	-	-	-	-	-
GL50803_15411	Kinase,_NEK-frag	13783.2	12186.2	13718.4	218.103	216.368	300.957	1.3854	0.141574	697	722	451	623.333	-	-	-	-	-	-	-	-	-	-	-	-	-	-
GL50803_93463	hypothetical_protein	3227.69	2751.69	3734.43	198.293	197.38	326.685	1.65129	0.217823	763	694	415	624	-	-	-	-	-	-	-	-	-	-	-	-	-	-
GL50803_88960	hypothetical_protein	6796.16	5129.65	4838.4	241.445	240.13	252.738	1.04963	0.0210366	627	696	551	624.667	-	-	-	-	-	-	-	-	-	-	-	-	-	-
GL50803_40592	VSP_with_INR	5346.75	4843.93	6565.17	205.863	205.627	308.49	1.49938	0.175912	737	705	438	626.667	-	-	-	-	-	-	-	-	-	-	-	-	-	-
GL50803_8377	hypothetical_protein	4683.87	5011.17	12904.1	153.468	157.855	636.04	4.08605	0.611303	952	701	228	627	96h>48h60h	1	Anabaena variabilis atcc 29413	Putative nitroreductase	3EO7	3eo7A	0.6578	3.67	11.6	80.47	; GO:0016491 0.77 oxidoreductase activity ; GO:0000166 0.68 nucleotide binding	; GO:0055114 0.77 oxidation-reduction process ; GO:0009987 0.57 cellular process	GO:0016491;	oxidoreductase activity;
GL50803_6185	hypothetical_protein	11424.3	6972.03	2444.03	487.628	458.61	130.787	0.276436	-0.558406	326	415	1142	627.667	-	-	-	-	-	-	-	-	-	-	-	-	-	-
GL50803_14017	High_cysteine_membrane_protein_Group_2	14145.9	15685	16333.2	184.717	189.415	304.222	1.62628	0.211196	809	634	448	630.333	-	-	-	-	-	-	-	-	-	-	-	-	-	-
GL50803_10850	hypothetical_protein	3042.32	2235.66	2866.14	221.873	220.873	269.575	1.21774	0.085555	687	707	513	635.667	-	-	-	-	-	-	-	-	-	-	-	-	-	-
GL50803_11129	hypothetical_protein	6906.19	7010.14	4563.1	218.735	219.695	211.667	0.965568	-0.0152171	693	550	670	637.667	60h48h>96h	0.991588	Homo sapiens	Uncharacterized protein kiaa0174	3FRR	3frrA	0.5589	1.51	12.6	57.78	; GO:0020037 0.44 heme binding ; GO:0009055 0.44 electron carrier activity ; GO:0004129 0.41 cytochrome-c oxidase activity ; GO:0005507 0.36 copper ion binding	; GO:0009060 0.44 aerobic respiration ; GO:0022900 0.41 electron transport chain ; GO:0015992 0.36 proton transport	-	-
GL50803_1383	hypothetical_protein	3505.51	2667.49	1813.39	269.747	263.938	185.86	0.696516	-0.157069	569	592	753	638	-	-	-	-	-	-	-	-	-	-	-	-	-	-
GL50803_31936	hypothetical_protein	1394.93	989.708	1643.43	243.532	243.007	279.273	1.148	0.0599413	622	805	489	638.667	-	-	-	-	-	-	-	-	-	-	-	-	-	-
GL50803_8329	hypothetical_protein	3273.12	3529.41	2938.73	188.913	191.457	249.922	1.3141	0.118628	795	560	566	640.333	-	-	-	-	-	-	-	-	-	-	-	-	-	-
GL50803_99726	hypothetical_protein	843.282	1362.23	2049.52	142.165	146.485	451.11	3.12565	0.494941	1028	591	302	640.333	-	-	-	-	-	-	-	-	-	-	-	-	-	-
GL50803_16996	hypothetical_protein	13134.1	10434.5	5109.71	301.558	293.455	163.922	0.550986	-0.258859	504	547	873	641.333	60h48h>96h	0.992557	Homo sapiens	Protein regulator of cytokinesis 1	4L3I	4l3iA	0.803	3.62	8.9	94.43	; GO:0005509 0.06 calcium ion binding ; GO:0051015 0.06 actin filament binding	; GO:0009405 0.06 pathogenesis ; GO:0015031 0.06 protein transport ; GO:0032581 0.06 ER-dependent peroxisome organization ; GO:0006890 0.06 retrograde vesicle-mediated transport, Golgi to ER ; GO:0051017 0.06 actin filament bundle assembly	-	-
GL50803_5890	hypothetical_protein	2719.2	1892.9	1421.23	271.897	264.445	190.252	0.709443	-0.149083	565	630	730	641.667	-	-	-	-	-	-	-	-	-	-	-	-	-	-
GL50803_11397	TCP-1_chaperonin_subunit_beta	16740.1	11862.1	7946.43	292.548	288.647	186.84	0.642951	-0.191822	518	661	748	642.333	-	-	-	-	-	-	-	-	-	-	-	-	-	-
GL50803_8242	Ribosome_biogenesis_protein_Nop10	1384.55	989.159	598.572	294.262	289.075	169.51	0.581173	-0.235694	517	571	841	643	-	-	-	-	-	-	-	-	-	-	-	-	-	-
GL50803_11436	Molybdopterin_biosynthesis_MoeB_protein	8058.32	5764.28	3639.49	275.42	271.735	180.238	0.658819	-0.181234	552	601	777	643.333	-	-	-	-	-	-	-	-	-	-	-	-	-	-
GL50803_14583	hypothetical_protein	5704.33	4196.29	2297.97	303.483	296.388	161.925	0.539866	-0.267714	499	548	885	644	-	-	-	-	-	-	-	-	-	-	-	-	-	-
GL50803_2053	Serine/threonine_protein_phosphatase_4	8141.51	7287.93	3635.63	259.837	258.645	171.21	0.660428	-0.180175	585	517	831	644.333	60h48h>96h	0.999994	-	-	-	-	-	-	-	-	-	-	GO:0016787;	hydrolase activity;
GL50803_13576	hypothetical_protein	1236.37	1417.51	2119	158.12	160.18	397.547	2.49794	0.397582	934	654	346	644.667	96h>48h60h	1	Saccharomyces cerevisiae	Eukaryotic initiation factor 4f subunit p150	2VSX	2vsxE	0.6573	2.84	6.4	95.92	; GO:0008428 0.08 ribonuclease inhibitor activity ; GO:0005515 0.07 protein binding	; GO:0006886 0.08 intracellular protein transport ; GO:0006950 0.08 response to stress ; GO:0032074 0.08 negative regulation of nuclease activity	-	-
GL50803_6408	SnRNP_Sm-like_protein,_putative	2882.31	2633.17	1167.43	264.065	261.58	160.627	0.611162	-0.213844	577	465	894	645.333	60h48h>96h	1	-	-	-	-	-	-	-	-	-	-	-	-
GL50803_3934	hypothetical_protein	6158.04	4951.5	2308.57	303.642	296.483	155.792	0.519199	-0.284667	498	504	934	645.333	-	-	-	-	-	-	-	-	-	-	-	-	-	-
GL50803_10840	DNA-directed_RNA_polymerases_I_and_III_16_kDa_polypeptide	2620.07	1829.13	1708.22	257.712	256.955	205.385	0.798128	-0.0979276	591	657	689	645.667	-	-	-	-	-	-	-	-	-	-	-	-	-	-
GL50803_18470	Vacuolar_proton-ATPase_subunit,_putative	19885.4	19771.5	16642.1	208.733	207.76	245.77	1.18019	0.0719512	728	631	578	645.667	-	-	-	-	-	-	-	-	-	-	-	-	-	-
GL50803_23833	Vacuolar_protein_sorting_35	20194.6	15862.2	13099.6	253.233	252.02	229.198	0.90726	-0.0422681	602	718	620	646.667	-	-	-	-	-	-	-	-	-	-	-	-	-	-
GL50803_10696	hypothetical_protein	2991.54	2285.52	1401.89	278.435	276.085	175.132	0.631653	-0.199522	546	593	803	647.333	-	-	-	-	-	-	-	-	-	-	-	-	-	-
GL50803_8160	hypothetical_protein	1897.87	1222.09	798.169	320.987	306.112	164.59	0.524925	-0.279903	471	618	867	652	-	-	-	-	-	-	-	-	-	-	-	-	-	-
GL50803_36936	deprecated	2363.2	1936.01	3458.1	229.29	230.105	299.782	1.30512	0.115649	656	848	455	653	-	-	-	-	-	-	-	-	-	-	-	-	-	-
GL50803_28464	hypothetical_protein	1471.86	2386.35	3021.97	133.567	140.058	408.108	2.98297	0.474649	1080	544	338	654	-	-	-	-	-	-	-	-	-	-	-	-	-	-
GL50803_7030	Prefoldin_subunit_3,_putative	4629.55	3960.51	2382.72	243.332	242.967	178.732	0.73507	-0.133671	623	559	781	654.333	60h48h>96h	0.991789	-	-	-	-	-	-	-	-	-	-	GO:0006457; GO:0016272; GO:0051082;	prefoldin complex; protein folding; unfolded protein binding;
GL50803_15847	Hypothetical_protein	7162.95	5859.14	3663.36	255.693	256.257	174.738	0.682637	-0.16581	594	561	810	655	-	-	-	-	-	-	-	-	-	-	-	-	-	-
GL50803_86468	hypothetical_protein	8668.42	7445.5	3533.92	276.01	273.472	161.568	0.588074	-0.230568	550	532	889	657	60h48h>96h	0.995762	Yersinia frederiksenii	Transporter, sodium/bile acid symporter famil	4N7W	4n7wA	0.8319	1.77	11.5	87.7	; GO:0015491 0.07 cation:cation antiporter activity ; GO:0017153 0.07 sodium:dicarboxylate symporter activity ; GO:0005102 0.06 receptor binding ; GO:0004065 0.06 arylsulfatase activity ; GO:0004098 0.06 cerebroside-sulfatase activity ; GO:0005509 0.06 calcium ion binding	; GO:0006885 0.07 regulation of pH ; GO:0006814 0.07 sodium ion transport ; GO:0006883 0.07 cellular sodium ion homeostasis ; GO:0015992 0.07 proton transport ; GO:0006835 0.07 dicarboxylic acid transport ; GO:0030435 0.06 sporulation resulting in formation of a cellular spore ; GO:0009405 0.06 pathogenesis ; GO:0006952 0.06 defense response ; GO:0007584 0.06 response to nutrient ; GO:0051597 0.0…	-	-
GL50803_15538	Eukaryotic_translation_initiation_factor_5	7253.97	6546.47	5255.13	216.125	213.363	226.868	1.05646	0.0238522	704	643	625	657.333	-	-	-	-	-	-	-	-	-	-	-	-	-	-
GL50803_1657	Translation_initiation_factor	1888.4	1839.06	1227.24	209.675	209.252	205.28	0.980028	-0.00876172	723	562	690	658.333	60h48h>96h	0.975933	-	-	-	-	-	-	-	-	-	-	GO:0003743; GO:0006413;	translational initiation; translation initiation factor activity;
GL50803_7444	Hypothetical_protein	12271.7	9698.41	4259.76	314.788	303.258	148.697	0.481184	-0.317689	480	519	978	659	60h48h>96h	0.985854	Nostoc punctiforme	Bacterial dynamin-like protein	2J69	2j69A	0.9367	1.82	9.1	98.91	; GO:0004175 0.37 endopeptidase activity ; GO:0043167 0.37 ion binding ; GO:0016462 0.30 pyrophosphatase activity ; GO:0035639 0.30 purine ribonucleoside triphosphate binding ; GO:0032561 0.30 guanyl ribonucleotide binding	; GO:0051704 0.37 multi-organism process ; GO:0032940 0.37 secretion by cell ; GO:0051581 0.37 negative regulation of neurotransmitter uptake ; GO:0023061 0.37 signal release ; GO:0019538 0.33 protein metabolic process ; GO:0046039 0.30 GTP metabolic process ; GO:0009207 0.30 purine ribonucleoside triphosphate catabolic process	GO:0005515;	protein binding;
GL50803_103437	Alpha-9_giardin	5071.71	5741.86	4786.94	178.115	183.357	258.86	1.43225	0.15602	834	611	534	659.667	-	-	-	-	-	-	-	-	-	-	-	-	-	-
GL50803_16667	Acyl-CoA_synthetase	18369.7	16222.8	18063.7	203.865	203.148	287.595	1.4132	0.150203	742	760	477	659.667	-	-	-	-	-	-	-	-	-	-	-	-	-	-
GL50803_16343	Median_body_protein	21868.2	20451.8	9534.42	266.913	262.8	166.067	0.627007	-0.202727	573	552	859	661.333	60h48h>96h	0.999999	-	-	-	-	-	-	-	-	-	-	-	-
GL50803_14311	Serine/threonine_protein_phosphatase_PP-X_isozyme_2	8007.14	8124.72	3550.91	254.317	253.89	159.1	0.626123	-0.20334	599	481	907	662.333	60h48h>96h	1	-	-	-	-	-	-	-	-	-	-	GO:0016787;	hydrolase activity;
GL50803_14331	VSP	6905.96	7262.49	8392.88	170.7	174.915	289.815	1.6771	0.224558	874	650	472	665.333	-	-	-	-	-	-	-	-	-	-	-	-	-	-
GL50803_16034	Kinase,_CAMK_CAMKL	7730.72	7620.29	8834.71	179.102	186.262	285.285	1.56165	0.193583	824	693	481	666	-	-	-	-	-	-	-	-	-	-	-	-	-	-
GL50803_16979	Rab32,_putative	6926.89	6139.17	4043.05	234.71	233.308	182.128	0.778295	-0.108856	643	594	766	667.667	-	-	-	-	-	-	-	-	-	-	-	-	-	-
GL50803_4064	hypothetical_protein	1832.04	1389.33	840.323	270.067	264.113	171.197	0.640971	-0.193161	568	604	832	668	-	-	-	-	-	-	-	-	-	-	-	-	-	-
GL50803_31930	deprecated	3449.94	2190.61	1392.84	373.517	347.86	146.775	0.40693	-0.39048	411	607	993	670.333	-	-	-	-	-	-	-	-	-	-	-	-	-	-
GL50803_31875	deprecated	803.359	1186.19	2118.5	129.648	135.817	480.4	3.61931	0.558626	1105	616	291	670.667	96h>48h60h	1	Arabidopsis thaliana	Cop9 signalosome complex subunit 1	4LCT	4lctA	0.6145	2.87	6.2	87.21	; GO:0050660 0.13 flavin adenine dinucleotide binding ; GO:0003677 0.10 DNA binding ; GO:0000287 0.07 magnesium ion binding ; GO:0016829 0.07 lyase activity ; GO:0070991 0.07 medium-chain-acyl-CoA dehydrogenase activity ; GO:0000166 0.07 nucleotide binding ; GO:0003723 0.07 RNA binding ; GO:0042802 0.07 identical protein binding	; GO:0019254 0.07 carnitine metabolic process, CoA-linked ; GO:0071038 0.07 nuclear polyadenylation-dependent tRNA catabolic process ; GO:0034476 0.07 U5 snRNA 3'-end processing ; GO:0071028 0.07 nuclear mRNA surveillance ; GO:0051793 0.07 medium-chain fatty acid catabolic process ; GO:0070481 0.07 nuclear-transcribed mRNA catabolic process, non-stop decay ; GO:0034473 0.07 U1 snRNA 3'-end proces…	-	-
GL50803_2876	UBC2,_putative	2727.22	2961.64	3089.07	168.168	172.62	278.248	1.63297	0.212978	889	638	491	672.667	-	-	-	-	-	-	-	-	-	-	-	-	-	-
GL50803_24662	L-serine_dehydratase	11424.2	9998.11	8382.67	209.452	208.21	228.392	1.09367	0.0388859	725	678	621	674.667	-	-	-	-	-	-	-	-	-	-	-	-	-	-
GL50803_7717	hypothetical_protein	1757.25	1476.38	1890.49	191.673	193.285	268.517	1.39505	0.144588	786	725	515	675.333	-	-	-	-	-	-	-	-	-	-	-	-	-	-
GL50803_5659	S-adenosylmethionine_synthetase	14773.4	9366.53	5485.35	311.608	302.17	164.36	0.535568	-0.271185	484	673	870	675.667	-	-	-	-	-	-	-	-	-	-	-	-	-	-
GL50803_23888	FixW_protein,_putative	3889.66	3744.35	2846.07	199.27	197.863	213.8	1.07672	0.0321017	760	610	659	676.333	-	-	-	-	-	-	-	-	-	-	-	-	-	-
GL50803_24451	hypothetical_protein	4141.06	3395.25	1372.65	304.325	296.962	138.692	0.461317	-0.336	496	468	1065	676.333	60h48h>96h	0.987381	Homo sapiens	Heparin-binding growth factor 2	1ii4	1ii4A	0.9148	1.01	15	95.68	; GO:0008083 0.85 growth factor activity ; GO:0005104 0.68 fibroblast growth factor receptor binding ; GO:0048155 0.54 S100 alpha binding ; GO:0008201 0.54 heparin binding	; GO:0008543 0.68 fibroblast growth factor receptor signaling pathway ; GO:0008286 0.68 insulin receptor signaling pathway ; GO:0048839 0.58 inner ear development ; GO:0043410 0.58 positive regulation of MAPKKK cascade ; GO:0042490 0.58 mechanoreceptor differentiation ; GO:0070372 0.58 regulation of ERK1 and ERK2 cascade ; GO:0001759 0.54 organ induction ; GO:0030324 0.54 lung development ; GO:00…	GO:0008083;	growth factor activity;
GL50803_6583	hypothetical_protein	2432.43	1646.78	1479.98	269.62	263.92	184.13	0.69022	-0.161012	570	703	761	678	-	-	-	-	-	-	-	-	-	-	-	-	-	-
GL50803_34160	Hypothetical_protein	6544.32	5582.27	5657.51	201.948	199.668	240.07	1.19552	0.0775569	753	689	593	678.333	-	-	-	-	-	-	-	-	-	-	-	-	-	-
GL50803_35670	Zinc_finger_domain_protein	10980.5	7562.77	6402.77	252.165	251.85	210.85	0.836681	-0.0774399	603	763	671	679	-	-	-	-	-	-	-	-	-	-	-	-	-	-
GL50803_11984	hypothetical_protein	6957.47	4307.96	1919.78	375.128	347.902	140.847	0.389602	-0.409379	410	587	1043	680	-	-	-	-	-	-	-	-	-	-	-	-	-	-
GL50803_22454	ARF_GAP	3764.22	2866.92	2507.34	224.683	224.593	210.282	0.936093	-0.0286811	673	695	674	680.667	-	-	-	-	-	-	-	-	-	-	-	-	-	-
GL50803_95449	deprecated	3724.05	2586.51	3141.8	281.428	277.955	197.34	0.705563	-0.151464	540	794	712	682	-	-	-	-	-	-	-	-	-	-	-	-	-	-
GL50803_6451	hypothetical_protein	4515.52	4601.75	3429.28	193.715	195.23	216.77	1.11466	0.047141	777	628	650	685	60h48h>96h	0.998931	Phlebovirus	Nucleocapsid protein	4J4R	4j4rA	0.8036	2.87	9.6	93.31	; GO:0003723 0.21 RNA binding ; GO:0005198 0.06 structural molecule activity ; GO:0030246 0.06 carbohydrate binding ; GO:0020037 0.06 heme binding ; GO:0004601 0.06 peroxidase activity	; GO:0055114 0.13 oxidation-reduction process ; GO:0006979 0.06 response to oxidative stress ; GO:0005975 0.06 carbohydrate metabolic process ; GO:0044419 0.06 interspecies interaction between organisms	-	-
GL50803_15461	hypothetical_protein	6565.14	5166.05	2465.27	289.66	285.505	150.608	0.523704	-0.280914	525	563	969	685.667	60h48h>96h	0.954424	Salinibacter ruber	Xanthorhodopsin	3DDL	3ddlA	0.8198	2.7	9.3	95.96	; GO:0005216 0.57 ion channel activity ; GO:0004939 0.49 beta-adrenergic receptor activity ; GO:0009881 0.49 photoreceptor activity	; GO:0007166 0.49 cell surface receptor linked signaling pathway ; GO:0007602 0.49 phototransduction ; GO:0018298 0.49 protein-chromophore linkage ; GO:0015992 0.39 proton transport	-	-
GL50803_9778	Tem-1-like_protein	3032.37	3464.18	3996.33	156.735	159.088	285.933	1.81072	0.257851	943	640	479	687.333	-	-	-	-	-	-	-	-	-	-	-	-	-	-
GL50803_6344	Protein_21.1	5632.89	4682.4	2798.51	243.71	243.125	171.485	0.704489	-0.152126	621	612	830	687.667	-	-	-	-	-	-	-	-	-	-	-	-	-	-
GL50803_96264	hypothetical_protein	5383.97	4919.17	3776.11	203.46	202.703	216.367	1.06542	0.0275207	744	669	651	688	60h48h>96h	1	Ascaris suum; synthetic construct	Translation initiation factor 4e	3M93	3m93A	0.6054	1.76	16.8	63.93	; GO:0008135 0.58 translation factor activity, nucleic acid binding	; GO:0034645 0.58 cellular macromolecule biosynthetic process ; GO:0010467 0.58 gene expression ; GO:0044267 0.51 cellular protein metabolic process	GO:0003723; GO:0003743; GO:0005737; GO:0006413;	cytoplasm; RNA binding; translational initiation; translation initiation factor activity;
GL50803_9489	V-SNARE	4904.02	4224.87	4565.23	190.913	192.963	249.483	1.29981	0.11388	790	708	570	689.333	-	-	-	-	-	-	-	-	-	-	-	-	-	-
GL50803_4447	hypothetical_protein	6016.64	5105.7	4559.86	214.43	212.957	209.775	0.981663	-0.00803758	708	698	676	694	-	-	-	-	-	-	-	-	-	-	-	-	-	-
GL50803_16877	Zinc_finger_domain_protein	2422.61	1938.51	2468.63	194.613	195.273	267.795	1.37371	0.137895	776	792	517	695	-	-	-	-	-	-	-	-	-	-	-	-	-	-
GL50803_16127	Replication_factor_C,_subunit_5	9004.06	7104.92	6186.73	218.537	217.43	213.12	0.977689	-0.00979941	695	730	664	696.333	-	-	-	-	-	-	-	-	-	-	-	-	-	-
GL50803_5515	hypothetical_protein	2858.9	1862.25	2410.64	230.883	230.808	235	1.018	0.00774645	652	832	605	696.333	-	-	-	-	-	-	-	-	-	-	-	-	-	-
GL50803_1882	deprecated	781.464	592.028	572.094	243.922	243.325	187.19	0.768358	-0.114437	620	731	743	698	-	-	-	-	-	-	-	-	-	-	-	-	-	-
GL50803_94582	Ornithine_decarboxylase	10042.7	7294.01	10352.9	202.035	201.118	295.462	1.46576	0.166062	751	885	461	699	-	-	-	-	-	-	-	-	-	-	-	-	-	-
GL50803_90343	Kinase,_Wnk	8987.03	9325.14	12567.8	159.025	161.795	333.478	2.07891	0.317836	929	762	408	699.667	96h>48h60h	1	-	-	-	-	-	-	-	-	-	-	GO:0004672; GO:0004674; GO:0005524; GO:0006468; GO:0016772;	ATP binding; protein kinase activity; protein phosphorylation; protein serine/threonine kinase activity; transferase activity, transferring phosphorus-containing groups;
GL50803_7287	Small_glutamine-rich_tetratricopeptide_repeat-containing_protein	7098.54	5639.76	4783.91	223.732	222.805	204.118	0.914227	-0.0389462	677	727	696	700	-	-	-	-	-	-	-	-	-	-	-	-	-	-
GL50803_23808	hypothetical_protein	3677.37	3593.39	9734.55	147.205	150.637	453.705	3.04662	0.483818	997	803	300	700	-	-	-	-	-	-	-	-	-	-	-	-	-	-
GL50803_13897	MCT-1_protein-like_protein	5294.98	4253.6	5725.26	190.542	192.577	264.395	1.38022	0.13995	791	786	525	700.667	-	-	-	-	-	-	-	-	-	-	-	-	-	-
GL50803_4236	Dynein_light_chain	2356.07	1995.33	1441.32	235.62	235.202	169.315	0.719231	-0.143131	640	623	843	702	-	-	-	-	-	-	-	-	-	-	-	-	-	-
GL50803_3095	hypothetical_protein	3298.04	2900.85	2128.52	209.243	207.932	187.968	0.901147	-0.0452044	727	645	742	704.667	-	-	-	-	-	-	-	-	-	-	-	-	-	-
GL50803_19259	hypothetical_protein	2913.92	2707.85	2017.27	196.147	196.055	200.99	1.02493	0.0106946	768	642	704	704.667	-	-	-	-	-	-	-	-	-	-	-	-	-	-
GL50803_17351	hypothetical_protein	12800.2	8014.61	12845	213.597	211.877	271.123	1.27445	0.105323	712	895	509	705.333	-	-	-	-	-	-	-	-	-	-	-	-	-	-
GL50803_15250	High_cysteine_membrane_protein_Group_6	18018.3	12757.8	6640.63	291.088	286.222	158.688	0.54975	-0.259835	523	684	911	706	60h48h>96h	0.996313	-	-	-	-	-	-	-	-	-	-	GO:0005515;	protein binding;
GL50803_6896	hypothetical_protein	7045.76	5710.93	3476.72	234.968	234.808	170.597	0.726291	-0.138889	642	641	837	706.667	-	-	-	-	-	-	-	-	-	-	-	-	-	-
GL50803_9196	Kinase,_NEK	5238.28	4797.25	4749.53	183.952	189.165	250.085	1.34052	0.127273	812	745	564	707	-	-	-	-	-	-	-	-	-	-	-	-	-	-
GL50803_7990	Translation_elongation_factor	4820.14	3203.01	2104.17	274.065	269.98	162.498	0.59737	-0.223757	555	686	880	707	-	-	-	-	-	-	-	-	-	-	-	-	-	-
GL50803_13943	Eukaryotic_translation_initiation_factor_2_alpha_subunit	6239.56	6128.3	4473.37	190.465	192.458	203.05	1.06053	0.0255215	792	632	700	708	60h48h>96h	0.99998	-	-	-	-	-	-	-	-	-	-	GO:0003723; GO:0003743; GO:0005850;	eukaryotic translation initiation factor 2 complex; RNA binding; translation initiation factor activity;
GL50803_10577	Nucleolar_protein_NOP5	13107.5	9608.39	7993.79	244.115	244.848	194.808	0.796821	-0.0986392	618	787	719	708	-	-	-	-	-	-	-	-	-	-	-	-	-	-
GL50803_9349	hypothetical_protein,_similar_to_AMMECR1	4279.47	3943.48	2412.37	214.087	212.32	174.26	0.817341	-0.0875966	710	599	815	708	-	-	-	-	-	-	-	-	-	-	-	-	-	-
GL50803_14547	L-asparaginase	6842.41	7244.39	7655.01	166.635	172.215	252.572	1.49076	0.173408	895	676	553	708	-	-	-	-	-	-	-	-	-	-	-	-	-	-
GL50803_3206	Pyruvate_kinase	13534.2	11512.3	13193.6	195.87	195.87	271.37	1.38546	0.141594	770	847	508	708.333	-	-	-	-	-	-	-	-	-	-	-	-	-	-
GL50803_90710	hypothetical_protein	5600.16	4846.37	2497.22	240.495	238.375	159.103	0.664493	-0.177509	631	590	906	709	60h48h>96h	1	Saccharomyces cerevisiae	Appears to be functionally related to snf7; s	1U5T	1u5tA	0.8371	1.34	16.7	87.87	; GO:0003746 0.13 translation elongation factor activity ; GO:0005525 0.13 GTP binding ; GO:0016837 0.13 carbon-oxygen lyase activity, acting on polysaccharides ; GO:0030246 0.13 carbohydrate binding ; GO:0008134 0.10 transcription factor binding	; GO:0007034 0.35 vacuolar transport ; GO:0019941 0.35 modification-dependent protein catabolic process ; GO:0072666 0.35 establishment of protein localization to vacuole ; GO:0045014 0.35 negative regulation of transcription by glucose ; GO:0000437 0.35 carbon catabolite repression of transcription from RNA polymerase II promoter ; GO:0000430 0.35 regulation of transcription from RNA polymerase …	-	-
GL50803_114119	Alpha-7.2_giardin	11843	7968.14	6249.27	258.657	257.743	177.377	0.686975	-0.163059	588	751	790	709.667	-	-	-	-	-	-	-	-	-	-	-	-	-	-
GL50803_7664	hypothetical_protein	5459.47	5343.49	5076.37	177.837	183.12	244.293	1.35359	0.131486	837	710	584	710.333	-	-	-	-	-	-	-	-	-	-	-	-	-	-
GL50803_3994	Ubiquitin_fusion_degradation_protein_1	6265.73	5640.88	4842.27	193.002	194.793	213.25	1.09981	0.0413168	778	697	661	712	-	-	-	-	-	-	-	-	-	-	-	-	-	-
GL50803_15603	hypothetical_protein	6462.81	5214.19	3222.57	233.11	232.493	166.482	0.715124	-0.145618	647	637	854	712.667	-	-	-	-	-	-	-	-	-	-	-	-	-	-
GL50803_9045	hypothetical_protein	6508.11	5920.99	4349.55	200.423	199.095	190.603	0.954165	-0.0203766	757	656	727	713.333	60h48h>96h	0.997854	Homo sapiens	Protein disulfide-isomerase a4	3IDV	3idvA	0.651	2.18	13.6	70.37	; GO:0030246 0.12 carbohydrate binding ; GO:0015035 0.07 protein disulfide oxidoreductase activity ; GO:0009055 0.07 electron carrier activity ; GO:0016853 0.07 isomerase activity ; GO:0052632 0.06 citrate hydro-lyase (cis-aconitate-forming) activity ; GO:0051787 0.06 misfolded protein binding ; GO:0052633 0.06 isocitrate hydro-lyase (cis-aconitate-forming) activity ; GO:0051087 0.06 chaperone bi…	; GO:0045454 0.13 cell redox homeostasis ; GO:0006662 0.07 glycerol ether metabolic process ; GO:0030433 0.06 ER-associated protein catabolic process ; GO:0006101 0.06 citrate metabolic process ; GO:0006099 0.06 tricarboxylic acid cycle ; GO:0070059 0.06 apoptosis in response to endoplasmic reticulum stress ; GO:0032781 0.06 positive regulation of ATPase activity ; GO:0001933 0.06 negative regula…	GO:0045454;	cell redox homeostasis;
GL50803_38184	deprecated	3019.52	2188.55	1642.55	329.77	318.127	141.685	0.437369	-0.359152	456	653	1031	713.333	-	-	-	-	-	-	-	-	-	-	-	-	-	-
GL50803_15011	hypothetical_protein	4825.35	3999.54	2995.69	210.838	209.433	198.5	0.944629	-0.0247389	721	713	709	714.333	-	-	-	-	-	-	-	-	-	-	-	-	-	-
GL50803_20603	hypothetical_protein	4528.31	3115.69	2553.92	239.883	236.165	180.493	0.758297	-0.12016	635	748	773	718.667	-	-	-	-	-	-	-	-	-	-	-	-	-	-
GL50803_8245	Glucosamine-6-phosphate_deaminase	4055	4383.84	5831.79	145.165	148.815	311.817	2.12135	0.326612	1008	728	432	722.667	-	-	-	-	-	-	-	-	-	-	-	-	-	-
GL50803_2964	hypothetical_protein	4191.12	3486.92	2328.67	220.648	220.49	170.66	0.773726	-0.111413	690	644	836	723.333	-	-	-	-	-	-	-	-	-	-	-	-	-	-
GL50803_101589	High_cysteine_protein	8112.56	7416.63	8524.45	176.81	182.785	249.055	1.3852	0.141512	843	756	572	723.667	-	-	-	-	-	-	-	-	-	-	-	-	-	-
GL50803_8903	Copine_I	2869.27	4279.42	3624.35	141.455	146.178	256.955	1.78669	0.252048	1032	606	538	725.333	-	-	-	-	-	-	-	-	-	-	-	-	-	-
GL50803_19584	hypothetical_protein	1190.97	3415.41	4320.13	103.633	110.335	436.27	4.0779	0.610437	1377	491	312	726.667	-	-	-	-	-	-	-	-	-	-	-	-	-	-
GL50803_17411	TCP-1_chaperonin_subunit_gamma	14562	10473.1	7099.73	248.447	249.073	174.315	0.700736	-0.154446	609	772	813	731.333	-	-	-	-	-	-	-	-	-	-	-	-	-	-
GL50803_40521	hypothetical_protein	8297.85	6374.64	4037.52	255.35	255.227	157.765	0.617987	-0.209021	596	680	920	732	-	-	-	-	-	-	-	-	-	-	-	-	-	-
GL50803_137698	Sec13	5886.13	5329.62	3656.9	198.918	197.528	180.477	0.910475	-0.0407322	761	662	774	732.333	60h48h>96h	0.980457	-	-	-	-	-	-	-	-	-	-	GO:0005515;	protein binding;
GL50803_11521	VSP	9219.82	10278.4	14821.4	145.472	148.998	321.998	2.18697	0.339842	1007	770	420	732.333	-	-	-	-	-	-	-	-	-	-	-	-	-	-
GL50803_10698	Phosphorylase_B_kinase_gamma_catalytic_chain	14162.3	13215.9	11537.2	188.572	191.205	219.533	1.15612	0.0630011	797	759	643	733	-	-	-	-	-	-	-	-	-	-	-	-	-	-
GL50803_13269	hypothetical_protein	7485.75	6154.6	5849.07	196.667	197.01	215.822	1.09644	0.0399857	766	790	653	736.333	-	-	-	-	-	-	-	-	-	-	-	-	-	-
GL50803_8974	hypothetical_protein	3182.06	3042.23	2397.64	186.002	189.51	197.062	1.04956	0.0210091	805	692	714	737	-	-	-	-	-	-	-	-	-	-	-	-	-	-
GL50803_17451	Deoxynucleoside_kinase	4275.56	4273.37	3026.81	184.61	189.2	186.775	0.999304	-0.000302175	810	659	749	739.333	-	-	-	-	-	-	-	-	-	-	-	-	-	-
GL50803_8979	hypothetical_protein	3167	2609.7	1032.13	289.507	285.272	128.16	0.445945	-0.350718	526	521	1173	740	-	-	-	-	-	-	-	-	-	-	-	-	-	-
GL50803_14460	Ubiquitin_carboxyl-terminal_hydrolase_4	7601.63	13974	15031.1	121.705	128.24	311.632	2.4936	0.396828	1173	614	433	740	-	-	-	-	-	-	-	-	-	-	-	-	-	-
GL50803_4149	hypothetical_protein	8829.42	8419.76	5579.64	194.81	195.428	176.725	0.905729	-0.0430016	775	651	795	740.333	60h48h>96h	0.984374	Saccharomyces cerevisiae; synthetic construct	Endonuclease pi-scei	1LWT	1lwtA	0.9214	1.49	14.3	95.45	; GO:0004519 0.76 endonuclease activity ; GO:0003677 0.76 DNA binding	; GO:0016539 0.76 intein-mediated protein splicing	GO:0030908;	protein splicing;
GL50803_28234	Adenylate_kinase	4981.36	5044.63	4039.69	172.86	176.433	210.05	1.20272	0.0801628	865	682	675	740.667	-	-	-	-	-	-	-	-	-	-	-	-	-	-
GL50803_94143	hypothetical_protein	2687.78	1954.45	1453.22	246.817	247.965	162.113	0.655291	-0.183566	611	729	883	741	-	-	-	-	-	-	-	-	-	-	-	-	-	-
GL50803_13000	Vacuolar_ATP_synthase_subunit_d	4293.8	5356.21	7553.2	132.345	137.493	350.253	2.59602	0.414309	1090	747	392	743	-	-	-	-	-	-	-	-	-	-	-	-	-	-
GL50803_15413	RER1-like_protein-retention_of_ER_proteins	4409.26	4089.13	2076.4	212.238	211.408	158.363	0.747619	-0.126319	716	602	914	744	-	-	-	-	-	-	-	-	-	-	-	-	-	-
GL50803_4950	hypothetical_protein	3262.04	3150.94	2249.74	188.145	190.73	186.333	0.983612	-0.00717618	799	687	752	746	60h48h>96h	0.995966	Saccharomyces cerevisiae	Importin subunit beta-3	3W3T	3w3tA	0.7995	2.56	8.2	96.81	; GO:0008092 0.44 cytoskeletal protein binding ; GO:0017016 0.44 Ras GTPase binding ; GO:0005048 0.35 signal sequence binding ; GO:0043167 0.35 ion binding ; GO:0008565 0.33 protein transporter activity	; GO:0017038 0.51 protein import ; GO:0051170 0.51 nuclear import ; GO:0034504 0.51 protein localization to nucleus ; GO:0006605 0.44 protein targeting ; GO:0030029 0.44 actin filament-based process ; GO:0007010 0.44 cytoskeleton organization ; GO:0000737 0.35 DNA catabolic process, endonucleolytic ; GO:0090305 0.35 nucleic acid phosphodiester bond hydrolysis ; GO:0019048 0.35 virus-host interact…	GO:0005669; GO:0006367;	transcription factor TFIID complex; transcription initiation from RNA polymerase II promoter;
GL50803_11299	Amino_acid_transporter,_putative	9246.41	8992.15	8945.11	178.735	184.902	239.843	1.31913	0.120289	829	815	594	746	-	-	-	-	-	-	-	-	-	-	-	-	-	-
GL50803_9115	Glucose-6-phosphate_isomerase	17099.5	12067.1	6104.73	290.033	286.218	140.853	0.48886	-0.310816	524	685	1042	750.333	60h48h>96h	0.986568	-	-	-	-	-	-	-	-	-	-	GO:0004347; GO:0006094; GO:0006096;	gluconeogenesis; glucose-6-phosphate isomerase activity; glycolysis;
GL50803_16013	Spindle_pole_protein,_putative	12508.1	11654.7	5616.29	234.153	233.112	141.72	0.606594	-0.217102	644	581	1028	751	60h48h>96h	0.960011	-	-	-	-	-	-	-	-	-	-	-	-
GL50803_7825	hypothetical_protein	3963.11	3428.38	2353.32	201.952	200.712	174.638	0.867413	-0.0617741	752	691	811	751.333	-	-	-	-	-	-	-	-	-	-	-	-	-	-
GL50803_21118	Long_chain_fatty_acid_CoA_ligase_5	17840.5	13714.9	11092.3	217.197	216.135	188.815	0.871457	-0.0597543	700	822	738	753.333	-	-	-	-	-	-	-	-	-	-	-	-	-	-
GL50803_14967	hypothetical_protein	4405.6	3870.05	3952.17	174.877	180.095	222.545	1.25387	0.0982537	852	775	635	754	-	-	-	-	-	-	-	-	-	-	-	-	-	-
GL50803_98126	High_cysteine_protein	997.727	1620.06	2254.34	119.403	125.395	365.262	2.98419	0.474827	1199	688	377	754.667	-	-	-	-	-	-	-	-	-	-	-	-	-	-
GL50803_17261	hypothetical_protein	4805.65	3622.69	3684.23	212.3	211.408	204.313	0.964405	-0.0157407	715	861	693	756.333	-	-	-	-	-	-	-	-	-	-	-	-	-	-
GL50803_13575	Dynein_light_chain	2175.66	1795.04	956.215	222.972	222.715	151.472	0.679724	-0.167668	679	636	959	758	-	-	-	-	-	-	-	-	-	-	-	-	-	-
GL50803_102890	BUB3	7402.99	6085.06	6339.51	180.57	187.053	219.22	1.19263	0.0765075	821	809	645	758.333	-	-	-	-	-	-	-	-	-	-	-	-	-	-
GL50803_32489	deprecated	3685.02	2514.39	1292.74	346.702	329.74	120.172	0.355306	-0.449397	438	577	1261	758.667	-	-	-	-	-	-	-	-	-	-	-	-	-	-
GL50803_9174	Microsomal_signal_peptidase_18_kDa_subunit	4518.38	3888.18	2518.34	218.553	219.12	162.748	0.743697	-0.128604	694	706	878	759.333	-	-	-	-	-	-	-	-	-	-	-	-	-	-
GL50803_12949	Proteasome_subunit_beta_type_5_precursor	6950.08	5809.81	2910.6	232.18	230.962	144.355	0.623373	-0.205252	650	620	1008	759.333	60h48h>96h	1	-	-	-	-	-	-	-	-	-	-	GO:0004175; GO:0004298; GO:0005839; GO:0051603;	endopeptidase activity; proteasome core complex; proteolysis involved in cellular protein catabolic process; threonine-type endopeptidase activity;
GL50803_14748	hypothetical_protein	4590.43	3070.07	2130.86	263.8	260.975	150.952	0.575302	-0.240104	578	744	964	762	-	-	-	-	-	-	-	-	-	-	-	-	-	-
GL50803_5188	Protein_21.1	17294.1	14417.6	4422.33	320.923	305.98	114.63	0.365703	-0.436872	472	487	1329	762.667	60h48h>96h	0.999999	-	-	-	-	-	-	-	-	-	-	GO:0005515;	protein binding;
GL50803_2750	hypothetical_protein	4961.03	3051.36	2163.94	266.683	262.695	152.87	0.577546	-0.238414	574	769	948	763.667	-	-	-	-	-	-	-	-	-	-	-	-	-	-
GL50803_15600	hypothetical_protein	5249.65	3604.45	1735.54	278.897	276.28	133.005	0.479144	-0.319534	545	633	1114	764	-	-	-	-	-	-	-	-	-	-	-	-	-	-
GL50803_5785	hypothetical_protein	3953.75	3586.11	2970.72	178.82	185.09	195.822	1.07621	0.0318975	828	750	717	765	-	-	-	-	-	-	-	-	-	-	-	-	-	-
GL50803_4912	Kinase,_NEK	8528.23	6513.71	3120.74	270.665	264.178	132.36	0.494949	-0.30544	567	605	1128	766.667	60h48h>96h	0.974229	-	-	-	-	-	-	-	-	-	-	GO:0004672; GO:0004713; GO:0005524; GO:0006468; GO:0016772;	ATP binding; protein kinase activity; protein phosphorylation; protein tyrosine kinase activity; transferase activity, transferring phosphorus-containing groups;
GL50803_15546	hypothetical_protein	5451.79	3926.08	2938.18	214.653	213.072	181.002	0.846348	-0.0724513	706	828	770	768	60h48h>96h	0.999928	Legionella pneumophila	Kinectin 1 (kinesin receptor)	4MU6	4mu6A	0.8826	1.8	9.4	93.87	; GO:0060089 0.37 molecular transducer activity	; GO:0023052 0.48 signaling ; GO:0050794 0.48 regulation of cellular process ; GO:0007154 0.48 cell communication ; GO:0051716 0.48 cellular response to stimulus	GO:0003743; GO:0005737; GO:0005852;	cytoplasm; eukaryotic translation initiation factor 3 complex; translation initiation factor activity;
GL50803_10516	Leucine_carboxyl_methyltransferase	5577.16	5571.11	7478.4	150.127	153.525	294.26	1.93814	0.287385	980	863	462	768.333	-	-	-	-	-	-	-	-	-	-	-	-	-	-
GL50803_9849	deprecated	2085.28	1276.16	1282.99	241.285	239.837	186.992	0.777316	-0.109402	628	933	745	768.667	-	-	-	-	-	-	-	-	-	-	-	-	-	-
GL50803_10697	hypothetical_protein	6483.27	5798.12	7142.55	165.315	168.8	250.62	1.5002	0.17615	903	841	562	768.667	-	-	-	-	-	-	-	-	-	-	-	-	-	-
GL50803_8770	hypothetical_protein	4838.67	5496.48	2375.43	205.898	205.972	141.37	0.686479	-0.163373	736	540	1034	770	60h48h>96h	1	Escherichia coli	Uracil-dna glycosylase	1LQJ	1lqjC	0.8208	1.47	18.9	86.05	; GO:0004844 0.96 uracil DNA N-glycosylase activity ; GO:0005515 0.57 protein binding	; GO:0006284 0.96 base-excision repair	GO:0006281; GO:0016799;	DNA repair; hydrolase activity, hydrolyzing N-glycosyl compounds;
GL50803_37061	deprecated	712.531	888.653	997.277	131.637	137.07	272.533	2.02848	0.30717	1093	715	503	770.333	-	-	-	-	-	-	-	-	-	-	-	-	-	-
GL50803_9276	Variant-specific_surface_protein	14372.8	11206.2	4387.39	299.423	292.118	124.19	0.419886	-0.376868	510	588	1214	770.667	60h48h>96h	0.999941	-	-	-	-	-	-	-	-	-	-	GO:0005515;	protein binding;
GL50803_4026	Alpha-19_giardin	10904.6	8355.5	6458.1	216.137	214.21	169.167	0.786189	-0.104473	703	768	844	771.667	-	-	-	-	-	-	-	-	-	-	-	-	-	-
GL50803_8707	N-terminal_acetyltransferase_complex_ARD1_subunit,_putative	3822.54	3279.06	2705.96	178.977	185.77	190.282	1.04336	0.018436	826	761	729	772	-	-	-	-	-	-	-	-	-	-	-	-	-	-
GL50803_8360	Acid_sphingomyelinase-like_phosphodiesterase_3b_precursor	7567.52	7520.25	4703.52	186.178	189.608	167.648	0.892253	-0.0495122	804	666	848	772.667	-	-	-	-	-	-	-	-	-	-	-	-	-	-
GL50803_3678	Vacuolar_ATP_synthase_subunit_D	4634.86	4227.06	3785.15	173.145	176.697	209.32	1.19665	0.0779688	864	780	680	774.667	-	-	-	-	-	-	-	-	-	-	-	-	-	-
GL50803_8528	hypothetical_protein	9557.24	7294.8	8645.05	185.84	189.51	242.007	1.2895	0.110422	806	929	589	774.667	-	-	-	-	-	-	-	-	-	-	-	-	-	-
GL50803_3756	hypothetical_protein	2621.65	2221.53	2341.41	177.972	183.148	213.205	1.1808	0.0721758	836	831	662	776.333	-	-	-	-	-	-	-	-	-	-	-	-	-	-
GL50803_33218	Dynein_intermediate_chain	16790.2	15057.8	9147.66	207.028	206.98	158.287	0.764657	-0.116533	733	681	916	776.667	-	-	-	-	-	-	-	-	-	-	-	-	-	-
GL50803_4463	Dynein_light_chain	4334.87	3505.54	2000.99	231.482	230.933	141.095	0.610253	-0.21449	651	639	1041	777	-	-	-	-	-	-	-	-	-	-	-	-	-	-
GL50803_16957	WD-40_repeat_protein_family	6044.77	6013	4912.48	166.77	172.25	203.08	1.19804	0.0784718	894	741	699	778	-	-	-	-	-	-	-	-	-	-	-	-	-	-
GL50803_2340	hypothetical_protein	2075.57	2129.99	2197.31	152.178	156.032	245.522	1.59321	0.202274	967	788	579	778	-	-	-	-	-	-	-	-	-	-	-	-	-	-
GL50803_17482	TCP-1_chaperonin_subunit_alpha	10449.3	8592.59	6101.11	200.94	199.412	173.93	0.868885	-0.0610375	755	767	816	779.333	60h48h>96h	1	-	-	-	-	-	-	-	-	-	-	GO:0005524; GO:0006457; GO:0044267; GO:0051082;	ATP binding; cellular protein metabolic process; protein folding; unfolded protein binding;
GL50803_30852	deprecated	1323.54	1033.59	570.92	246.022	247.93	132.735	0.537441	-0.269669	613	609	1120	780.667	-	-	-	-	-	-	-	-	-	-	-	-	-	-
GL50803_19377	deprecated	2926.21	2464.68	3764.35	162.822	165.875	250.922	1.52677	0.183773	913	870	561	781.333	-	-	-	-	-	-	-	-	-	-	-	-	-	-
GL50803_7953	Arsenical_pump-driving_ATPase	6256.87	5857.26	4970.58	167.898	172.618	196.858	1.15623	0.0630455	890	740	715	781.667	-	-	-	-	-	-	-	-	-	-	-	-	-	-
GL50803_13694	hypothetical_protein	4671.25	3763.07	4109.47	177.613	183.072	211.96	1.17532	0.0701558	838	843	667	782.667	-	-	-	-	-	-	-	-	-	-	-	-	-	-
GL50803_93721	Cyclin_fold_protein_1,_putative	4916.99	4688.51	2712.56	203.12	201.665	151.5	0.748546	-0.125782	746	648	958	784	60h48h>96h	0.99997	-	-	-	-	-	-	-	-	-	-	-	-
GL50803_8794	Nucleolar_GAR1-like_protein,_putative	3836.29	2921.52	2116.22	203.832	202.945	168.998	0.830912	-0.0804448	743	766	845	784.667	-	-	-	-	-	-	-	-	-	-	-	-	-	-
GL50803_8217	Uridine_kinase	14030.5	10820.1	7353.5	226.238	225.183	159.072	0.704761	-0.151958	669	777	908	784.667	-	-	-	-	-	-	-	-	-	-	-	-	-	-
GL50803_8037	Kinase,_CMGC_CDK	6385.22	5611.08	4045.98	196.165	196.873	163.318	0.831055	-0.0803705	767	716	874	785.667	-	-	-	-	-	-	-	-	-	-	-	-	-	-
GL50803_3419	hypothetical_protein	3783.5	3189.68	1962.49	209.498	209.175	152.2	0.727059	-0.13843	724	679	955	786	-	-	-	-	-	-	-	-	-	-	-	-	-	-
GL50803_14961	Vacuolar_ATP_synthase_subunit_H	11153.8	9576.74	7175.69	195.803	195.815	172.157	0.879209	-0.055908	771	764	825	786.667	-	-	-	-	-	-	-	-	-	-	-	-	-	-
GL50803_7439	Ser/Thr_phosphatase_2A,_65kDa_reg_sub_A	12973.2	11002	8021.23	200.245	198.772	178.423	0.894313	-0.0485106	758	821	785	788	-	-	-	-	-	-	-	-	-	-	-	-	-	-
GL50803_112210	hypothetical_protein	3066.49	2251.38	917.926	299.248	290.96	116.767	0.395681	-0.402655	512	564	1295	790.333	60h48h>96h	0.975134	Streptococcus gordonii	N-acetyl-beta-d-glucosaminidase	2EPO	2epoA2	0.7543	2.47	14.2	95.45	; GO:0015929 0.51 hexosaminidase activity ; GO:0046914 0.34 transition metal ion binding	; GO:0044238 0.51 primary metabolic process ; GO:0006875 0.45 cellular metal ion homeostasis ; GO:0055072 0.45 iron ion homeostasis ; GO:0000041 0.45 transition metal ion transport ; GO:0042548 0.41 regulation of photosynthesis, light reaction	-	-
GL50803_3032	Tryptophanyl-tRNA_synthetase	8006.81	6615.73	6677.72	175.048	180.322	215.765	1.21431	0.0843302	851	869	654	791.333	-	-	-	-	-	-	-	-	-	-	-	-	-	-
GL50803_9825	TBP-interacting_protein_TIP49	8365.35	7364.07	7596.49	171.613	175.985	223.72	1.28723	0.109658	870	872	632	791.333	-	-	-	-	-	-	-	-	-	-	-	-	-	-
GL50803_23874	hypothetical_protein	1868.28	1537.87	840.341	244.39	245.407	131.675	0.537672	-0.269483	616	627	1135	792.667	-	-	-	-	-	-	-	-	-	-	-	-	-	-
GL50803_14318	hypothetical_protein	5272.19	4064.57	2974.55	199.422	198.457	167.377	0.841346	-0.0750252	759	771	850	793.333	-	-	-	-	-	-	-	-	-	-	-	-	-	-
GL50803_5012	hypothetical_protein	9393.56	7373.13	4947.94	216.865	215.232	151.305	0.700329	-0.154698	702	717	962	793.667	-	-	-	-	-	-	-	-	-	-	-	-	-	-
GL50803_32908	hypothetical_protein	6850.55	7270.66	6462.29	148.672	152.268	214.33	1.4244	0.153633	990	738	657	795	-	-	-	-	-	-	-	-	-	-	-	-	-	-
GL50803_7195	Glutamate_synthase	16669.1	21016.9	9083.74	191.562	193.13	139.597	0.72576	-0.139207	787	557	1056	800	60h48h>96h	0.995148	Methylophilus methylotrophus	Trimethylamine dehydrogenase	1DJQ	1djqA	0.7084	1.41	10	71.86	-	-	GO:0016491; GO:0050660; GO:0051536; GO:0055114;	flavin adenine dinucleotide binding; iron-sulfur cluster binding; oxidation-reduction process; oxidation-reduction process; oxidoreductase activity;
GL50803_6439	hypothetical_protein	4383.86	3239.24	2137.57	227.73	226.075	143.615	0.632937	-0.198639	666	726	1015	802.333	-	-	-	-	-	-	-	-	-	-	-	-	-	-
GL50803_10868	hypothetical_protein	4101.72	3546.14	2170.85	202.618	201.398	147.86	0.731951	-0.135518	749	675	985	803	60h48h>96h	0.980539	Saccharomyces cerevisiae	V-type proton atpase subunit e	4DL0	4dl0J	0.8435	2.31	14.2	96.57	; GO:0019829 0.57 cation-transporting ATPase activity ; GO:0015077 0.57 monovalent inorganic cation transmembrane transporter activity	; GO:0009206 0.57 purine ribonucleoside triphosphate biosynthetic process ; GO:0015988 0.57 energy coupled proton transport, against electrochemical gradient ; GO:0046034 0.35 ATP metabolic process	GO:0015991; GO:0033178; GO:0046961;	ATP hydrolysis coupled proton transport; proton-transporting ATPase activity, rotational mechanism; proton-transporting two-sector ATPase complex, catalytic domain;
GL50803_10530	Vacuolar_ATP_synthase_16_kDa_proteolipid_subunit	4063.62	3678.55	1819.54	228.775	228.83	128.47	0.561489	-0.250659	659	580	1170	803	-	-	-	-	-	-	-	-	-	-	-	-	-	-
GL50803_20170	deprecated	818.521	1324.55	1886.04	111.76	117.552	347.17	3.02793	0.481145	1279	737	395	803.667	-	-	-	-	-	-	-	-	-	-	-	-	-	-
GL50803_88349	deprecated	4279.53	2604.09	3914.11	211.675	210.4	204.162	0.96742	-0.0143847	717	1004	695	805.333	-	-	-	-	-	-	-	-	-	-	-	-	-	-
GL50803_27696	hypothetical_protein	2457.94	2119.66	1218.3	203.01	201.58	148.067	0.731936	-0.135527	747	690	982	806.333	-	-	-	-	-	-	-	-	-	-	-	-	-	-
GL50803_17342	hypothetical_protein	10258.2	10946.9	8318.19	155.663	158.495	190.845	1.21496	0.0845627	949	746	725	806.667	-	-	-	-	-	-	-	-	-	-	-	-	-	-
GL50803_18725	deprecated	2811.25	2165.77	3638.33	186.705	189.885	223.488	1.1869	0.0744154	801	986	634	807	-	-	-	-	-	-	-	-	-	-	-	-	-	-
GL50803_17347	hypothetical_protein	4783.78	3888.17	2167.44	222.53	222.078	137.628	0.619098	-0.20824	680	667	1074	807	-	-	-	-	-	-	-	-	-	-	-	-	-	-
GL50803_10422	hypothetical_protein	2823.54	3309.64	2151.4	161.625	164.855	172.082	1.05417	0.0229089	919	677	826	807.333	-	-	-	-	-	-	-	-	-	-	-	-	-	-
GL50803_17400	hypothetical_protein	9985.54	7780.46	2937.35	310.283	301.608	113.11	0.369706	-0.432143	486	579	1358	807.667	60h48h>96h	0.955634	Saccharomyces cerevisiae	Pho85 cyclin pho80	2PK9	2pk9D	0.6544	1.89	13.3	69.11	; GO:0046906 0.55 tetrapyrrole binding ; GO:0046914 0.42 transition metal ion binding ; GO:0015077 0.32 monovalent inorganic cation transmembrane transporter activity ; GO:0015002 0.32 heme-copper terminal oxidase activity ; GO:0016676 0.32 oxidoreductase activity, acting on a heme group of donors, oxygen as acceptor	; GO:0045333 0.55 cellular respiration ; GO:0015672 0.32 monovalent inorganic cation transport ; GO:0006818 0.32 hydrogen transport	GO:0000079; GO:0019901;	protein kinase binding; regulation of cyclin-dependent protein serine/threonine kinase activity;
GL50803_5779	hypothetical_protein	4753.12	4343.97	3986.79	165.4	169.675	190.677	1.13812	0.0561863	901	801	726	809.333	-	-	-	-	-	-	-	-	-	-	-	-	-	-
GL50803_24453	hypothetical_protein	5614.12	4835.99	3428.5	195.083	195.648	157.453	0.805941	-0.0936969	773	734	922	809.667	-	-	-	-	-	-	-	-	-	-	-	-	-	-
GL50803_6372	High_cysteine_protein	12474.3	8323.95	7711.25	221.272	220.678	178.33	0.807014	-0.0931187	689	954	786	809.667	-	-	-	-	-	-	-	-	-	-	-	-	-	-
GL50803_5514	hypothetical_protein	732.514	643.998	781.873	153.435	157.78	228.013	1.46531	0.165929	953	866	622	813.667	-	-	-	-	-	-	-	-	-	-	-	-	-	-
GL50803_11486	20S_proteasome_alpha_subunit_7	5466.79	4694.6	3747.27	182.235	187.915	173.822	0.939198	-0.027243	819	806	817	814	-	-	-	-	-	-	-	-	-	-	-	-	-	-
GL50803_37543	deprecated	24965	12822.7	4542.17	608.425	560.152	92.9175	0.159027	-0.79853	272	494	1680	815.333	-	-	-	-	-	-	-	-	-	-	-	-	-	-
GL50803_4331	26S_proteasome_non-ATPase_regulatory_subunit_6	7478.11	6449.78	5024.31	174.555	179.935	177.002	0.998629	-0.000595819	853	808	792	817.667	-	-	-	-	-	-	-	-	-	-	-	-	-	-
GL50803_9520	hypothetical_protein	841.952	692.031	775.359	171.423	175.345	189.785	1.09459	0.0392529	872	849	732	817.667	-	-	-	-	-	-	-	-	-	-	-	-	-	-
GL50803_8253	hypothetical_protein	2409.93	2169.45	1721.37	172.073	176.115	173.39	0.995956	-0.00175976	869	765	820	818	-	-	-	-	-	-	-	-	-	-	-	-	-	-
GL50803_15137	hypothetical_protein	3205.52	3016.68	3925.98	143.028	147.02	245.195	1.69072	0.228072	1022	857	580	819.667	-	-	-	-	-	-	-	-	-	-	-	-	-	-
GL50803_5359	Nucleolar_protein_NOP5	17875.2	12748	5781.16	274.127	271.05	128.27	0.470563	-0.327382	554	733	1172	819.667	-	-	-	-	-	-	-	-	-	-	-	-	-	-
GL50803_32173	deprecated	724.14	622.295	694.105	176.21	181.175	178.805	1.00063	0.000273334	847	834	780	820.333	-	-	-	-	-	-	-	-	-	-	-	-	-	-
GL50803_14859	Protein_21.1	26155.7	17975.4	9008.6	276.195	274.755	130.86	0.475034	-0.323275	549	776	1140	821.667	-	-	-	-	-	-	-	-	-	-	-	-	-	-
GL50803_1937	hypothetical_protein	1934.11	1881.16	622.712	245.945	247.337	111.398	0.451661	-0.345188	614	472	1386	824	60h48h>96h	1	Clostridium botulinum; lama glama	Ntnh	3V0A	3v0aB	0.7753	2.71	5.4	97.87	; GO:0046983 0.42 protein dimerization activity ; GO:0043565 0.42 sequence-specific DNA binding ; GO:0003700 0.42 sequence-specific DNA binding transcription factor activity	; GO:0007154 0.51 cell communication ; GO:0023052 0.51 signaling ; GO:0051716 0.51 cellular response to stimulus ; GO:0006355 0.42 regulation of transcription, DNA-dependent ; GO:0051704 0.37 multi-organism process	-	-
GL50803_14095	Replication_factor_C,_subunit_4	5109.06	4787.72	4485.49	152.812	156.882	203.875	1.31662	0.119461	961	819	697	825.667	-	-	-	-	-	-	-	-	-	-	-	-	-	-
GL50803_17563	Kinase,_CMGC_MAPK	8740.45	6207.62	4961.35	209.285	208.028	162.737	0.779928	-0.107946	726	873	879	826	-	-	-	-	-	-	-	-	-	-	-	-	-	-
GL50803_5374	Tubulin_specific_chaperone_B	5326.84	3778.67	3499.6	197.985	197.307	171.515	0.867789	-0.0615859	764	888	829	827	-	-	-	-	-	-	-	-	-	-	-	-	-	-
GL50803_21444	Spindle_pole_protein,_putative	16203.9	13679.5	5071.21	273.678	268.965	113.935	0.419926	-0.376827	558	583	1342	827.667	60h48h>96h	1	-	-	-	-	-	-	-	-	-	-	-	-
GL50803_10524	hypothetical_protein	8876.97	5858.74	1864.98	360.99	336.965	102.28	0.293085	-0.533007	425	551	1510	828.667	60h48h>96h	1	Pseudomonas aeruginosa pao1	Uncharacterized protein	4luq	4luqA	0.6461	4.57	10.8	90.4	; GO:0022892 0.37 substrate-specific transporter activity	; GO:0015669 0.37 gas transport	-	-
GL50803_31453	deprecated	498.347	741.932	825.369	117.882	123.743	238.027	1.97022	0.294514	1218	671	598	829	-	-	-	-	-	-	-	-	-	-	-	-	-	-
GL50803_112080	hypothetical_protein	16067.2	10169.3	7256.59	259.16	258.312	140.59	0.543372	-0.264902	587	856	1047	830	-	-	-	-	-	-	-	-	-	-	-	-	-	-
GL50803_16867	AAA_family_ATPase	16203.1	13676.2	14986	174.255	178.31	208.357	1.18195	0.0725989	856	955	684	831.667	-	-	-	-	-	-	-	-	-	-	-	-	-	-
GL50803_2198	Serine/threonine_protein_phosphatase_5	9785.59	8111.51	6750.67	177.358	182.975	178.69	0.991805	-0.00357379	840	874	782	832	-	-	-	-	-	-	-	-	-	-	-	-	-	-
GL50803_3154	hypothetical_protein	1385.19	1197.28	807.593	188.565	190.993	148.602	0.783027	-0.106223	798	719	979	832	-	-	-	-	-	-	-	-	-	-	-	-	-	-
GL50803_6626	Mnd1	3015.76	2970.66	2392.25	156.66	158.838	178.678	1.13267	0.0541045	944	778	783	835	-	-	-	-	-	-	-	-	-	-	-	-	-	-
GL50803_3983	5'_nucleotidase_family_protein	9736.62	9987.61	7779.3	158.895	161.683	180.412	1.12554	0.0513617	930	802	776	836	-	-	-	-	-	-	-	-	-	-	-	-	-	-
GL50803_2842	Hypothetical_protein	2135.63	1562.98	996.317	221.525	220.688	137.54	0.622053	-0.206172	688	755	1075	839.333	-	-	-	-	-	-	-	-	-	-	-	-	-	-
GL50803_14434	Protein_21.1	8387.61	7199.89	5068.85	185.515	189.5	161.73	0.862525	-0.0642281	807	829	887	841	60h48h>96h	0.971726	-	-	-	-	-	-	-	-	-	-	GO:0005515;	protein binding;
GL50803_14168	Amino_acid_transporter_system_N2,_putative	9715.96	7904.37	4738.57	206.507	206.768	143.72	0.695518	-0.157692	734	784	1014	844	60h48h>96h	0.996346	-	-	-	-	-	-	-	-	-	-	-	-
GL50803_112932	hypothetical_protein	4345.78	4227.98	3430.41	152.955	156.93	184.73	1.19225	0.0763669	960	816	757	844.333	-	-	-	-	-	-	-	-	-	-	-	-	-	-
GL50803_13661	Eukaryotic_translation_initiation_factor_3_subunit_2	5431.31	5341.94	4066.67	156.15	158.777	173.22	1.10006	0.0414181	945	773	823	847	60h48h>96h	0.999884	-	-	-	-	-	-	-	-	-	-	GO:0005515;	protein binding;
GL50803_14850	hypothetical_protein	3755.36	4081.74	3022.97	146.67	149.733	176.725	1.19246	0.0764454	1003	752	794	849.667	-	-	-	-	-	-	-	-	-	-	-	-	-	-
GL50803_14317	hypothetical_protein	2915.54	2660.22	2057.58	163.815	167.845	169.71	1.0234	0.0100443	908	818	839	855	-	-	-	-	-	-	-	-	-	-	-	-	-	-
GL50803_16371	Nucleolar_GTP-binding_protein_1,_putative	16782.9	11811.4	6878.24	229.572	230.123	135.493	0.589491	-0.229523	655	823	1091	856.333	-	-	-	-	-	-	-	-	-	-	-	-	-	-
GL50803_16640	hypothetical_protein	4460.09	4397.06	3499.23	160.097	163.26	175.2	1.08363	0.0348818	924	844	802	856.667	60h48h>96h	0.999984	Saccharomyces cerevisiae	Exportin-1	3M1I	3m1iC	0.8838	2.3	8.8	97.68	; GO:0008565 0.74 protein transporter activity ; GO:0005515 0.74 protein binding ; GO:0003723 0.62 RNA binding	; GO:0051028 0.56 mRNA transport ; GO:0006405 0.40 RNA export from nucleus ; GO:0000054 0.40 ribosomal subunit export from nucleus ; GO:0034502 0.40 protein localization to chromosome ; GO:0034504 0.36 protein localization to nucleus ; GO:0042176 0.36 regulation of protein catabolic process ; GO:0046825 0.36 regulation of protein export from nucleus ; GO:0009615 0.36 response to virus ; GO:001082…	GO:0003677;	DNA binding;
GL50803_6812	hypothetical_protein	2748.45	2054.44	1185.04	222.42	221.795	131.137	0.590421	-0.228838	682	749	1139	856.667	-	-	-	-	-	-	-	-	-	-	-	-	-	-
GL50803_5513	hypothetical_protein	1680.07	1511.33	2219.22	138.817	143.18	236.45	1.67697	0.224525	1053	915	603	857	-	-	-	-	-	-	-	-	-	-	-	-	-	-
GL50803_13467	hypothetical_protein	4687.44	4964.87	3364.99	156.97	159.43	159.935	1.01097	0.00473704	942	732	899	857.667	-	-	-	-	-	-	-	-	-	-	-	-	-	-
GL50803_11755	hypothetical_protein	7304.39	4477.64	3060.4	248.923	249.31	133.588	0.536247	-0.270635	608	865	1106	859.667	-	-	-	-	-	-	-	-	-	-	-	-	-	-
GL50803_37109	deprecated	809.094	616.359	723.796	198.323	197.512	164.435	0.830826	-0.0804899	762	959	868	863	-	-	-	-	-	-	-	-	-	-	-	-	-	-
GL50803_8722	Myb_1-like_protein	12897.9	10639.7	5088.57	233.038	232.323	122.485	0.526409	-0.278677	648	709	1233	863.333	-	-	-	-	-	-	-	-	-	-	-	-	-	-
GL50803_4653	Serpin_1	6188.32	5097.45	4175.68	175.097	180.627	170.838	0.960509	-0.0174987	849	909	834	864	-	-	-	-	-	-	-	-	-	-	-	-	-	-
GL50803_6340	hypothetical_protein	3039.31	2262.07	1697.75	211.517	210.105	141.89	0.673067	-0.171941	718	859	1026	867.667	-	-	-	-	-	-	-	-	-	-	-	-	-	-
GL50803_16507	hypothetical_protein	16025.2	13110.9	8967.04	194.885	195.525	156.545	0.801952	-0.0958517	774	903	930	869	-	-	-	-	-	-	-	-	-	-	-	-	-	-
GL50803_12220	Hydrolase,_putative	2781.39	3250.97	2925.85	129.28	135.425	193.485	1.46189	0.164915	1110	774	723	869	-	-	-	-	-	-	-	-	-	-	-	-	-	-
GL50803_6671	hypothetical_protein	11360.6	10006.5	8722.22	162.785	165.835	177.412	1.07974	0.033319	914	908	788	870	-	-	-	-	-	-	-	-	-	-	-	-	-	-
GL50803_4820	hypothetical_protein	1758.63	1991.78	2379.63	122.77	129.103	252.6	2.00577	0.302282	1165	893	552	870	-	-	-	-	-	-	-	-	-	-	-	-	-	-
GL50803_15455	E04F6.2_like_protein	3457.31	3890.13	1989.17	168.472	173.025	139.113	0.814725	-0.0889892	885	672	1058	871.667	-	-	-	-	-	-	-	-	-	-	-	-	-	-
GL50803_11246	hypothetical_protein	4005.26	2981.54	2425.44	187.48	189.998	155.78	0.825373	-0.08335	800	881	935	872	-	-	-	-	-	-	-	-	-	-	-	-	-	-
GL50803_18484	deprecated	1773.71	1719.64	2238.58	133.248	139.56	231.99	1.70076	0.230642	1083	919	615	872.333	-	-	-	-	-	-	-	-	-	-	-	-	-	-
GL50803_14606	Translation_initiation_factor_6	6023.21	3663.38	3109.75	222.29	221.102	151.09	0.681519	-0.166522	686	974	963	874.333	-	-	-	-	-	-	-	-	-	-	-	-	-	-
GL50803_101918	hypothetical_protein	5316.99	4623	4315.48	157.145	159.49	178.465	1.12726	0.0520241	941	901	784	875.333	-	-	-	-	-	-	-	-	-	-	-	-	-	-
GL50803_27614	Ribose_5-phosphate_isomerase	3095.89	2666.62	1345.15	214.117	212.485	121.103	0.567756	-0.245838	709	668	1249	875.333	-	-	-	-	-	-	-	-	-	-	-	-	-	-
GL50803_31118	hypothetical_protein	1484.24	1380.84	1739.09	131.613	137.05	235.037	1.74968	0.242958	1094	932	604	876.667	-	-	-	-	-	-	-	-	-	-	-	-	-	-
GL50803_113133	hypothetical_protein	19362.6	14693.5	7982.91	222.385	221.188	130.817	0.589833	-0.229271	684	814	1141	879.667	60h48h>96h	0.999729	Xanthomonas sp.	70 kda protein	4B2N	4b2nA	0.6774	3.59	9.3	74.79	; GO:0043167 0.46 ion binding ; GO:0051540 0.36 metal cluster binding	; GO:0055114 0.23 oxidation-reduction process ; GO:0009115 0.12 xanthine catabolic process ; GO:0030856 0.12 regulation of epithelial cell differentiation ; GO:0007595 0.12 lactation ; GO:0006537 0.06 glutamate biosynthetic process ; GO:0006541 0.06 glutamine metabolic process ; GO:0006879 0.06 cellular iron ion homeostasis ; GO:0006195 0.06 purine nucleotide catabolic process ; GO:0019079 0.06 v…	-	-
GL50803_7593	hypothetical_protein	8242.2	6116.89	3436.03	248.942	249.438	122.94	0.493358	-0.306837	607	812	1225	881.333	-	-	-	-	-	-	-	-	-	-	-	-	-	-
GL50803_14392	Metallo-beta-lactamase_superfamily_protein	4176.61	4565.81	3766.98	137.707	141.892	184.713	1.32127	0.120992	1062	825	758	881.667	-	-	-	-	-	-	-	-	-	-	-	-	-	-
GL50803_14800	Protein_21.1	6330.2	6186.99	4328.59	160.072	163.197	157.175	0.97241	-0.0121506	925	798	924	882.333	60h48h>96h	1	-	-	-	-	-	-	-	-	-	-	GO:0005515;	protein binding;
GL50803_22504	hypothetical_protein	2036.76	1558.39	887.568	210.868	209.882	126.17	0.599739	-0.222038	720	736	1192	882.667	-	-	-	-	-	-	-	-	-	-	-	-	-	-
GL50803_10410	Protein_21.1	4151.83	3267.28	3685.56	162.928	166.218	183.697	1.1162	0.0477435	912	975	763	883.333	-	-	-	-	-	-	-	-	-	-	-	-	-	-
GL50803_5489	Kinase,_NEK-frag	9524.86	8486.6	4803.77	188.695	191.3	137.192	0.722073	-0.141419	796	779	1080	885	60h48h>96h	1	-	-	-	-	-	-	-	-	-	-	GO:0004672; GO:0005515; GO:0005524; GO:0006468; GO:0016772;	ATP binding; protein binding; protein kinase activity; protein phosphorylation; transferase activity, transferring phosphorus-containing groups;
GL50803_87926	hypothetical_protein	8724.42	6702.68	7151.04	174.51	179.457	176.175	0.995432	-0.0019885	854	1007	797	886	-	-	-	-	-	-	-	-	-	-	-	-	-	-
GL50803_8367	VATPase	2054.18	1924.29	1091.34	172.205	176.15	138.095	0.792841	-0.100814	868	724	1069	887	-	-	-	-	-	-	-	-	-	-	-	-	-	-
GL50803_17037	hypothetical_protein	3827.8	3686.09	2854.08	149.707	153.065	164.98	1.0898	0.0373456	983	813	866	887.333	-	-	-	-	-	-	-	-	-	-	-	-	-	-
GL50803_33978	hypothetical_protein	1632.21	1418.19	2177.02	139.47	143.935	212.037	1.49635	0.175034	1047	953	666	888.667	-	-	-	-	-	-	-	-	-	-	-	-	-	-
GL50803_16716	High_cysteine_membrane_protein_Group_5	11844.4	11653.6	7274.23	173.787	177.458	145.485	0.828396	-0.0817619	859	807	1001	889	-	-	-	-	-	-	-	-	-	-	-	-	-	-
GL50803_4624	hypothetical_protein	1856.1	2231.12	908.632	172.4	176.292	123.522	0.708488	-0.149668	867	585	1219	890.333	-	-	-	-	-	-	-	-	-	-	-	-	-	-
GL50803_16526	WD-repeat_protein	6068.96	5685.79	5510.06	143.215	147.273	187.125	1.28835	0.110034	1019	920	744	894.333	-	-	-	-	-	-	-	-	-	-	-	-	-	-
GL50803_6226	Glycogen_phosphorylase	13268.1	11621.6	16176.2	139.417	143.65	248.787	1.7578	0.244968	1048	1062	573	894.333	-	-	-	-	-	-	-	-	-	-	-	-	-	-
GL50803_4502	ER_lumen_protein_retaining_receptor	4170.94	3526.92	2055.91	186.588	189.85	132.34	0.703117	-0.152972	802	753	1129	894.667	-	-	-	-	-	-	-	-	-	-	-	-	-	-
GL50803_9087	hypothetical_protein	3267.59	2305.7	1858.13	192.363	194.223	147.838	0.764839	-0.11643	781	922	986	896.333	-	-	-	-	-	-	-	-	-	-	-	-	-	-
GL50803_111933	VSP	12050	12270.2	11969.9	144.975	148.625	171.73	1.16982	0.0681201	1009	854	827	896.667	-	-	-	-	-	-	-	-	-	-	-	-	-	-
GL50803_23430	deprecated	1274.56	1359.6	709.751	168.57	173.387	133.932	0.783327	-0.106057	884	704	1105	897.667	60h48h>96h	0.999088	Thermotoga maritima	K(+)-stimulated pyrophosphate-energized sodium pump	4av3	4av3A	0.711	2.85	4.1	96.97	; GO:0051082 0.18 unfolded protein binding ; GO:0008134 0.15 transcription factor binding ; GO:0032403 0.15 protein complex binding ; GO:0019904 0.15 protein domain specific binding	; GO:0042548 0.58 regulation of photosynthesis, light reaction ; GO:0010629 0.46 negative regulation of gene expression ; GO:0051253 0.46 negative regulation of RNA metabolic process ; GO:2000113 0.46 negative regulation of cellular macromolecule biosynthetic process ; GO:0006366 0.34 transcription from RNA polymerase II promoter ; GO:0044267 0.33 cellular protein metabolic process ; GO:0072655 0…	-	-
GL50803_16550	hypothetical_protein	5212.2	4994.5	3971.79	153.273	157.762	164.162	1.05559	0.0234934	954	871	871	898.667	-	-	-	-	-	-	-	-	-	-	-	-	-	-
GL50803_7865	L-asparaginase	5122.91	5361.41	6469.11	125.86	131.362	229.777	1.7866	0.252028	1139	940	619	899.333	-	-	-	-	-	-	-	-	-	-	-	-	-	-
GL50803_13329	Hypothetical_protein	3180.8	3304.04	1688.79	165.462	170.452	135.23	0.805147	-0.0941251	900	712	1094	902	60h48h>96h	0.98876	Lactococcus lactis subsp. lactis il1403	Hth-type dhaklm operon transcriptional activa	2IU5	2iu5A	0.6556	3.3	9	83.02	; GO:0005515 0.30 protein binding ; GO:0003677 0.30 DNA binding	; GO:0010468 0.59 regulation of gene expression ; GO:0051252 0.59 regulation of RNA metabolic process ; GO:2000112 0.59 regulation of cellular macromolecule biosynthetic process ; GO:0032774 0.35 RNA biosynthetic process	-	-
GL50803_14086	hypothetical_protein	3334.2	3792.22	2329.59	147.502	151.34	150.393	1.00651	0.00281598	993	743	971	902.333	-	-	-	-	-	-	-	-	-	-	-	-	-	-
GL50803_8658	hypothetical_protein	3995.7	4136.07	6328.08	117.44	123.28	267.825	2.2252	0.347369	1225	967	516	902.667	-	-	-	-	-	-	-	-	-	-	-	-	-	-
GL50803_2338	hypothetical_protein	4430.53	3637.3	1745.33	205.458	204.147	119.198	0.582014	-0.235066	739	700	1270	903	60h48h>96h	0.999998	Neisseria gonorrhoeae	Mtrr	3VIB	3vibA	0.7558	2.7	11.5	89.25	; GO:0003677 0.53 DNA binding ; GO:0005515 0.53 protein binding ; GO:0001071 0.34 nucleic acid binding transcription factor activity	; GO:0006355 0.53 regulation of transcription, DNA-dependent ; GO:0010629 0.34 negative regulation of gene expression ; GO:0051253 0.34 negative regulation of RNA metabolic process ; GO:2000113 0.34 negative regulation of cellular macromolecule biosynthetic process	-	-
GL50803_17617	hypothetical_protein	2757.57	3325.53	2770.02	128.743	133.175	186.377	1.42317	0.153257	1120	840	751	903.667	-	-	-	-	-	-	-	-	-	-	-	-	-	-
GL50803_17060	Protein_21.1	15667.8	10618.7	6286.34	233.525	232.96	128.343	0.550256	-0.259436	645	896	1171	904	-	-	-	-	-	-	-	-	-	-	-	-	-	-
GL50803_5778	hypothetical_protein	653.504	1025.85	1064.03	107.64	114.59	236.838	2.13147	0.328679	1318	793	602	904.333	-	-	-	-	-	-	-	-	-	-	-	-	-	-
GL50803_17063	Pyruvate-flavodoxin_oxidoreductase	13178.6	13132	35639.2	111.433	117.435	456.835	3.99213	0.601204	1281	1136	299	905.333	96h>48h60h	1	-	-	-	-	-	-	-	-	-	-	GO:0003824; GO:0005506; GO:0008152; GO:0016491; GO:0016903; GO:0022900; GO:0030976; GO:0051536; GO:0055114;	catalytic activity; electron transport chain; iron ion binding; iron-sulfur cluster binding; metabolic process; oxidation-reduction process; oxidoreductase activity; oxidoreductase activity, acting on the aldehyde or oxo group of donors; oxidoreductase activity, acting on the aldehyde or oxo group of donors; thiamine pyrophosphate binding;
GL50803_7231	CCAAT-binding_transcription_factor_subunit_A	866.825	1081.79	963.029	118.9	124.927	198.77	1.63042	0.212299	1208	810	708	908.667	-	-	-	-	-	-	-	-	-	-	-	-	-	-
GL50803_33629	hypothetical_protein	5390.5	5241.66	4539.3	139.38	143.58	174.87	1.23601	0.0920203	1049	886	806	913.667	-	-	-	-	-	-	-	-	-	-	-	-	-	-
GL50803_29307	UTP-glucose-1-phosphate_uridylyltransferase	7001.62	6804.69	4686.88	157.98	159.835	149.475	0.940642	-0.0265758	935	833	975	914.333	60h48h>96h	1	-	-	-	-	-	-	-	-	-	-	GO:0008152; GO:0016779;	metabolic process; nucleotidyltransferase activity;
GL50803_28433	hypothetical_protein	1558.62	1795.4	1310.98	134.035	140.483	165.167	1.20332	0.0803825	1074	804	865	914.333	-	-	-	-	-	-	-	-	-	-	-	-	-	-
GL50803_6639	Protein_21.1	1541.87	1192.75	1478.77	157.667	159.755	174.523	1.09963	0.0412456	939	996	812	915.667	-	-	-	-	-	-	-	-	-	-	-	-	-	-
GL50803_14921	hypothetical_protein	10653.9	9405.27	4412.96	213.965	212.093	115.093	0.540269	-0.26739	711	723	1321	918.333	60h48h>96h	0.999957	Candidatus kuenenia stuttgartiensis	Hydroxylamine oxidoreductase	4N4J	4n4jA	0.8553	2.94	10.3	93.57	; GO:0016491 0.31 oxidoreductase activity ; GO:0046872 0.31 metal ion binding	; GO:0006091 0.36 generation of precursor metabolites and energy ; GO:0051234 0.36 establishment of localization ; GO:0055114 0.31 oxidation-reduction process	-	-
GL50803_14651	Glucosamine_6-phosphate_N-acetyltransferase	2447.15	1994.15	1505.55	168.197	172.643	143.287	0.840787	-0.0753138	888	855	1016	919.667	-	-	-	-	-	-	-	-	-	-	-	-	-	-
GL50803_24425	hypothetical_protein	8802.16	7569.47	5209.8	170.102	174.075	147.43	0.85671	-0.067166	880	899	988	922.333	-	-	-	-	-	-	-	-	-	-	-	-	-	-
GL50803_4936	hypothetical_protein	2325.65	2267.55	3682.77	116.582	122.495	275.035	2.30081	0.36188	1233	1039	500	924	-	-	-	-	-	-	-	-	-	-	-	-	-	-
GL50803_31427	hypothetical_protein	405.588	505.218	608.851	112.873	118.953	237.352	2.04767	0.311261	1268	905	600	924.333	-	-	-	-	-	-	-	-	-	-	-	-	-	-
GL50803_14262	deprecated	23925.8	15195.4	3667.11	618.942	578.74	75.355	0.125835	-0.900199	268	382	2123	924.333	-	-	-	-	-	-	-	-	-	-	-	-	-	-
GL50803_16745	Axoneme-associated_protein_GASP-180	21366	17047.4	9746.46	204.13	203.803	129.647	0.635629	-0.196796	741	877	1156	924.667	60h48h>96h	0.964534	-	-	-	-	-	-	-	-	-	-	GO:0005515;	protein binding;
GL50803_31996	deprecated	3693.59	2172.06	1417.34	305.21	297.56	107.97	0.358246	-0.445819	494	867	1419	926.667	-	-	-	-	-	-	-	-	-	-	-	-	-	-
GL50803_134441	hypothetical_protein	3271.29	1298.9	2650.86	225.388	224.838	186.845	0.830005	-0.0809191	671	1364	746	927	-	-	-	-	-	-	-	-	-	-	-	-	-	-
GL50803_134442	hypothetical_protein	3271.29	1298.9	2650.86	225.388	224.633	186.845	0.830383	-0.0807213	672	1365	747	928	-	-	-	-	-	-	-	-	-	-	-	-	-	-
GL50803_30851	hypothetical_protein	1721.08	1250.55	651.23	230.8	230.415	107.382	0.465648	-0.331942	653	699	1434	928.667	-	-	-	-	-	-	-	-	-	-	-	-	-	-
GL50803_10843	Thymus-specific_serine_protease_precursor	8399.14	7048.96	4946.44	169.53	173.45	147.305	0.858971	-0.0660213	882	917	989	929.333	-	-	-	-	-	-	-	-	-	-	-	-	-	-
GL50803_11712	hypothetical_protein	11541.9	15691.6	17468.9	111.025	116.618	231.67	2.03538	0.308645	1286	887	617	930	-	-	-	-	-	-	-	-	-	-	-	-	-	-
GL50803_16477	Tenascin-37	6155.44	7863.65	9446.54	109.545	115.945	246.877	2.18969	0.340383	1301	913	577	930.333	-	-	-	-	-	-	-	-	-	-	-	-	-	-
GL50803_17278	hypothetical_protein	5397.21	4757.36	2725.46	182.248	187.933	129.21	0.698091	-0.156088	818	817	1161	932	60h48h>96h	0.999778	Megathura crenulata	Hemocyanin klh1	4BED	4bedB	0.7172	3.43	5.6	87.54	; GO:0016491 0.39 oxidoreductase activity ; GO:0043167 0.37 ion binding ; GO:0022892 0.34 substrate-specific transporter activity	; GO:0008152 0.39 metabolic process ; GO:0051234 0.34 establishment of localization	-	-
GL50803_11034	hypothetical_protein	4044.13	3270.52	2081.19	178.49	184.183	133.287	0.735026	-0.133697	832	858	1110	933.333	-	-	-	-	-	-	-	-	-	-	-	-	-	-
GL50803_10459	CGI-35_protein,_putative	2610.14	2208.38	2141.33	143.452	147.468	174.745	1.20133	0.0796612	1017	978	809	934.667	-	-	-	-	-	-	-	-	-	-	-	-	-	-
GL50803_17227	DinF_protein	7180.52	8096.55	6623.95	126.415	132.04	173.403	1.34184	0.127702	1134	852	819	935	-	-	-	-	-	-	-	-	-	-	-	-	-	-
GL50803_98050	Kinase,_NEK	2001.54	2121.76	2314.65	120.433	126.317	211.93	1.71777	0.234965	1187	951	668	935.333	-	-	-	-	-	-	-	-	-	-	-	-	-	-
GL50803_17350	hypothetical_protein	5799.13	3671.14	5969.92	167.883	172.42	190.535	1.1198	0.049139	891	1189	728	936	-	-	-	-	-	-	-	-	-	-	-	-	-	-
GL50803_27141	hypothetical_protein	3388.04	2493.53	1349.39	240.322	237.397	111.452	0.466601	-0.331055	634	789	1385	936	-	-	-	-	-	-	-	-	-	-	-	-	-	-
GL50803_11470	VSP_with_INR	4039.72	8089.53	10753.5	94.5575	101.9	281.442	2.86517	0.45715	1504	824	485	937.667	-	-	-	-	-	-	-	-	-	-	-	-	-	-
GL50803_16180	Protein_phosphatase_methylesterase-1	5804.72	5615.32	5349.47	135.37	140.978	180.468	1.30609	0.115974	1069	972	775	938.667	-	-	-	-	-	-	-	-	-	-	-	-	-	-
GL50803_2834	ARF_GAP	6802.87	5182.5	4118.33	174.252	178.097	148.33	0.841949	-0.0747141	857	999	980	945.333	-	-	-	-	-	-	-	-	-	-	-	-	-	-
GL50803_9658	Kinase,_NEK	4636.99	4247.19	3948.58	141.09	145.657	165.298	1.15292	0.0617987	1035	938	864	945.667	-	-	-	-	-	-	-	-	-	-	-	-	-	-
GL50803_19002	deprecated	2875.66	1686.83	1305.85	246.035	247.935	118.853	0.481215	-0.31766	612	952	1275	946.333	-	-	-	-	-	-	-	-	-	-	-	-	-	-
GL50803_15495	hypothetical_protein	15072.6	12076.7	9828.69	162.982	166.625	155.608	0.944203	-0.0249345	911	993	937	947	-	-	-	-	-	-	-	-	-	-	-	-	-	-
GL50803_8842	ZPR1	9254.99	6807.92	5879.55	173.873	177.955	150.692	0.856623	-0.0672102	858	1015	968	947	-	-	-	-	-	-	-	-	-	-	-	-	-	-
GL50803_102178	VSP	1833.3	1503	1736.13	152.22	156.085	167.243	1.08492	0.0353974	966	1026	851	947.667	-	-	-	-	-	-	-	-	-	-	-	-	-	-
GL50803_15292	hypothetical_protein	5613.86	4713.33	3225.98	162.783	165.483	140.343	0.855057	-0.0680052	915	879	1051	948.333	-	-	-	-	-	-	-	-	-	-	-	-	-	-
GL50803_15106	Importin_beta-3_subunit	17975.2	12972.9	15264.7	158.317	160.238	199.312	1.25135	0.097379	932	1210	706	949.333	-	-	-	-	-	-	-	-	-	-	-	-	-	-
GL50803_6535	hypothetical_protein	1718.9	1452.89	808.011	182.67	188.333	118.037	0.636313	-0.196329	817	757	1282	952	-	-	-	-	-	-	-	-	-	-	-	-	-	-
GL50803_13699	hypothetical_protein	3058.96	2518.01	1856.12	164.06	167.845	142.16	0.856631	-0.0672064	907	925	1025	952.333	-	-	-	-	-	-	-	-	-	-	-	-	-	-
GL50803_10856	Alpha-snap	4865.85	4139.25	2788.1	162.072	164.93	141.69	0.8666	-0.0621812	918	910	1030	952.667	-	-	-	-	-	-	-	-	-	-	-	-	-	-
GL50803_14458	Hypothetical_protein	2973.37	2938.38	1836.69	150.212	153.727	137.735	0.906333	-0.0427121	979	811	1073	954.333	60h48h>96h	0.999824	Thermus thermophilus	Na(+)/h(+) antiporter	4BWZ	4bwzA	0.8523	2.1	10.7	94.55	; GO:0043167 0.57 ion binding	; GO:0009987 0.48 cellular process	-	-
GL50803_6592	hypothetical_protein	2234.85	2219.93	1495.24	144.333	148.135	141.702	0.969009	-0.0136724	1012	835	1029	958.667	60h48h>96h	0.999982	Homo sapiens	Putative rna-binding protein 16	2diw	2diwA	0.6718	2.81	12.3	82.04	; GO:0008565 0.07 protein transporter activity ; GO:0008601 0.07 protein phosphatase type 2A regulator activity ; GO:0004722 0.07 protein serine/threonine phosphatase activity ; GO:0046982 0.07 protein heterodimerization activity ; GO:0003823 0.07 antigen binding	; GO:0016973 0.07 poly(A)+ mRNA export from nucleus ; GO:0070262 0.07 peptidyl-serine dephosphorylation ; GO:0045595 0.07 regulation of cell differentiation ; GO:0000055 0.07 ribosomal large subunit export from nucleus ; GO:0006461 0.07 protein complex assembly ; GO:0030111 0.07 regulation of Wnt receptor signaling pathway ; GO:0042518 0.07 negative regulation of tyrosine phosphorylation of Stat3…	-	-
GL50803_3595	Endonuclease_III	10824	6329.68	2346.73	310	301.077	95.0175	0.310984	-0.507262	487	758	1641	962	60h48h>96h	0.987042	-	-	-	-	-	-	-	-	-	-	GO:0003824; GO:0006281; GO:0006284;	base-excision repair; catalytic activity; DNA repair;
GL50803_6120	hypothetical_protein	4919.23	4707.88	5777.87	121.153	126.662	202.683	1.63576	0.21372	1182	1025	701	969.333	-	-	-	-	-	-	-	-	-	-	-	-	-	-
GL50803_8627	hypothetical_protein	6046.9	4080.46	1840.23	224.345	223.805	107.877	0.481433	-0.317465	674	820	1422	972	60h48h>96h	0.999488	Homo sapiens	Properdin	1W0S	1w0sA	0.7084	3.6	10	87.55	; GO:0005515 0.12 protein binding ; GO:0004866 0.06 endopeptidase inhibitor activity ; GO:0005509 0.06 calcium ion binding	; GO:0042742 0.06 defense response to bacterium ; GO:0006957 0.06 complement activation, alternative pathway ; GO:0006954 0.06 inflammatory response ; GO:0007156 0.06 homophilic cell adhesion	-	-
GL50803_100969	hypothetical_protein	2530.61	2406.47	2109.74	137.287	141.455	155.222	1.11373	0.0467809	1065	914	939	972.667	-	-	-	-	-	-	-	-	-	-	-	-	-	-
GL50803_29595	hypothetical_protein	1981.53	1390.56	1076.79	203.31	202.623	122.933	0.605681	-0.217756	745	947	1226	972.667	-	-	-	-	-	-	-	-	-	-	-	-	-	-
GL50803_14997	hypothetical_protein	13174.5	11123.9	10191.7	143.905	147.642	167.452	1.14871	0.0602118	1015	1055	849	973	-	-	-	-	-	-	-	-	-	-	-	-	-	-
GL50803_13372	Spindle_pole_protein,_putative	13413.5	10238.8	3781.62	253.993	252.37	93.8275	0.370594	-0.431102	601	652	1668	973.667	-	-	-	-	-	-	-	-	-	-	-	-	-	-
GL50803_5568	hypothetical_protein	3337.41	2211.35	1471.12	204.205	204.013	115.945	0.568054	-0.24561	740	875	1308	974.333	-	-	-	-	-	-	-	-	-	-	-	-	-	-
GL50803_114609	Pyruvate-flavodoxin_oxidoreductase	15177.6	14606.3	35199.3	106.682	113.62	376.215	3.41545	0.533448	1332	1230	366	976	96h>48h60h	0.99123	-	-	-	-	-	-	-	-	-	-	GO:0003824; GO:0005506; GO:0008152; GO:0016491; GO:0016903; GO:0022900; GO:0051536; GO:0055114;	catalytic activity; electron transport chain; iron ion binding; iron-sulfur cluster binding; metabolic process; oxidation-reduction process; oxidoreductase activity; oxidoreductase activity, acting on the aldehyde or oxo group of donors; oxidoreductase activity, acting on the aldehyde or oxo group of donors;
GL50803_17460	G1_to_S_phase_transition_protein_1,_putative	7647	5737.94	5015.77	164.407	168.767	152.015	0.912526	-0.0397547	905	1069	957	977	-	-	-	-	-	-	-	-	-	-	-	-	-	-
GL50803_20289	deprecated	1854.6	1802.8	1807.35	149.065	152.62	144.39	0.957224	-0.0189866	988	937	1007	977.333	-	-	-	-	-	-	-	-	-	-	-	-	-	-
GL50803_40630	VSP	2794.25	2321.31	3732.11	140.458	144.778	183.797	1.28874	0.110164	1041	1130	762	977.667	-	-	-	-	-	-	-	-	-	-	-	-	-	-
GL50803_20195	5-methylthioadenosine_nucleosidase,_S-adenosylhomocysteine_nucleosidase	6486.13	4377.73	2202.31	232.875	232.07	105.59	0.454204	-0.342749	649	830	1454	977.667	-	-	-	-	-	-	-	-	-	-	-	-	-	-
GL50803_113723	hypothetical_protein	5404.2	5383.7	3638.61	142.162	146.47	141.202	0.978422	-0.00947363	1029	868	1039	978.667	60h48h>96h	1	Zea mays	Dna (cytosine-5)-methyltransferase 1	4FSX	4fsxA	0.8196	3	5.3	92.51	; GO:0008757 0.45 S-adenosylmethionine-dependent methyltransferase activity ; GO:0009008 0.45 DNA-methyltransferase activity ; GO:0046914 0.43 transition metal ion binding ; GO:0003677 0.37 DNA binding	; GO:0032776 0.45 DNA methylation on cytosine	GO:0004872; GO:0007275; GO:0016020;	membrane; membrane; multicellular organismal development; receptor activity;
GL50803_134710	VSP	6719.84	7600.66	9908.59	107.377	114.133	226.33	2.04352	0.310379	1323	987	628	979.333	96h>48h60h	0.9806	-	-	-	-	-	-	-	-	-	-	-	-
GL50803_5929	hypothetical_protein	1675.59	1485.23	1776.72	135.285	140.938	176.675	1.27922	0.106945	1070	1076	796	980.667	-	-	-	-	-	-	-	-	-	-	-	-	-	-
GL50803_39373	deprecated	747.473	646.892	652.235	136.245	141.257	161.045	1.16068	0.0647111	1068	984	892	981.333	-	-	-	-	-	-	-	-	-	-	-	-	-	-
GL50803_5372	deprecated	1312.74	969.371	853.909	176.407	182.095	132.705	0.740331	-0.130574	845	981	1121	982.333	-	-	-	-	-	-	-	-	-	-	-	-	-	-
GL50803_17043	Glyceraldehyde_3-phosphate_dehydrogenase	6596.13	6139.89	4732.14	147.4	150.84	139.748	0.937151	-0.0281903	994	906	1055	985	-	-	-	-	-	-	-	-	-	-	-	-	-	-
GL50803_39583	deprecated	582.948	682.183	732.477	108.528	115.078	206.5	1.847	0.266467	1310	958	687	985	-	-	-	-	-	-	-	-	-	-	-	-	-	-
GL50803_14310	hypothetical_protein	1557.08	1466.25	1261.26	132.955	139.162	157.033	1.15416	0.0622652	1086	946	927	986.333	-	-	-	-	-	-	-	-	-	-	-	-	-	-
GL50803_8789	hypothetical_protein	5306.51	4522.13	3468.61	152.998	157.07	144.207	0.930164	-0.0314406	959	992	1010	987	-	-	-	-	-	-	-	-	-	-	-	-	-	-
GL50803_16236	hypothetical_protein	1439.65	1316.27	812.897	158.37	160.41	126.252	0.792095	-0.101223	931	842	1189	987.333	60h48h>96h	0.999989	Homo sapiens; streptococcus pneumoniae	Pneumococcal surface protein a (pspa)	2PMS	2pmsC	0.8457	2	21.2	94.39	; GO:0016841 0.37 ammonia-lyase activity ; GO:0043167 0.37 ion binding ; GO:0016836 0.35 hydro-lyase activity	; GO:0045333 0.37 cellular respiration ; GO:0046356 0.37 acetyl-CoA catabolic process ; GO:0043648 0.37 dicarboxylic acid metabolic process	-	-
GL50803_15035	Kinase,_NEK-like	9753.1	7345.68	5432.67	170.23	174.175	137.847	0.800494	-0.0966421	878	1022	1072	990.667	-	-	-	-	-	-	-	-	-	-	-	-	-	-
GL50803_9051	hypothetical_protein	906.181	986.754	804.632	119.325	125.175	164.13	1.34258	0.127939	1203	902	872	992.333	-	-	-	-	-	-	-	-	-	-	-	-	-	-
GL50803_16054	hypothetical_protein	4612.17	3633.87	2082.95	200.495	199.235	111.485	0.557802	-0.25352	756	838	1384	992.667	-	-	-	-	-	-	-	-	-	-	-	-	-	-
GL50803_14573	Tenascin-X	6731.9	6211.45	5220.37	140.935	145.537	156.32	1.09135	0.0379624	1036	1013	932	993.667	-	-	-	-	-	-	-	-	-	-	-	-	-	-
GL50803_20736	deprecated	509.744	1636.29	4507.48	66.3625	71.68	650.68	9.42724	0.974385	2047	714	223	994.667	-	-	-	-	-	-	-	-	-	-	-	-	-	-
GL50803_9605	hypothetical_protein	10751	9199.84	5548.71	155.048	158.095	136.33	0.87072	-0.0601213	950	949	1086	995	-	-	-	-	-	-	-	-	-	-	-	-	-	-
GL50803_8769	deprecated	647.823	495.508	309.912	207.66	207.09	109.662	0.52881	-0.2767	731	860	1398	996.333	-	-	-	-	-	-	-	-	-	-	-	-	-	-
GL50803_26900	deprecated	399.914	466.397	668.993	104.157	110.625	214.173	1.99433	0.299797	1371	960	658	996.333	-	-	-	-	-	-	-	-	-	-	-	-	-	-
GL50803_3158	hypothetical_protein	3391.6	2738.02	1800.61	168.435	172.743	125.977	0.738483	-0.13166	886	912	1195	997.667	-	-	-	-	-	-	-	-	-	-	-	-	-	-
GL50803_22112	U6_snRNA-associated_Sm-like_protein_LSm3,_putative	1072.53	1360.22	1307.56	104.837	111.882	188.433	1.73896	0.24029	1358	898	740	998.667	-	-	-	-	-	-	-	-	-	-	-	-	-	-
GL50803_8682	Glucose-6-phosphate_1-dehydrogenase	13094	9628.19	7765.01	172.44	176.308	140.732	0.80707	-0.0930889	866	1087	1044	999	-	-	-	-	-	-	-	-	-	-	-	-	-	-
GL50803_32419	hypothetical_protein	9918.73	8454.35	4676.14	176.305	181.953	118.922	0.66389	-0.177904	846	878	1274	999.333	60h48h>96h	1	Homo sapiens	Protein (protein phosphatase pp2a)	1B3U	1b3uA	0.8749	2.84	6.7	95.39	; GO:0005515 0.56 protein binding ; GO:0032561 0.49 guanyl ribonucleotide binding ; GO:0035639 0.49 purine ribonucleoside triphosphate binding ; GO:0008565 0.45 protein transporter activity ; GO:0004721 0.40 phosphoprotein phosphatase activity ; GO:0019888 0.40 protein phosphatase regulator activity ; GO:0000049 0.38 tRNA binding ; GO:0043167 0.35 ion binding ; GO:0005048 0.35 signal sequence bin…	; GO:0006399 0.49 tRNA metabolic process ; GO:0034470 0.49 ncRNA processing ; GO:0050793 0.40 regulation of developmental process ; GO:0051052 0.40 regulation of DNA metabolic process ; GO:0001558 0.40 regulation of cell growth ; GO:0042532 0.40 negative regulation of tyrosine phosphorylation of STAT protein ; GO:0022610 0.40 biological adhesion ; GO:2000112 0.40 regulation of cellular macromolec…	-	-
GL50803_17069	Kinase,_NEK	8199.54	7587.93	4868.07	149.718	153.205	131.49	0.868141	-0.0614095	982	883	1137	1000.67	60h48h>96h	0.966055	-	-	-	-	-	-	-	-	-	-	GO:0004672; GO:0004674; GO:0005524; GO:0006468; GO:0016772;	ATP binding; ATP binding; protein kinase activity; protein phosphorylation; protein serine/threonine kinase activity; transferase activity, transferring phosphorus-containing groups;
GL50803_6448	hypothetical_protein	2534.73	2630.23	2365.14	120.055	126.06	169.322	1.37596	0.138605	1192	968	842	1000.67	-	-	-	-	-	-	-	-	-	-	-	-	-	-
GL50803_21505	Protein_21.1	11630.9	10156.1	14483.8	125.8	131.338	226.61	1.76256	0.246143	1140	1240	627	1002.33	-	-	-	-	-	-	-	-	-	-	-	-	-	-
GL50803_38827	deprecated	2301.81	1451.79	795.321	332.452	319.597	86.105	0.264106	-0.578222	453	735	1822	1003.33	-	-	-	-	-	-	-	-	-	-	-	-	-	-
GL50803_12551	Variant-specific_surface_protein	254.237	631.426	1109.73	74.63	80.5975	375.175	4.83387	0.684295	1852	791	367	1003.33	-	-	-	-	-	-	-	-	-	-	-	-	-	-
GL50803_10329	Ferredoxin_Fd3	795.913	560.588	545.884	164.322	168.252	141.343	0.849994	-0.070584	906	1072	1036	1004.67	-	-	-	-	-	-	-	-	-	-	-	-	-	-
GL50803_8426	hypothetical_protein	15231.8	13018	8869.94	170.3	174.26	130.225	0.755892	-0.12154	877	988	1149	1004.67	-	-	-	-	-	-	-	-	-	-	-	-	-	-
GL50803_17241	hypothetical_protein	1316.26	1720.59	1575.54	103.683	110.43	185.782	1.73536	0.239391	1375	890	754	1006.33	-	-	-	-	-	-	-	-	-	-	-	-	-	-
GL50803_37622	deprecated	243.526	336.98	633.891	98.675	105.513	287.845	2.81941	0.450158	1442	1101	476	1006.33	-	-	-	-	-	-	-	-	-	-	-	-	-	-
GL50803_26800	deprecated	1842.73	601.129	1148.8	236.275	235.655	163.102	0.691213	-0.160388	638	1508	875	1007	-	-	-	-	-	-	-	-	-	-	-	-	-	-
GL50803_17468	hypothetical_protein	5525.64	4470.61	2898.98	166.863	172.308	126.638	0.74675	-0.126825	893	945	1185	1007.67	-	-	-	-	-	-	-	-	-	-	-	-	-	-
GL50803_4692	hypothetical_protein	5585.28	3850.64	1713.39	222.41	221.745	100.385	0.452027	-0.344836	683	800	1540	1007.67	60h48h>96h	0.998157	Megathura crenulata	Hemocyanin klh1	4BED	4bedA	0.8456	2.56	10.6	98.74	; GO:0016491 0.55 oxidoreductase activity ; GO:0022892 0.45 substrate-specific transporter activity ; GO:0046872 0.37 metal ion binding	; GO:0055114 0.41 oxidation-reduction process ; GO:0015669 0.34 gas transport	-	-
GL50803_4248	tumor_suppressor_protein-like_protein	6880.75	5522.68	4341.69	159.215	162.352	131.985	0.820886	-0.0857169	928	965	1132	1008.33	-	-	-	-	-	-	-	-	-	-	-	-	-	-
GL50803_14874	hypothetical_protein	2340.34	2866.08	1305.02	141.397	146.112	118.043	0.821143	-0.0855812	1033	711	1281	1008.33	60h48h>96h	0.97809	Chlamydomonas reinhardtii	Centriole protein	3Q0X	3q0xA	0.9453	1	15.8	97.35	; GO:0003677 0.19 DNA binding ; GO:0004096 0.13 catalase activity ; GO:0005515 0.13 protein binding ; GO:0047987 0.06 hydroperoxide dehydratase activity ; GO:0047677 0.06 arachidonate 8-lipoxygenase activity ; GO:0016165 0.06 lipoxygenase activity ; GO:0020037 0.06 heme binding	; GO:0033554 0.37 cellular response to stress ; GO:0044260 0.37 cellular macromolecule metabolic process ; GO:0090304 0.37 nucleic acid metabolic process	-	-
GL50803_19062	deprecated	4033.9	2714.86	4314.1	163.52	167.188	171.04	1.03439	0.014683	909	1289	833	1010.33	-	-	-	-	-	-	-	-	-	-	-	-	-	-
GL50803_8445	Kinase,_NEK	9980.21	9320.98	4852.11	170.14	174.12	114.708	0.666403	-0.176263	879	839	1325	1014.33	60h48h>96h	1	-	-	-	-	-	-	-	-	-	-	GO:0004672; GO:0004674; GO:0005515; GO:0005524; GO:0006468; GO:0016772;	ATP binding; protein binding; protein kinase activity; protein phosphorylation; protein serine/threonine kinase activity; transferase activity, transferring phosphorus-containing groups;
GL50803_31617	hypothetical_protein	1630.6	1571.61	1133.78	140.84	145.533	132.955	0.928544	-0.0321974	1037	891	1116	1014.67	-	-	-	-	-	-	-	-	-	-	-	-	-	-
GL50803_13783	hypothetical_protein	5959.09	5256.61	4230.97	140.778	145.483	141.63	0.989517	-0.00457693	1038	977	1032	1015.67	-	-	-	-	-	-	-	-	-	-	-	-	-	-
GL50803_6367	hypothetical_protein	4848.7	3584.22	2755.34	161.505	164.815	132.962	0.814918	-0.0888862	920	1012	1115	1015.67	-	-	-	-	-	-	-	-	-	-	-	-	-	-
GL50803_7259	CDP-diacylglycerol-glycerol-3-phosphate_3-phosphatidyltransferase	4359.22	4329.98	2520.48	150.933	154.382	122.992	0.805673	-0.0938413	974	850	1224	1016	60h48h>96h	0.999996	-	-	-	-	-	-	-	-	-	-	GO:0008444; GO:0008654; GO:0016020; GO:0016021; GO:0016780;	CDP-diacylglycerol-glycerol-3-phosphate 3-phosphatidyltransferase activity; integral to membrane; membrane; phospholipid biosynthetic process; phospholipid biosynthetic process; phosphotransferase activity, for other substituted phosphate groups;
GL50803_137695	Kinase,_CMGC_DYRK	12863.6	11666.7	9846.87	143.118	147.22	151.4	1.04292	0.018252	1021	1067	961	1016.33	-	-	-	-	-	-	-	-	-	-	-	-	-	-
GL50803_11867	Coiled-coil_protein	10190.7	7693.04	3073.06	240.452	237.773	95.36	0.398808	-0.399236	633	782	1634	1016.33	-	-	-	-	-	-	-	-	-	-	-	-	-	-
GL50803_8968	hypothetical_protein	2075.78	1132.58	608.806	268.015	263.845	96.875	0.364288	-0.438556	571	876	1605	1017.33	-	-	-	-	-	-	-	-	-	-	-	-	-	-
GL50803_5643	Kinase	8262.48	8414.2	6404.66	133.385	140	147.82	1.08141	0.0339885	1082	985	987	1018	-	-	-	-	-	-	-	-	-	-	-	-	-	-
GL50803_4789	hypothetical_protein	9270.58	7739.23	6556.52	149.1	152.662	139.805	0.926591	-0.0331118	987	1019	1053	1019.67	-	-	-	-	-	-	-	-	-	-	-	-	-	-
GL50803_9751	Chaperone_protein_dnaJ	5123.83	4591.1	3302.97	146.885	150.21	132.39	0.89123	-0.0500102	1001	936	1127	1021.33	60h48h>96h	0.985333	-	-	-	-	-	-	-	-	-	-	-	-
GL50803_115159	hypothetical_protein	5772.84	7809.12	6660.04	107.008	113.803	169.822	1.53817	0.187003	1328	900	838	1022	-	-	-	-	-	-	-	-	-	-	-	-	-	-
GL50803_16521	Alpha-snap	5360.88	4465.01	2503.33	170.938	174.993	114.038	0.659311	-0.18091	873	853	1340	1022	-	-	-	-	-	-	-	-	-	-	-	-	-	-
GL50803_2661	Cyclin-dependent_kinases_regulatory_subunit	1498.04	1197.32	389.604	228.395	228.577	88.4425	0.387081	-0.412199	660	635	1774	1023	60h48h>96h	1	-	-	-	-	-	-	-	-	-	-	GO:0007049; GO:0016538;	cell cycle; cyclin-dependent protein serine/threonine kinase regulator activity;
GL50803_14641	Transducin	7454.35	6679.15	7165.95	125.575	131.165	173.352	1.35041	0.130465	1142	1107	821	1023.33	-	-	-	-	-	-	-	-	-	-	-	-	-	-
GL50803_20864	deprecated	2773.88	1487.15	5268.06	168.322	172.678	292.037	1.71283	0.233713	887	1719	466	1024	-	-	-	-	-	-	-	-	-	-	-	-	-	-
GL50803_16202	Axoneme_central_apparatus_protein	11811.4	9531.22	3823.58	224.04	223.8	94.7175	0.422997	-0.373663	675	754	1647	1025.33	60h48h>96h	0.998706	-	-	-	-	-	-	-	-	-	-	GO:0005488; GO:0005515;	binding; protein binding;
GL50803_15215	Phosphatase	5097.4	3826	2826.93	166.062	171.525	132.175	0.783057	-0.106206	898	1052	1131	1027	-	-	-	-	-	-	-	-	-	-	-	-	-	-
GL50803_6413	hypothetical_protein	2334.66	2010.58	1158.74	163.275	166.755	114.478	0.693743	-0.158801	910	845	1332	1029	60h48h>96h	0.9963	Rhizomucor miehei	Glycoside hydrolase family 81 endo-beta-1,3-glucanase	4k35	4k35A2	0.6319	3.47	4.7	86.67	; GO:0008262 0.13 importin-alpha export receptor activity ; GO:0003779 0.10 actin binding ; GO:0017048 0.10 Rho GTPase binding ; GO:0004339 0.07 glucan 1,4-alpha-glucosidase activity ; GO:0019237 0.07 centromeric DNA binding ; GO:0046872 0.07 metal ion binding ; GO:0008301 0.07 DNA bending activity	; GO:0051301 0.13 cell division ; GO:0008283 0.13 cell proliferation ; GO:0006611 0.13 protein export from nucleus ; GO:0030036 0.10 actin cytoskeleton organization ; GO:0007094 0.07 mitotic cell cycle spindle assembly checkpoint ; GO:0000272 0.07 polysaccharide catabolic process ; GO:0006351 0.07 transcription, DNA-dependent ; GO:0000921 0.07 septin ring assembly	-	-
GL50803_10755	Splicing_factor_3A_subunit_2	3660.49	2810.63	2256.06	157.425	159.688	132.442	0.835298	-0.0781583	940	1023	1126	1029.67	-	-	-	-	-	-	-	-	-	-	-	-	-	-
GL50803_14015	hypothetical_protein	2628.31	2313.53	2902.85	123.24	129.688	177.4	1.40277	0.146987	1159	1142	789	1030	-	-	-	-	-	-	-	-	-	-	-	-	-	-
GL50803_2452	Ornithine_cyclodeaminase	4972.81	3984.5	3756.39	141.688	146.333	152.39	1.05819	0.0245623	1031	1114	953	1032.67	-	-	-	-	-	-	-	-	-	-	-	-	-	-
GL50803_10609	Kinase,_STE_STE20	6894.06	6312	4019.93	153.188	157.225	123.932	0.798497	-0.0977264	957	926	1216	1033	-	-	-	-	-	-	-	-	-	-	-	-	-	-
GL50803_6757	Pyrazinamidase/nicotinamidase	3534.26	2415.97	1960.36	178.225	183.548	122.067	0.674826	-0.170808	833	1038	1237	1036	-	-	-	-	-	-	-	-	-	-	-	-	-	-
GL50803_15247	Grp94/Hsp90	13716	11308.2	9875.69	146.858	149.868	146.655	0.988488	-0.00502873	1002	1115	995	1037.33	-	-	-	-	-	-	-	-	-	-	-	-	-	-
GL50803_137641	TMP55	8512.85	7376.77	3999.56	173.207	176.835	110.952	0.633935	-0.197955	863	864	1387	1038	60h48h>96h	1	-	-	-	-	-	-	-	-	-	-	-	-
GL50803_3786	hypothetical_protein	3014.33	2282.21	2593.69	138.868	143.255	150.525	1.06709	0.0282001	1052	1098	970	1040	-	-	-	-	-	-	-	-	-	-	-	-	-	-
GL50803_15604	hypothetical_protein	4009.67	3287.21	2214.22	151.655	155.347	127.28	0.82918	-0.081351	969	969	1182	1040	60h48h>96h	0.951112	0	0	0	4b4tW	0.515	1.52	25.5	54.44	; GO:0008270 0.13 zinc ion binding ; GO:0008422 0.13 beta-glucosidase activity ; GO:0005507 0.06 copper ion binding ; GO:0005524 0.06 ATP binding ; GO:0051575 0.06 5'-deoxyribose-5-phosphate lyase activity ; GO:0008705 0.06 methionine synthase activity ; GO:0008022 0.06 protein C-terminus binding ; GO:0003871 0.06 5-methyltetrahydropteroyltriglutamate-homocysteine S-methyltransferase activity ; G…	; GO:0005975 0.13 carbohydrate metabolic process ; GO:0006266 0.06 DNA ligation ; GO:0006303 0.06 double-strand break repair via nonhomologous end joining ; GO:0032259 0.06 methylation ; GO:0046686 0.06 response to cadmium ion ; GO:0045944 0.06 positive regulation of transcription from RNA polymerase II promoter ; GO:0019047 0.06 provirus integration ; GO:0019059 0.06 initiation of viral infectio…	GO:0006511; GO:0008540;	proteasome regulatory particle, base subcomplex; ubiquitin-dependent protein catabolic process;
GL50803_8731	Zinc_finger_domain_protein	1253.08	2158.93	2805.64	85.99	92.93	251.088	2.80671	0.448197	1636	927	560	1041	-	-	-	-	-	-	-	-	-	-	-	-	-	-
GL50803_8074	Manganese-dependent_inorganic_pyrophosphatase,_putative	8352.84	8655.54	6534.46	126.343	132.033	141.53	1.09554	0.0396263	1135	956	1033	1041.33	-	-	-	-	-	-	-	-	-	-	-	-	-	-
GL50803_8038	Hypothetical_protein	5888.35	4915.9	5734.91	131.468	136.84	160.632	1.19737	0.0782284	1096	1139	893	1042.67	-	-	-	-	-	-	-	-	-	-	-	-	-	-
GL50803_15574	Alanyl_dipeptidyl_peptidase	10515.9	9438.23	7084.28	143.843	147.49	138.99	0.954166	-0.0203761	1016	1054	1061	1043.67	-	-	-	-	-	-	-	-	-	-	-	-	-	-
GL50803_7562	ARF2	1398.16	1683.85	2198.91	98.3925	105.1	221.54	2.17738	0.337934	1449	1045	639	1044.33	-	-	-	-	-	-	-	-	-	-	-	-	-	-
GL50803_11740	Ser/Thr_phosphatase_2C,_putative	6117.39	4477.76	3327.19	165.067	168.773	126.293	0.756608	-0.121129	904	1044	1188	1045.33	-	-	-	-	-	-	-	-	-	-	-	-	-	-
GL50803_10194	hypothetical_protein	1574.01	1331.2	779.137	157.81	159.762	115.355	0.726481	-0.138776	938	884	1316	1046	-	-	-	-	-	-	-	-	-	-	-	-	-	-
GL50803_98226	hypothetical_protein	1791.3	1522.98	2184.52	116.315	121.843	193.195	1.62241	0.210161	1240	1177	724	1047	-	-	-	-	-	-	-	-	-	-	-	-	-	-
GL50803_3291	hypothetical_protein	2926.35	2472.63	1734.18	146.45	149.363	125.627	0.849368	-0.0709043	1004	942	1196	1047.33	-	-	-	-	-	-	-	-	-	-	-	-	-	-
GL50803_3417	Preimplantation_protein_3	3062.9	2900.21	1991.46	136.817	141.368	131.69	0.94678	-0.0237509	1066	943	1134	1047.67	60h48h>96h	0.991506	-	-	-	-	-	-	-	-	-	-	-	-
GL50803_37070	deprecated	987.966	595.95	227.633	237.68	236.115	93.2725	0.393725	-0.404807	636	836	1672	1048	-	-	-	-	-	-	-	-	-	-	-	-	-	-
GL50803_10703	Protein_21.1	5304.78	4600.46	4628.73	128.448	133.002	161.077	1.23218	0.0906749	1123	1133	891	1049	-	-	-	-	-	-	-	-	-	-	-	-	-	-
GL50803_8513	ATP-binding_protein	6237.89	2470.83	5201.41	181.388	187.41	188.545	1.02248	0.00965646	820	1591	739	1050	-	-	-	-	-	-	-	-	-	-	-	-	-	-
GL50803_18471	hypothetical_protein	1844.99	1762.97	1354.73	129.023	135.373	137.28	1.03844	0.0163824	1111	963	1077	1050.33	-	-	-	-	-	-	-	-	-	-	-	-	-	-
GL50803_13437	Protein_21.1	6186.17	4812.49	2363.39	179.038	186.178	104.575	0.572675	-0.242092	825	862	1470	1052.33	60h48h>96h	0.957032	-	-	-	-	-	-	-	-	-	-	-	-
GL50803_9637	deprecated	181.564	397.225	460.003	77.465	83.6525	248.335	3.08266	0.488925	1794	795	574	1054.33	-	-	-	-	-	-	-	-	-	-	-	-	-	-
GL50803_10679	hypothetical_protein	1513.74	1791.96	1011.09	130.018	136.043	119.6	0.899042	-0.04622	1101	796	1267	1054.67	60h48h>96h	0.998666	Homo sapiens	Programmed cell death protein 5	2CRU	2cruA	0.5869	1.61	26.2	64.29	; GO:0043167 0.37 ion binding ; GO:0046906 0.37 tetrapyrrole binding	; GO:0055114 0.13 oxidation-reduction process ; GO:0006833 0.07 water transport ; GO:0055085 0.07 transmembrane transport ; GO:0016126 0.07 sterol biosynthetic process ; GO:0070561 0.07 vitamin D receptor signaling pathway ; GO:0001649 0.07 osteoblast differentiation ; GO:0042369 0.07 vitamin D catabolic process	GO:0003677;	DNA binding;
GL50803_17393	hypothetical_protein	7264.27	4803.99	2864.27	192.885	194.407	110.248	0.569328	-0.244638	780	991	1393	1054.67	-	-	-	-	-	-	-	-	-	-	-	-	-	-
GL50803_16519	AstB/chuR-related_protein	8513.49	5578.98	3287.47	195.962	196.02	112.83	0.57569	-0.239812	769	1033	1365	1055.67	-	-	-	-	-	-	-	-	-	-	-	-	-	-
GL50803_14064	hypothetical_protein	2883.87	2490.63	1646.55	147.037	150.472	122.03	0.820345	-0.0860035	999	935	1239	1057.67	-	-	-	-	-	-	-	-	-	-	-	-	-	-
GL50803_88750	hypothetical_protein	3019.39	1856.56	2467.5	147.64	151.978	147.25	0.982918	-0.0074826	992	1192	990	1058	-	-	-	-	-	-	-	-	-	-	-	-	-	-
GL50803_112208	VSP_with_INR	5470.11	6769.08	8038.52	99.4375	106.525	189.64	1.8415	0.265172	1427	1014	733	1058	-	-	-	-	-	-	-	-	-	-	-	-	-	-
GL50803_34802	deprecated	585.572	861.727	331.25	138.012	142.015	104.972	0.749728	-0.125096	1060	655	1460	1058.33	-	-	-	-	-	-	-	-	-	-	-	-	-	-
GL50803_10231	TCP-1_chaperonin_subunit_zeta	10180.7	7490.17	4733.46	178.545	184.613	113.775	0.626587	-0.203019	830	1002	1346	1059.33	60h48h>96h	0.987391	-	-	-	-	-	-	-	-	-	-	GO:0005524; GO:0006457; GO:0044267; GO:0051082;	ATP binding; cellular protein metabolic process; protein folding; unfolded protein binding;
GL50803_17579	Inositol-3-phosphate_synthase	7482.1	6251.54	5829.75	128.945	135.232	152.665	1.15578	0.0628745	1113	1116	951	1060	-	-	-	-	-	-	-	-	-	-	-	-	-	-
GL50803_13413	hypothetical_protein	1679.6	1958.76	1766.77	104.918	112.007	165.69	1.52762	0.184017	1356	979	862	1065.67	-	-	-	-	-	-	-	-	-	-	-	-	-	-
GL50803_17296	hypothetical_protein	6608.59	5740.35	9729.2	109.477	115.87	220.593	1.95781	0.29177	1302	1254	641	1065.67	-	-	-	-	-	-	-	-	-	-	-	-	-	-
GL50803_137721	VSP	5943.65	4920.12	6996.22	120.375	126.105	176.748	1.43418	0.156603	1190	1217	793	1066.67	-	-	-	-	-	-	-	-	-	-	-	-	-	-
GL50803_14960	hypothetical_protein	2977.47	2186.05	1926.32	152.71	156.475	129.482	0.83757	-0.076979	962	1082	1159	1067.67	-	-	-	-	-	-	-	-	-	-	-	-	-	-
GL50803_5158	Transcription_factor_TFIIS	6022.7	4641.06	3317.19	155.87	158.632	121.037	0.769706	-0.113675	948	1017	1251	1072	-	-	-	-	-	-	-	-	-	-	-	-	-	-
GL50803_15514	Kinase,_STE_STE20	7880.22	6905.21	5114.82	142.977	147.01	129.44	0.89273	-0.04928	1023	1036	1160	1073	-	-	-	-	-	-	-	-	-	-	-	-	-	-
GL50803_17483	Chaperone_protein_dnaJ	4550.47	4269.48	2920.12	137.795	141.928	127.303	0.910208	-0.0408595	1061	983	1181	1075	-	-	-	-	-	-	-	-	-	-	-	-	-	-
GL50803_9038	Nicotinate_phosphoribosyltransferase	7567.98	7147.77	7454.64	115.2	120.825	165.79	1.40485	0.14763	1247	1118	861	1075.33	-	-	-	-	-	-	-	-	-	-	-	-	-	-
GL50803_11448	Phosphomannomutase-2	3243.53	5317.13	8565.4	82.815	89.485	276.763	3.21257	0.506853	1682	1048	496	1075.33	-	-	-	-	-	-	-	-	-	-	-	-	-	-
GL50803_14649	hypothetical_protein	4094.39	4144.93	3810.08	113.07	119.26	160.368	1.38052	0.140042	1266	1066	898	1076.67	-	-	-	-	-	-	-	-	-	-	-	-	-	-
GL50803_13924	hypothetical_protein	2957.44	2395.54	2504.8	126.99	132.513	154.892	1.19376	0.0769166	1129	1161	942	1077.33	-	-	-	-	-	-	-	-	-	-	-	-	-	-
GL50803_14404	Phosphatase	6634.57	4862.58	3236.64	162.35	165.31	119.005	0.726393	-0.138828	916	1049	1272	1079	-	-	-	-	-	-	-	-	-	-	-	-	-	-
GL50803_28627	deprecated	469.54	411.143	358.919	133.98	140.36	136.415	0.994496	-0.00239701	1076	1078	1085	1079.67	-	-	-	-	-	-	-	-	-	-	-	-	-	-
GL50803_6170	Coatomer_delta_subunit	4974.87	3880.85	3321.2	144.07	148.005	131.922	0.903343	-0.0441472	1013	1096	1133	1080.67	-	-	-	-	-	-	-	-	-	-	-	-	-	-
GL50803_8587	Kinase,_AGC_NDR	4594.08	5328.77	4829.82	108.632	115.117	159.033	1.42153	0.152756	1308	1031	909	1082.67	-	-	-	-	-	-	-	-	-	-	-	-	-	-
GL50803_32003	deprecated	3181.17	2212.79	1192.66	191.82	193.355	101.478	0.526919	-0.278256	785	941	1524	1083.33	-	-	-	-	-	-	-	-	-	-	-	-	-	-
GL50803_4344	hypothetical_protein	1361.89	1334.81	1789.84	100.565	107.278	197.752	1.9029	0.279415	1418	1124	710	1084	-	-	-	-	-	-	-	-	-	-	-	-	-	-
GL50803_14586	VSP_with_INR	7263.19	8588.9	13224.7	92.845	100.897	226.032	2.33333	0.367976	1518	1105	629	1084	-	-	-	-	-	-	-	-	-	-	-	-	-	-
GL50803_17472	Golgi/cell_cycle_associated_protein,_putative	6821.16	6910.21	3877.9	138.27	142.27	116.208	0.828459	-0.0817288	1059	892	1302	1084.33	60h48h>96h	0.99999	-	-	-	-	-	-	-	-	-	-	GO:0000775; GO:0007067;	chromosome, centromeric region; mitosis;
GL50803_10038	Alpha-18_giardin	7634.09	5351.69	1839.6	248.1	248	80.4225	0.324219	-0.489162	610	674	1972	1085.33	60h48h>96h	0.999993	-	-	-	-	-	-	-	-	-	-	-	-
GL50803_91398	Eukaryotic_translation_initiation_factor_2_beta_subunit	3204.99	3321.94	3186.29	113.148	119.507	162.478	1.39673	0.145112	1264	1113	881	1086	-	-	-	-	-	-	-	-	-	-	-	-	-	-
GL50803_7873	Yip_interacting_protein,_putative	2405.34	2432.35	2071.18	116.94	122.998	145.035	1.20894	0.0824038	1228	1027	1005	1086.67	-	-	-	-	-	-	-	-	-	-	-	-	-	-
GL50803_33735	deprecated	459.308	536.762	809.239	91.32	100.115	227.485	2.37663	0.375961	1537	1099	624	1086.67	-	-	-	-	-	-	-	-	-	-	-	-	-	-
GL50803_31407	deprecated	830.645	2354.43	3807.57	66.575	72.105	345.342	4.98042	0.697266	2038	826	397	1087	-	-	-	-	-	-	-	-	-	-	-	-	-	-
GL50803_10324	Ribulose-phosphate_3-epimerase	3941.12	3051.15	2305	153.195	157.495	122.33	0.787473	-0.103764	956	1074	1234	1088	-	-	-	-	-	-	-	-	-	-	-	-	-	-
GL50803_11495	Rab_GDI	5169.11	5111.84	5127.83	113.31	119.792	162.963	1.39821	0.145573	1263	1125	876	1088	-	-	-	-	-	-	-	-	-	-	-	-	-	-
GL50803_9636	hypothetical_protein	137.339	292.297	265.854	80.2475	86.51	188.995	2.2667	0.355395	1733	797	736	1088.67	-	-	-	-	-	-	-	-	-	-	-	-	-	-
GL50803_7556	Lysosomal_acid_phosphatase_precursor	2970.66	4375.1	3577	101.278	108.13	157.435	1.50362	0.177138	1407	944	923	1091.33	-	-	-	-	-	-	-	-	-	-	-	-	-	-
GL50803_103783	Protein_21.1	5383.06	4121.02	1661.28	214.488	212.98	87.9675	0.411575	-0.385551	707	783	1785	1091.67	60h48h>96h	0.986155	-	-	-	-	-	-	-	-	-	-	GO:0005515;	protein binding;
GL50803_4865	deprecated	989.658	982.298	944.954	115.058	120.817	148.192	1.25653	0.0991728	1248	1047	981	1092	-	-	-	-	-	-	-	-	-	-	-	-	-	-
GL50803_38050	deprecated	1000.99	700.605	826.432	138.625	142.588	147.105	1.04622	0.019622	1058	1228	991	1092.33	-	-	-	-	-	-	-	-	-	-	-	-	-	-
GL50803_3036	RNA_polymerase_II_subunit_Rpb11	1778.66	1493.26	1267.92	136.675	141.317	128.762	0.926372	-0.0332146	1067	1046	1165	1092.67	-	-	-	-	-	-	-	-	-	-	-	-	-	-
GL50803_112682	hypothetical_protein	5900.03	3702.97	4204.41	176.705	182.518	128.685	0.716463	-0.144806	844	1283	1167	1098	-	-	-	-	-	-	-	-	-	-	-	-	-	-
GL50803_10612	Phosphotyrosyl_phosphatase_activator_protein,_putative	2976.73	3393.02	2972.86	106.058	113.118	152.615	1.39263	0.143834	1338	1010	952	1100	-	-	-	-	-	-	-	-	-	-	-	-	-	-
GL50803_4590	hypothetical_protein	3997.86	3927.08	1671.58	157.852	159.823	98.455	0.619847	-0.207715	937	785	1580	1100.67	60h48h>96h	1	Arabidopsis thaliana	Senescence-associated carboxylesterase 101	4NFU	4nfuB2	0.8117	2.35	9.1	91.29	; GO:0005515 0.07 protein binding ; GO:0005216 0.07 ion channel activity ; GO:0004476 0.06 mannose-6-phosphate isomerase activity ; GO:0004553 0.06 hydrolase activity, hydrolyzing O-glycosyl compounds ; GO:0046872 0.06 metal ion binding ; GO:0050089 0.06 mannose isomerase activity	; GO:0046690 0.07 response to tellurium ion ; GO:0046677 0.07 response to antibiotic ; GO:0006417 0.07 regulation of translation ; GO:0006811 0.07 ion transport ; GO:0006994 0.07 positive regulation of transcription via sterol regulatory element binding involved in ER-nuclear sterol response pathway ; GO:0055085 0.07 transmembrane transport ; GO:0006913 0.07 nucleocytoplasmic transport ; GO:00060…	-	-
GL50803_28526	hypothetical_protein	1191.53	1035.93	1079.56	119.932	126.058	150.82	1.22623	0.0885715	1193	1144	967	1101.33	-	-	-	-	-	-	-	-	-	-	-	-	-	-
GL50803_6584	hypothetical_protein	1848.88	2074.53	2432.22	99.1975	106.017	188.225	1.83442	0.263499	1432	1132	741	1101.67	-	-	-	-	-	-	-	-	-	-	-	-	-	-
GL50803_20802	Zinc_finger_domain_protein	2692.18	2176.13	2289.6	128.815	134.338	143.838	1.09319	0.0386953	1116	1178	1012	1102	-	-	-	-	-	-	-	-	-	-	-	-	-	-
GL50803_114199	hypothetical_protein	4118.23	3669.37	3390.91	128.575	133.025	130.618	0.998609	-0.000604714	1122	1042	1143	1102.33	-	-	-	-	-	-	-	-	-	-	-	-	-	-
GL50803_16485	hypothetical_protein	2173.48	2170.21	1978.87	108.562	115.08	159.905	1.43001	0.155339	1309	1102	900	1103.67	-	-	-	-	-	-	-	-	-	-	-	-	-	-
GL50803_38378	hypothetical_protein	244.659	293.268	249.376	112.755	118.438	143.265	1.23935	0.0931954	1271	1032	1017	1106.67	-	-	-	-	-	-	-	-	-	-	-	-	-	-
GL50803_25951	deprecated	868.32	609.445	370.895	195.57	195.765	98.1	0.501361	-0.29985	772	966	1584	1107.33	-	-	-	-	-	-	-	-	-	-	-	-	-	-
GL50803_10538	Dynein_heavy_chain	3621.73	8160.27	23157.4	64.455	69.2225	518.533	7.75797	0.889748	2098	957	267	1107.33	-	-	-	-	-	-	-	-	-	-	-	-	-	-
GL50803_15305	Hydroxyacylglutathione_hydrolase	2659.44	2604.36	1776.91	123.83	130.405	124.745	0.981336	-0.0081822	1155	962	1207	1108	60h48h>96h	0.999751	-	-	-	-	-	-	-	-	-	-	GO:0016787;	hydrolase activity;
GL50803_15535	Deoxyhypusine_synthase,_putative	6444.05	5318.24	2933.98	159.282	163.083	104.17	0.646286	-0.189575	926	916	1482	1108	60h48h>96h	0.999983	-	-	-	-	-	-	-	-	-	-	GO:0008612;	peptidyl-lysine modification to hypusine;
GL50803_9079	ERP2	2941.58	2591.02	1507.79	149.215	152.665	108.248	0.717159	-0.144384	986	924	1415	1108.33	-	-	-	-	-	-	-	-	-	-	-	-	-	-
GL50803_2555	hypothetical_protein	969.576	2005.76	1991.11	80.71	86.78	197.595	2.35948	0.372817	1726	889	711	1108.67	-	-	-	-	-	-	-	-	-	-	-	-	-	-
GL50803_27635	hypothetical_protein	1338.24	1175.92	1238.78	115.475	121.525	158.3	1.33586	0.125763	1243	1169	915	1109	-	-	-	-	-	-	-	-	-	-	-	-	-	-
GL50803_7685	hypothetical_protein	1810.4	2097.82	3601	87.4475	94.605	255.505	2.80694	0.448233	1608	1176	545	1109.67	96h>48h60h	1	Thermus thermophilus	Glutamyl-trna synthetase	1G59	1g59A	0.807	2.26	14.3	90.58	; GO:0005524 0.51 ATP binding ; GO:0004818 0.44 glutamate-tRNA ligase activity	; GO:0006424 0.44 glutamyl-tRNA aminoacylation	-	-
GL50803_13550	Rho_GAP,_putative	1961.13	2052.97	1774.96	110.78	116.337	141.235	1.24372	0.0947227	1291	1001	1038	1110	-	-	-	-	-	-	-	-	-	-	-	-	-	-
GL50803_27878	hypothetical_protein	898.811	596.256	332.875	191.355	193.062	98.995	0.51504	-0.288159	788	971	1572	1110.33	-	-	-	-	-	-	-	-	-	-	-	-	-	-
GL50803_115797	VSP_with_INR	5094.66	8141.25	8600.64	82.5025	88.8225	204.917	2.39214	0.378787	1693	948	691	1110.67	-	-	-	-	-	-	-	-	-	-	-	-	-	-
GL50803_3763	Protein_21.4	3143.02	2202.42	1293.46	191.952	193.382	98.465	0.511063	-0.291525	784	973	1579	1112	-	-	-	-	-	-	-	-	-	-	-	-	-	-
GL50803_10791	hypothetical_protein	2639.86	1905.46	1526.37	152.505	156.433	117.035	0.75766	-0.120526	963	1097	1287	1115.67	-	-	-	-	-	-	-	-	-	-	-	-	-	-
GL50803_86744	deprecated	1264.9	889.391	570.341	183.915	188.965	97.2175	0.521441	-0.282795	813	939	1595	1115.67	-	-	-	-	-	-	-	-	-	-	-	-	-	-
GL50803_13896	Cgi67_serine_protease_precursor-like_protein	3934.92	3998.59	3792.26	108.17	114.89	152.832	1.37032	0.136823	1313	1086	949	1116	-	-	-	-	-	-	-	-	-	-	-	-	-	-
GL50803_24376	DNA_helicase_HCS1	8558.96	7979.22	8105.36	110.62	116.195	159.82	1.40925	0.148989	1295	1152	901	1116	-	-	-	-	-	-	-	-	-	-	-	-	-	-
GL50803_16572	N-terminal_acetyltransferase_complex_ARD1_subunit,_putative	3399.1	2748.09	1442.04	183.817	188.898	94.47	0.506929	-0.295053	814	882	1653	1116.33	-	-	-	-	-	-	-	-	-	-	-	-	-	-
GL50803_28183	hypothetical_protein	1829.45	1990.68	1722.26	112.653	118.208	136.513	1.18264	0.0728534	1272	998	1083	1117.67	-	-	-	-	-	-	-	-	-	-	-	-	-	-
GL50803_7799	Alpha-4_giardin	4612.09	3583.98	3221.04	139.515	143.983	130.593	0.921298	-0.0356001	1046	1166	1144	1118.67	-	-	-	-	-	-	-	-	-	-	-	-	-	-
GL50803_34259	deprecated	598.337	667.983	569.773	105.515	112.527	145.505	1.33465	0.125368	1347	1009	1000	1118.67	-	-	-	-	-	-	-	-	-	-	-	-	-	-
GL50803_3977	G2/mitotic-specific_cyclin_B	5686.06	5489.15	2076.55	169.785	173.53	90.27	0.525873	-0.279119	881	739	1736	1118.67	60h48h>96h	1	-	-	-	-	-	-	-	-	-	-	GO:0000079; GO:0005634; GO:0019901; GO:0051726;	nucleus; protein kinase binding; regulation of cell cycle; regulation of cyclin-dependent protein serine/threonine kinase activity;
GL50803_6709	hypothetical_protein	7853.02	6862.63	4809.91	142.238	146.632	119.438	0.826933	-0.0825299	1027	1064	1268	1119.67	-	-	-	-	-	-	-	-	-	-	-	-	-	-
GL50803_86511	Acyl-CoA_synthetase	11033.5	9302.13	10168.5	121.915	128.35	165.938	1.3261	0.122576	1172	1330	860	1120.67	-	-	-	-	-	-	-	-	-	-	-	-	-	-
GL50803_16454	Protein_kinase,_putative	9691.13	8484.16	6648.6	131.942	137.428	132.575	0.984334	-0.00685759	1091	1149	1123	1121	-	-	-	-	-	-	-	-	-	-	-	-	-	-
GL50803_9803	La_ribonucleoprotein,_putative	7692.65	5009.03	2796.17	202.77	201.51	100.352	0.496448	-0.304126	748	1073	1542	1121	-	-	-	-	-	-	-	-	-	-	-	-	-	-
GL50803_28657	hypothetical_protein	1631.02	1485.93	1931.11	111.07	116.86	162.108	1.42244	0.153033	1285	1206	884	1125	-	-	-	-	-	-	-	-	-	-	-	-	-	-
GL50803_15499	hypothetical_protein	6162.44	5029.89	2835.56	160.202	163.778	107.413	0.663084	-0.178431	923	1020	1432	1125	60h48h>96h	0.98893	Gallus gallus	Actinin	1SJJ	1sjjA	0.8406	3.61	9.8	99.77	; GO:0043167 0.57 ion binding ; GO:0003779 0.48 actin binding	; GO:0007015 0.57 actin filament organization ; GO:0071844 0.57 cellular component assembly at cellular level	-	-
GL50803_2013	Glutaredoxin-related_protein	2139.59	2068.85	1710.22	119.02	125.062	138.345	1.13359	0.0544577	1205	1104	1068	1125.67	-	-	-	-	-	-	-	-	-	-	-	-	-	-
GL50803_21342	hypothetical_protein	3279.97	3180.49	2596.45	119.34	125.205	129.765	1.06128	0.0258288	1202	1028	1155	1128.33	-	-	-	-	-	-	-	-	-	-	-	-	-	-
GL50803_16443	Protein_phosphatase_2A_B'_regulatory_subunit_Wdb1	11134.6	9513.21	10247	120.433	126.27	155.678	1.26207	0.101083	1188	1264	936	1129.33	-	-	-	-	-	-	-	-	-	-	-	-	-	-
GL50803_8741	Dipeptidyl-peptidase_I_precursor	8838.9	6384.52	4535.3	160.832	163.822	120.43	0.741898	-0.129656	922	1214	1256	1130.67	-	-	-	-	-	-	-	-	-	-	-	-	-	-
GL50803_15398	Chaperone_protein_dnaJ	5937.85	4396.53	2730.85	173.535	177.2	106.623	0.607997	-0.216098	861	1088	1444	1131	60h48h>96h	0.984207	-	-	-	-	-	-	-	-	-	-	GO:0006457; GO:0031072; GO:0051082;	heat shock protein binding; protein folding; unfolded protein binding;
GL50803_9089	Cytochrome_B5,_outer_mitochondrial_membrane	1319.16	1241.07	1270.55	109.22	115.47	154.978	1.37948	0.139716	1304	1150	941	1131.67	-	-	-	-	-	-	-	-	-	-	-	-	-	-
GL50803_17422	RNA_polymerase_I_subunit_A43	2899.72	2449.05	2457.89	123.418	129.958	143.733	1.13454	0.054821	1158	1225	1013	1132	-	-	-	-	-	-	-	-	-	-	-	-	-	-
GL50803_5795	Leucine-rich_repeat_protein_1_virus_receptor_protein	10197.3	7682.42	6899.15	142.66	146.645	138.532	0.957688	-0.0187758	1026	1304	1067	1132.33	-	-	-	-	-	-	-	-	-	-	-	-	-	-
GL50803_87519	hypothetical_protein	4544.94	2965.7	1505.76	228.347	228.11	85.865	0.376224	-0.424554	661	911	1826	1132.67	-	-	-	-	-	-	-	-	-	-	-	-	-	-
GL50803_29457	deprecated	366.397	485.036	1538.96	84.655	91.0625	379.358	4.31782	0.635264	1658	1381	363	1134	-	-	-	-	-	-	-	-	-	-	-	-	-	-
GL50803_8854	hypothetical_protein	7847.08	7120.68	4970.5	133.775	140.26	121.567	0.887237	-0.0519603	1078	1084	1243	1135	-	-	-	-	-	-	-	-	-	-	-	-	-	-
GL50803_13310	hypothetical_protein	5388.57	4106.12	3508.34	144.067	147.947	119.667	0.819598	-0.0863993	1014	1126	1265	1135	-	-	-	-	-	-	-	-	-	-	-	-	-	-
GL50803_32387	deprecated	7164.4	4192.52	1585.78	332.388	318.945	75.615	0.232185	-0.634165	454	837	2114	1135	-	-	-	-	-	-	-	-	-	-	-	-	-	-
GL50803_23017	hypothetical_protein	10051.6	6588.11	3230.13	216.88	215.858	91.3125	0.422022	-0.374665	701	989	1717	1135.67	-	-	-	-	-	-	-	-	-	-	-	-	-	-
GL50803_11380	hypothetical_protein	6227.29	5359.38	4667.79	129.56	135.66	137.87	1.03967	0.0168935	1107	1232	1071	1136.67	-	-	-	-	-	-	-	-	-	-	-	-	-	-
GL50803_6365	hypothetical_protein	1304.88	1277.38	1361.2	104.508	111.335	160.615	1.48826	0.172678	1366	1151	895	1137.33	-	-	-	-	-	-	-	-	-	-	-	-	-	-
GL50803_7876	hypothetical_protein	1300.2	1158.84	1012.18	122.83	129.303	133.245	1.05694	0.0240512	1164	1140	1111	1138.33	-	-	-	-	-	-	-	-	-	-	-	-	-	-
GL50803_17053	Protein_21.1	22335.8	17008.6	7209.61	197.748	197.287	90.6875	0.459137	-0.338058	765	918	1732	1138.33	60h48h>96h	0.984199	-	-	-	-	-	-	-	-	-	-	GO:0005515;	protein binding;
GL50803_13316	hypothetical_protein	5009.44	3932.63	3132.95	139.615	144.017	123.567	0.871319	-0.0598227	1045	1156	1218	1139.67	-	-	-	-	-	-	-	-	-	-	-	-	-	-
GL50803_36235	deprecated	6529.7	3827.61	2045.73	299.775	292.528	76.5325	0.258423	-0.587668	509	827	2083	1139.67	-	-	-	-	-	-	-	-	-	-	-	-	-	-
GL50803_17277	Phospholipase_B	6905.43	6231.93	4450.12	131.595	136.93	122.745	0.914217	-0.0389509	1095	1095	1230	1140	-	-	-	-	-	-	-	-	-	-	-	-	-	-
GL50803_16670	hypothetical_protein	1154.82	969.348	616.523	139.077	143.34	110.773	0.784464	-0.105427	1051	980	1390	1140.33	-	-	-	-	-	-	-	-	-	-	-	-	-	-
GL50803_8657	hypothetical_protein	1056.48	1833.72	3570.82	70.5975	75.4175	331.242	4.5371	0.656778	1955	1053	413	1140.33	-	-	-	-	-	-	-	-	-	-	-	-	-	-
GL50803_91911	Translation_initiation_factor_eIF-2B_alpha_subunit	3046.14	3449.33	3000.5	101.022	107.882	150.178	1.43777	0.15769	1412	1040	973	1141.67	-	-	-	-	-	-	-	-	-	-	-	-	-	-
GL50803_9481	Dynein-like_protein	1498.91	1316.88	1404.51	116.922	122.855	144.958	1.20911	0.0824647	1229	1191	1006	1142	-	-	-	-	-	-	-	-	-	-	-	-	-	-
GL50803_16076	Peroxiredoxin_1	4183.41	2698.53	2078.28	178.84	185.49	102.925	0.56501	-0.247944	827	1110	1500	1145.67	-	-	-	-	-	-	-	-	-	-	-	-	-	-
GL50803_9896	hypothetical_protein	1150.17	1113.86	1430.3	98.345	105.093	181.403	1.78337	0.251242	1450	1219	768	1145.67	-	-	-	-	-	-	-	-	-	-	-	-	-	-
GL50803_15474	hypothetical_protein	3073.11	2112.5	1153.47	190.033	192.363	92.3075	0.482785	-0.316246	793	950	1696	1146.33	-	-	-	-	-	-	-	-	-	-	-	-	-	-
GL50803_38342	deprecated	1566.11	871.766	616.467	249.395	250.325	89.5925	0.358571	-0.445425	605	1093	1748	1148.67	-	-	-	-	-	-	-	-	-	-	-	-	-	-
GL50803_8855	P115,_putative	16406.8	12636.6	7439.55	166.577	171.915	104.265	0.616056	-0.21038	896	1080	1479	1151.67	-	-	-	-	-	-	-	-	-	-	-	-	-	-
GL50803_9899	hypothetical_protein	6012.17	5739.19	4895.03	114.655	120.532	139.09	1.1828	0.0729126	1252	1147	1059	1152.67	60h48h>96h	0.995799	Homo sapiens	Secretory component	3CM9	3cm9S	0.6702	4.6	6.5	81.06	; GO:0001846 0.14 opsonin binding ; GO:0031994 0.14 insulin-like growth factor I binding ; GO:0050431 0.14 transforming growth factor beta binding ; GO:0004872 0.14 receptor activity ; GO:0097024 0.14 protein kinase C alpha binding ; GO:0050827 0.12 toxin receptor binding ; GO:0008270 0.12 zinc ion binding ; GO:0004222 0.12 metalloendopeptidase activity ; GO:0004314 0.06 [acyl-carrier-protein] S-…	; GO:0050748 0.14 negative regulation of lipoprotein metabolic process ; GO:0032369 0.14 negative regulation of lipid transport ; GO:0050900 0.14 leukocyte migration ; GO:0007596 0.14 blood coagulation ; GO:0001525 0.14 angiogenesis ; GO:0045715 0.14 negative regulation of low-density lipoprotein particle receptor biosynthetic process ; GO:0043066 0.14 negative regulation of apoptosis ; GO:001088…	-	-
GL50803_27308	Dynein_light_chain	3919.55	2870.13	1251.17	212.54	211.472	81.4475	0.384175	-0.41547	714	799	1945	1152.67	-	-	-	-	-	-	-	-	-	-	-	-	-	-
GL50803_13512	TFIIH_P34	4689.54	3544.43	2803.41	142.97	146.835	115.362	0.796135	-0.0990131	1024	1120	1315	1153	-	-	-	-	-	-	-	-	-	-	-	-	-	-
GL50803_7029	hypothetical_protein	2719.56	2443.54	4449.35	97.5575	104.558	234.94	2.32481	0.366387	1463	1391	606	1153.33	-	-	-	-	-	-	-	-	-	-	-	-	-	-
GL50803_93800	Ser/Thr_protein_kinase	2603.98	1838.91	2469.12	128.825	134.38	156.205	1.18695	0.0744308	1115	1415	933	1154.33	-	-	-	-	-	-	-	-	-	-	-	-	-	-
GL50803_9305	hypothetical_protein	2269.75	3017.43	1672.55	112.885	119.088	116.007	1.00018	7.67525e-05	1267	894	1307	1156	-	-	-	-	-	-	-	-	-	-	-	-	-	-
GL50803_19271	hypothetical_protein	1095.18	937.148	1244.88	107.595	114.582	173.64	1.56308	0.193981	1319	1331	818	1156	-	-	-	-	-	-	-	-	-	-	-	-	-	-
GL50803_17584	hypothetical_protein	4347.76	3898.36	3250.29	122.447	128.917	125.438	0.998059	-0.000843962	1167	1108	1199	1158	-	-	-	-	-	-	-	-	-	-	-	-	-	-
GL50803_18794	deprecated	2163.92	1340.57	2146.8	146.95	150.39	156.537	1.05292	0.0223937	1000	1547	931	1159.33	-	-	-	-	-	-	-	-	-	-	-	-	-	-
GL50803_12941	hypothetical_protein	3122.98	2665.48	2554.32	115.047	120.683	142.478	1.20882	0.0823629	1249	1208	1023	1160	-	-	-	-	-	-	-	-	-	-	-	-	-	-
GL50803_4365	26S_protease_regulatory_subunit_6A	4450.83	4518.42	5735.87	98.0525	104.838	184.587	1.81957	0.259969	1456	1271	759	1162	-	-	-	-	-	-	-	-	-	-	-	-	-	-
GL50803_103540	hypothetical_protein	4564.7	3543.78	3720.46	124.3	130.53	135.53	1.06369	0.0268149	1152	1245	1090	1162.33	-	-	-	-	-	-	-	-	-	-	-	-	-	-
GL50803_13227	hypothetical_protein	2681.19	2835.68	2423.56	104.33	111.145	137.27	1.27412	0.105209	1368	1041	1078	1162.33	-	-	-	-	-	-	-	-	-	-	-	-	-	-
GL50803_16267	hypothetical_protein	8842.9	7580.33	4260.32	156.14	158.75	104.315	0.662549	-0.178782	946	1071	1477	1164.67	-	-	-	-	-	-	-	-	-	-	-	-	-	-
GL50803_15587	Protein_21.1	2424.5	2679.01	2246.81	104.787	111.662	136.483	1.26111	0.100753	1359	1057	1084	1166.67	-	-	-	-	-	-	-	-	-	-	-	-	-	-
GL50803_31789	deprecated	2087.03	1260.01	1428.95	177.502	183.05	118.975	0.65996	-0.180482	839	1388	1273	1166.67	-	-	-	-	-	-	-	-	-	-	-	-	-	-
GL50803_17304	Alpha_adaptin	9314.55	7812.2	7843.28	122.19	128.748	150.11	1.19639	0.0778732	1170	1359	974	1167.67	-	-	-	-	-	-	-	-	-	-	-	-	-	-
GL50803_103992	VSP	6072.45	7051.51	6567.22	98.1625	104.877	143.843	1.4169	0.151338	1455	1037	1011	1167.67	-	-	-	-	-	-	-	-	-	-	-	-	-	-
GL50803_19999	deprecated	5179.65	3326.8	2221.22	227.462	225.282	86.2125	0.380844	-0.419252	668	1018	1818	1168	-	-	-	-	-	-	-	-	-	-	-	-	-	-
GL50803_4538	hypothetical_protein	1143.03	616.378	312.696	222.385	221.183	86.635	0.390628	-0.408237	685	1011	1811	1169	-	-	-	-	-	-	-	-	-	-	-	-	-	-
GL50803_31339	hypothetical_protein	1390.28	1810.66	1723.09	90.15	98.6525	157.855	1.67217	0.223281	1556	1034	918	1169.33	-	-	-	-	-	-	-	-	-	-	-	-	-	-
GL50803_31783	deprecated	5126.26	3030.41	5554.27	150.605	153.867	157.85	1.03688	0.0157272	977	1613	919	1169.67	-	-	-	-	-	-	-	-	-	-	-	-	-	-
GL50803_10126	deprecated	357.172	319.748	316.462	112.195	117.945	140.35	1.21969	0.0862503	1275	1188	1050	1171	-	-	-	-	-	-	-	-	-	-	-	-	-	-
GL50803_5768	hypothetical_protein	7566.21	5651.28	3010.87	179.205	186.548	91.43	0.499955	-0.301069	823	976	1715	1171.33	-	-	-	-	-	-	-	-	-	-	-	-	-	-
GL50803_115201	deprecated	514.511	438.664	686.444	101.3	108.2	176.05	1.68067	0.225482	1406	1313	798	1172.33	-	-	-	-	-	-	-	-	-	-	-	-	-	-
GL50803_14713	IFT_complex_B	2724.11	3660.23	6429.79	76.8925	82.555	273.257	3.42755	0.534984	1807	1215	501	1174.33	96h>48h60h	0.995343	-	-	-	-	-	-	-	-	-	-	-	-
GL50803_7261	Phosphatidylinositol-4-phosphate_5-kinase,_putative	4229.44	3564.61	5932.51	106.025	113.1	210.685	1.92297	0.283972	1340	1517	672	1176.33	-	-	-	-	-	-	-	-	-	-	-	-	-	-
GL50803_114462	Axonemal_p66.0	8013.06	6763.08	4420.85	140.473	144.893	110.915	0.777353	-0.109382	1040	1103	1388	1177	-	-	-	-	-	-	-	-	-	-	-	-	-	-
GL50803_17083	hypothetical_protein	6758.22	6771.49	4676.53	119.215	125.097	116.4	0.95288	-0.0209618	1204	1029	1299	1177.33	60h48h>96h	0.968078	Xanthomonas sp.	70 kda protein	4B2N	4b2nA	0.9311	2.39	11.1	98	; GO:0043167 0.36 ion binding	; GO:0015977 0.06 carbon fixation ; GO:0006260 0.06 DNA replication ; GO:0022900 0.06 electron transport chain ; GO:0006825 0.06 copper ion transport ; GO:0051260 0.06 protein homooligomerization ; GO:0006879 0.06 cellular iron ion homeostasis ; GO:0006508 0.06 proteolysis ; GO:0055085 0.06 transmembrane transport	-	-
GL50803_16067	hypothetical_protein	4959.44	3916.31	2623.19	149.595	152.795	104.54	0.691425	-0.160255	985	1077	1471	1177.67	-	-	-	-	-	-	-	-	-	-	-	-	-	-
GL50803_26988	hypothetical_protein	988.017	960.668	966.522	103.46	110.088	145.61	1.36372	0.134726	1380	1157	998	1178.33	-	-	-	-	-	-	-	-	-	-	-	-	-	-
GL50803_3062	hypothetical_protein	4372.94	4708.52	4284.89	106.507	113.365	142.707	1.29809	0.113305	1335	1181	1021	1179	-	-	-	-	-	-	-	-	-	-	-	-	-	-
GL50803_16567	Protein_phosphatase_PP2A_regulatory_subunit_A	7043	6582.91	6799.3	107.555	114.482	155.58	1.40139	0.146558	1320	1280	938	1179.33	-	-	-	-	-	-	-	-	-	-	-	-	-	-
GL50803_93253	deprecated	13393	7638.28	5203.29	260.398	260.06	80.895	0.310861	-0.507434	583	1000	1959	1180.67	-	-	-	-	-	-	-	-	-	-	-	-	-	-
GL50803_101368	hypothetical_protein	4122.84	2746.84	6617.64	113.705	120.025	211.743	1.81186	0.258125	1259	1622	669	1183.33	-	-	-	-	-	-	-	-	-	-	-	-	-	-
GL50803_28614	hypothetical_protein	459.478	539.808	430.873	98.23	104.995	133.472	1.31354	0.118443	1453	990	1109	1184	-	-	-	-	-	-	-	-	-	-	-	-	-	-
GL50803_3589	Ribosome_biogenesis_protein_Brix	5974.53	4403.24	2504.31	158.243	160.2	99.3625	0.624052	-0.204779	933	1060	1559	1184	-	-	-	-	-	-	-	-	-	-	-	-	-	-
GL50803_7662	RNase_L_inhibitor	7209.43	7242.46	5827.33	110.072	116.138	133.005	1.17594	0.0703862	1297	1145	1113	1185	-	-	-	-	-	-	-	-	-	-	-	-	-	-
GL50803_9359	hypothetical_protein	2655.52	3195	3315.66	88.5525	96.895	166.433	1.79493	0.254048	1586	1117	855	1186	-	-	-	-	-	-	-	-	-	-	-	-	-	-
GL50803_14275	hypothetical_protein	2789.68	2931.85	3107.37	96.985	104.032	159.585	1.58778	0.200789	1472	1185	902	1186.33	-	-	-	-	-	-	-	-	-	-	-	-	-	-
GL50803_11044	Mob1-like_protein	1904.75	2085.48	1755.56	100.052	106.702	140.148	1.3557	0.132163	1422	1092	1052	1188.67	-	-	-	-	-	-	-	-	-	-	-	-	-	-
GL50803_13948	hypothetical_protein	3448	3021.75	4193.42	104.668	111.54	162.227	1.50066	0.176281	1360	1325	882	1189	-	-	-	-	-	-	-	-	-	-	-	-	-	-
GL50803_6366	hypothetical_protein	3428.81	2688.79	1247.87	170.478	174.545	87.975	0.509966	-0.292459	876	907	1784	1189	60h48h>96h	0.999983	Chaetomium thermophilum	Hops component vps33	4JC8	4jc8A	0.8695	2.55	12.1	96.53	; GO:0019900 0.45 kinase binding ; GO:0000149 0.37 SNARE binding ; GO:0035639 0.34 purine ribonucleoside triphosphate binding ; GO:0016462 0.34 pyrophosphatase activity ; GO:0032559 0.34 adenyl ribonucleotide binding ; GO:0008092 0.34 cytoskeletal protein binding	; GO:0048278 0.48 vesicle docking ; GO:0006887 0.48 exocytosis ; GO:0045184 0.37 establishment of protein localization ; GO:0007286 0.34 spermatid development ; GO:0014866 0.34 skeletal myofibril assembly ; GO:0002164 0.34 larval development ; GO:0006909 0.34 phagocytosis ; GO:0007420 0.34 brain development ; GO:0002118 0.34 aggressive behavior ; GO:0009790 0.34 embryo development ; GO:0007599 0.…	-	-
GL50803_6335	Isopentenyl-diphosphate_delta-isomerase_1	2760.03	2526.51	1976.52	113.312	119.798	126.215	1.08288	0.0345801	1262	1123	1190	1191.67	-	-	-	-	-	-	-	-	-	-	-	-	-	-
GL50803_24512	Neurogenic_locus_notch-like_protein	2495.38	2579.65	2512.79	97.8675	104.737	151.408	1.49462	0.17453	1458	1162	960	1193.33	-	-	-	-	-	-	-	-	-	-	-	-	-	-
GL50803_34141	Nin_one_binding_protein-like_protein	5853.68	4981.18	3977.58	122	128.447	124.512	0.994318	-0.00247463	1171	1199	1211	1193.67	-	-	-	-	-	-	-	-	-	-	-	-	-	-
GL50803_15987	hypothetical_protein	3611.46	3390.68	2900.88	107.822	114.757	134.008	1.20414	0.0806765	1317	1163	1103	1194.33	-	-	-	-	-	-	-	-	-	-	-	-	-	-
GL50803_19856	deprecated	2001.49	1930.52	2461.24	98.6675	105.42	165.633	1.62316	0.21036	1444	1278	863	1195	-	-	-	-	-	-	-	-	-	-	-	-	-	-
GL50803_9707	deprecated	696.057	551.19	265.943	155.895	158.672	91.2825	0.580369	-0.236296	947	921	1718	1195.33	-	-	-	-	-	-	-	-	-	-	-	-	-	-
GL50803_2509	hypothetical_protein	1816.29	1527.63	1005.03	134.673	140.55	107.903	0.784113	-0.105621	1073	1094	1421	1196	60h48h>96h	0.968795	Homo sapiens	S-phase kinase-associated protein 1	3L2O	3l2oA	0.8619	1.72	19.1	95.92	; GO:0005515 0.52 protein binding ; GO:0019787 0.38 small conjugating protein ligase activity	; GO:0051443 0.38 positive regulation of ubiquitin-protein ligase activity ; GO:0051320 0.38 S phase ; GO:0010390 0.38 histone monoubiquitination ; GO:0051329 0.38 interphase of mitotic cell cycle ; GO:0033522 0.38 histone H2A ubiquitination ; GO:0043161 0.38 proteasomal ubiquitin-dependent protein catabolic process ; GO:0009873 0.31 ethylene mediated signaling pathway ; GO:0007275 0.31 multicell…	GO:0006511;	ubiquitin-dependent protein catabolic process;
GL50803_101496	VSP	3953.34	4855.25	6584.37	82.395	88.7275	203.43	2.37759	0.376138	1695	1202	698	1198.33	96h>48h60h	0.999931	-	-	-	-	-	-	-	-	-	-	-	-
GL50803_15296	hypothetical_protein	3725.4	3761.3	2506.39	116.523	122.47	113.817	0.952471	-0.0211481	1234	1021	1344	1199.67	60h48h>96h	1	Saccharomyces cerevisiae	Importin subunit beta-3	3W3T	3w3tA2	0.8951	1.9	9.9	95.4	; GO:0005488 0.40 binding ; GO:0008565 0.33 protein transporter activity	; GO:0051168 0.39 nuclear export ; GO:0006605 0.34 protein targeting	-	-
GL50803_40244	P24,_putative	1416	1031.92	682.366	153.907	158.05	97.77	0.626817	-0.202859	951	1058	1590	1199.67	-	-	-	-	-	-	-	-	-	-	-	-	-	-
GL50803_9099	hypothetical_protein	4351.54	4379.1	3555.61	105.873	112.873	130.333	1.19164	0.0761443	1342	1111	1148	1200.33	-	-	-	-	-	-	-	-	-	-	-	-	-	-
GL50803_103709	hypothetical_protein	10192.1	9332.88	8348.25	117.705	123.552	127.485	1.05684	0.0240092	1220	1204	1179	1201	-	-	-	-	-	-	-	-	-	-	-	-	-	-
GL50803_12875	hypothetical_protein	1359.03	1276.51	1255.74	106.028	113.105	136.793	1.24849	0.0963861	1339	1183	1081	1201	-	-	-	-	-	-	-	-	-	-	-	-	-	-
GL50803_11954	deprecated	421.842	279.296	177.86	192.885	194.585	88.38	0.45619	-0.340854	779	1050	1775	1201.33	-	-	-	-	-	-	-	-	-	-	-	-	-	-
GL50803_16288	hypothetical_protein	5792	4593.24	3302.5	139.275	143.56	110.523	0.781537	-0.10705	1050	1167	1392	1203	-	-	-	-	-	-	-	-	-	-	-	-	-	-
GL50803_11447	deprecated	365.766	250.725	230.173	144.91	148.423	116.795	0.79633	-0.0989067	1010	1308	1293	1203.67	-	-	-	-	-	-	-	-	-	-	-	-	-	-
GL50803_19380	deprecated	2329.95	1674.43	1116.99	207.845	207.238	84.9825	0.409472	-0.387775	730	1030	1854	1204.67	-	-	-	-	-	-	-	-	-	-	-	-	-	-
GL50803_13412	Acidic_ribosomal_protein_P0	5554.05	3080.23	1828.08	205.68	204.63	92.725	0.451975	-0.344885	738	1193	1684	1205	-	-	-	-	-	-	-	-	-	-	-	-	-	-
GL50803_15120	hypothetical_protein	2617.83	2379.22	2160.01	109.312	115.755	134.01	1.19085	0.0758554	1303	1213	1102	1206	-	-	-	-	-	-	-	-	-	-	-	-	-	-
GL50803_8201	hypothetical_protein	3864.28	3097.52	2079.01	140.055	144.7	103.99	0.730382	-0.13645	1042	1090	1486	1206	-	-	-	-	-	-	-	-	-	-	-	-	-	-
GL50803_15204	ERP3	2224.9	2300.08	1168.44	125.772	131.275	101.953	0.793263	-0.100583	1141	961	1516	1206	60h48h>96h	0.975755	-	-	-	-	-	-	-	-	-	-	LD; LD	domain
GL50803_17551	Protein_21.1	23808.3	16108.8	7862.46	202.183	201.23	87.4	0.433303	-0.363208	750	1070	1799	1206.33	-	-	-	-	-	-	-	-	-	-	-	-	-	-
GL50803_99228	hypothetical_protein	738.881	629.596	819.031	106.595	113.56	157.123	1.42739	0.154541	1334	1361	925	1206.67	-	-	-	-	-	-	-	-	-	-	-	-	-	-
GL50803_11319	U3_small_nucleolar_ribonucleoprotein_protein_IMP3,_putative	2264.98	1858.39	1371.05	130.64	136.472	112.953	0.845735	-0.0727656	1099	1164	1360	1207.67	60h48h>96h	0.989521	-	-	-	-	-	-	-	-	-	-	GO:0003723;	RNA binding;
GL50803_36693	deprecated	994.167	1071.36	965.077	102.47	108.983	130.137	1.23088	0.0902169	1394	1081	1150	1208.33	-	-	-	-	-	-	-	-	-	-	-	-	-	-
GL50803_14135	Nucleoside_diphosphate_kinase	4923.43	6626.05	1899.25	147.65	152.188	79.885	0.532854	-0.273391	991	649	1989	1209.67	-	-	-	-	-	-	-	-	-	-	-	-	-	-
GL50803_15564	Cathepsin_B_precursor	2549.32	3032.29	7285.46	74.3075	80.2225	300.257	3.88607	0.58951	1859	1318	452	1209.67	96h>48h60h	0.997043	-	-	-	-	-	-	-	-	-	-	GO:0006508; GO:0008234;	cysteine-type peptidase activity; cysteine-type peptidase activity; proteolysis;
GL50803_11749	hypothetical_protein	2750.85	2315.83	1938.76	118.922	124.962	124.155	1.01815	0.0078109	1207	1211	1215	1211	-	-	-	-	-	-	-	-	-	-	-	-	-	-
GL50803_29500	hypothetical_protein	892.77	848.379	696.313	115.44	120.91	123.502	1.04508	0.0191484	1245	1168	1220	1211	-	-	-	-	-	-	-	-	-	-	-	-	-	-
GL50803_21201	hypothetical_protein	2537.31	2330.34	2803.79	103.667	110.422	153.088	1.43013	0.155377	1376	1310	947	1211	-	-	-	-	-	-	-	-	-	-	-	-	-	-
GL50803_32109	deprecated	600.799	1071.07	2788.72	69.3825	74.155	358.25	4.99173	0.698251	1981	1267	387	1211.67	-	-	-	-	-	-	-	-	-	-	-	-	-	-
GL50803_114815	Tenascin_precursor	7363.78	6422.95	4863.63	121.615	127.507	121.797	0.97781	-0.00974549	1176	1221	1241	1212.67	-	-	-	-	-	-	-	-	-	-	-	-	-	-
GL50803_103454	High_cysteine_membrane_protein_Group_1	19492.6	10829.4	4957.88	242.065	240.57	83.8975	0.347664	-0.45884	625	1129	1892	1215.33	-	-	-	-	-	-	-	-	-	-	-	-	-	-
GL50803_31943	deprecated	477.994	645.09	361.441	116.705	122.507	103.748	0.867415	-0.0617732	1232	928	1490	1216.67	-	-	-	-	-	-	-	-	-	-	-	-	-	-
GL50803_13832	D-tyrosyl-tRNA_deacylase	2603.87	2089.33	1420.38	140.535	145.248	101.81	0.712499	-0.147216	1039	1100	1518	1219	-	-	-	-	-	-	-	-	-	-	-	-	-	-
GL50803_12942	hypothetical_protein	1133.24	1446.47	1065.96	93.975	101.57	130.485	1.33458	0.125344	1510	1006	1146	1220.67	-	-	-	-	-	-	-	-	-	-	-	-	-	-
GL50803_14546	Phosphoglycolate_phosphatase	2782.77	2811.9	1607.79	128.588	133.067	99.65	0.76169	-0.118222	1121	997	1554	1224	60h48h>96h	0.999574	-	-	-	-	-	-	-	-	-	-	GO:0008152; GO:0016787;	hydrolase activity; metabolic process;
GL50803_16760	Phenylalanyl-tRNA_synthetase_beta_chain	6058.46	6732.74	3952.86	116.503	122.348	106.575	0.892397	-0.0494417	1236	995	1445	1225.33	-	-	-	-	-	-	-	-	-	-	-	-	-	-
GL50803_12105	hypothetical_protein	7563.66	7153.92	5051.1	119.738	126.03	113.207	0.921251	-0.0356221	1194	1135	1356	1228.33	60h48h>96h	0.974565	Homo sapiens	Protein (protein phosphatase pp2a)	1b3u	1b3uA	0.8704	2.02	11.7	91.14	GO:0005515 0.61 protein binding; GO:0003723 0.55 RNA binding; GO:0035639 0.49 purine ribonucleoside triphosphate binding; GO:0032561 0.49 guanyl ribonucleotide binding; GO:0019888 0.47 protein phosphatase regulator activity; GO:0004721 0.47 phosphoprotein phosphatase activity; GO:0008565 0.40 protein transporter activity;	GO:0006611 0.51 protein export from nucleus; GO:0033157 0.51 regulation of intracellular protein transport; GO:0009894 0.51 regulation of catabolic process; GO:0051707 0.51 response to other organism; GO:0051298 0.51 centrosome duplication; GO:0033365 0.51 protein localization to organelle; GO:0046605 0.51 regulation of centrosome cycle; GO:0046822 0.51 regulation of nucleocytoplasmic transport; …	-	-
GL50803_11772	hypothetical_protein	7274.28	5451.76	2691.49	170.517	174.76	89.3825	0.517744	-0.285885	875	1056	1756	1229	-	-	-	-	-	-	-	-	-	-	-	-	-	-
GL50803_6139	hypothetical_protein	6546.25	6102.97	4818.58	114.285	120.43	121.422	1.03463	0.0147865	1255	1187	1246	1229.33	60h48h>96h	0.955273	Homo sapiens	Secretory component	3CHN	3chnS	0.839	3.29	9.5	93.99	; GO:0030246 0.09 carbohydrate binding ; GO:0004565 0.09 beta-galactosidase activity ; GO:0005524 0.06 ATP binding ; GO:0008270 0.06 zinc ion binding ; GO:0004222 0.06 metalloendopeptidase activity ; GO:0008094 0.06 DNA-dependent ATPase activity ; GO:0050827 0.06 toxin receptor binding ; GO:0003697 0.06 single-stranded DNA binding	; GO:0007155 0.12 cell adhesion ; GO:0005990 0.09 lactose catabolic process ; GO:0048870 0.06 cell motility ; GO:0006281 0.06 DNA repair ; GO:0007269 0.06 neurotransmitter secretion ; GO:0009432 0.06 SOS response ; GO:0006310 0.06 DNA recombination ; GO:0006508 0.06 proteolysis ; GO:0051609 0.06 inhibition of neurotransmitter uptake ; GO:0009405 0.06 pathogenesis	GO:0005515;	protein binding;
GL50803_15289	hypothetical_protein	4497.49	4489.97	3991.88	103.005	109.63	133.558	1.25622	0.0990652	1387	1201	1107	1231.67	-	-	-	-	-	-	-	-	-	-	-	-	-	-
GL50803_15530	hypothetical_protein	1692.75	1874.33	1940.85	89.4275	98.07	156.97	1.67437	0.223851	1565	1203	929	1232.33	-	-	-	-	-	-	-	-	-	-	-	-	-	-
GL50803_15307	Nitroreductase_family_protein	2071.07	1791.6	1275.81	119.675	125.605	112.558	0.917792	-0.0372558	1196	1143	1369	1236	-	-	-	-	-	-	-	-	-	-	-	-	-	-
GL50803_6248	hypothetical_protein	958.447	755.834	689.532	124.578	130.683	116.78	0.914985	-0.038586	1149	1266	1294	1236.33	-	-	-	-	-	-	-	-	-	-	-	-	-	-
GL50803_17286	hypothetical_protein	2715.48	2508.13	1496.62	121.202	126.935	106.362	0.857284	-0.066875	1181	1083	1446	1236.67	60h48h>96h	0.99833	Homo sapiens	Glutamyl aminopeptidase	4KX7	4kx7A	0.8689	1.9	11.2	93.45	; GO:0008270 0.59 zinc ion binding ; GO:0008237 0.59 metallopeptidase activity ; GO:0004177 0.51 aminopeptidase activity ; GO:0005149 0.35 interleukin-1 receptor binding	; GO:0050776 0.35 regulation of immune response ; GO:0030154 0.35 cell differentiation ; GO:0002474 0.35 antigen processing and presentation of peptide antigen via MHC class I ; GO:0048646 0.35 anatomical structure formation involved in morphogenesis ; GO:0048514 0.35 blood vessel morphogenesis ; GO:0031347 0.35 regulation of defense response ; GO:0033619 0.35 membrane protein proteolysis ; GO:00…	-	-
GL50803_11488	hypothetical_protein	5997.82	5225.84	5203.06	109.185	115.418	135.385	1.20555	0.081185	1305	1316	1093	1238	-	-	-	-	-	-	-	-	-	-	-	-	-	-
GL50803_2011	hypothetical_protein	1626.25	1309.51	757.817	150.495	153.827	93.3625	0.613577	-0.212131	978	1065	1671	1238	-	-	-	-	-	-	-	-	-	-	-	-	-	-
GL50803_11956	hypothetical_protein	731.124	815.196	805.368	91.6025	100.325	143.165	1.49187	0.17373	1532	1165	1018	1238.33	-	-	-	-	-	-	-	-	-	-	-	-	-	-
GL50803_9289	Kinase,_NEK	7342.51	6928.75	5011.23	113.075	119.265	114.642	0.986847	-0.00575024	1265	1127	1328	1240	-	-	-	-	-	-	-	-	-	-	-	-	-	-
GL50803_3546	Kinase,_NEK	6575.46	5550.83	5401.02	110.945	116.58	128.717	1.13145	0.0536368	1287	1268	1166	1240.33	-	-	-	-	-	-	-	-	-	-	-	-	-	-
GL50803_4259	hypothetical_protein	4582.23	2813.84	2257.4	161.05	163.99	105.957	0.651963	-0.185777	921	1350	1450	1240.33	-	-	-	-	-	-	-	-	-	-	-	-	-	-
GL50803_38509	deprecated	168.694	329.158	279.374	73.225	78.8975	158.865	2.08865	0.319865	1889	923	910	1240.67	-	-	-	-	-	-	-	-	-	-	-	-	-	-
GL50803_7521	hypothetical_protein	2914.25	1827.72	1268.48	165.545	170.718	97.6775	0.580959	-0.235855	899	1234	1591	1241.33	-	-	-	-	-	-	-	-	-	-	-	-	-	-
GL50803_31637	deprecated	301.326	451.748	525.522	81.4525	88.44	168.127	1.97922	0.296493	1704	1174	847	1241.67	-	-	-	-	-	-	-	-	-	-	-	-	-	-
GL50803_86444	Kinase,_AGC_PKA	4634.38	4610.71	2862.68	117.882	123.64	104.613	0.866281	-0.062341	1219	1043	1468	1243.33	60h48h>96h	0.999229	-	-	-	-	-	-	-	-	-	-	GO:0004672; GO:0004674; GO:0005524; GO:0006468; GO:0016772;	ATP binding; ATP binding; protein kinase activity; protein phosphorylation; protein serine/threonine kinase activity; transferase activity, transferring phosphorus-containing groups;
GL50803_89622	Mu_adaptin	3966.57	4576.96	4050.35	94.32	101.785	134.423	1.37093	0.137015	1506	1128	1099	1244.33	-	-	-	-	-	-	-	-	-	-	-	-	-	-
GL50803_15101	Alpha-17_giardin	3704.1	3423.14	2276.69	118.107	124.088	107.47	0.887467	-0.0518479	1216	1091	1429	1245.33	60h48h>96h	0.99996	-	-	-	-	-	-	-	-	-	-	-	-
GL50803_6614	deprecated	2329.23	1857.32	1860.06	120.397	126.18	118.635	0.962255	-0.0167097	1189	1274	1277	1246.67	-	-	-	-	-	-	-	-	-	-	-	-	-	-
GL50803_26369	hypothetical_protein	549.32	415.956	362.651	138.765	143.118	109.192	0.774733	-0.110848	1055	1279	1409	1247.67	-	-	-	-	-	-	-	-	-	-	-	-	-	-
GL50803_9478	Alpha_mitochondrial_protein_peptidase_like_protein	4009.33	3841.36	4409.72	95.2	102.47	160.597	1.6249	0.210827	1495	1353	897	1248.33	-	-	-	-	-	-	-	-	-	-	-	-	-	-
GL50803_4082	hypothetical_protein	773.187	508.943	506.986	145.857	149.235	106.808	0.723896	-0.140324	1006	1300	1441	1249	-	-	-	-	-	-	-	-	-	-	-	-	-	-
GL50803_22204	Methionyl-tRNA_synthetase	6125.1	5581.71	4370.73	112.507	118.2	120.398	1.04373	0.0185885	1273	1222	1257	1250.67	-	-	-	-	-	-	-	-	-	-	-	-	-	-
GL50803_3116	hypothetical_protein	2808.28	2296.17	1669.65	128.75	133.972	106.922	0.813955	-0.0893994	1119	1194	1440	1251	-	-	-	-	-	-	-	-	-	-	-	-	-	-
GL50803_14841	Phosphoglycolate_phosphatase	3263.68	2507.33	2084.18	125.037	131.035	113.595	0.887211	-0.0519729	1144	1269	1349	1254	-	-	-	-	-	-	-	-	-	-	-	-	-	-
GL50803_32311	deprecated	1445.73	1282.84	809.991	138.725	142.787	92.5275	0.657361	-0.182196	1056	1016	1691	1254.33	-	-	-	-	-	-	-	-	-	-	-	-	-	-
GL50803_27500	hypothetical_protein	2064.55	1152.22	2679.4	129.772	135.83	172.218	1.29681	0.112877	1104	1838	824	1255.33	-	-	-	-	-	-	-	-	-	-	-	-	-	-
GL50803_14759	6-phosphogluconate_dehydrogenase,_decarboxylating	5976.01	5156.22	3619.86	125.925	131.495	105.67	0.820993	-0.0856606	1138	1180	1452	1256.67	60h48h>96h	0.980863	-	-	-	-	-	-	-	-	-	-	GO:0004616; GO:0006098; GO:0016491; GO:0016616; GO:0050661; GO:0050662; GO:0055114;	coenzyme binding; NADP binding; oxidation-reduction process; oxidation-reduction process; oxidoreductase activity; oxidoreductase activity, acting on the CH-OH group of donors, NAD or NADP as acceptor; pentose-phosphate shunt; phosphogluconate dehydrogenase (decarboxylating) activity;
GL50803_10881	hypothetical_protein	5866.73	5391.48	4323.79	110.74	116.273	122.657	1.08062	0.0336716	1293	1249	1231	1257.67	-	-	-	-	-	-	-	-	-	-	-	-	-	-
GL50803_31647	deprecated	1895.11	1399.44	4265.98	103.045	109.72	233.45	2.19444	0.341324	1386	1778	612	1258.67	-	-	-	-	-	-	-	-	-	-	-	-	-	-
GL50803_17330	hypothetical_protein	2204.32	1739.08	1191.71	141.695	146.468	98.5075	0.683693	-0.165139	1030	1170	1578	1259.33	-	-	-	-	-	-	-	-	-	-	-	-	-	-
GL50803_10901	hypothetical_protein	2596.99	2183.41	1142.76	147.218	150.637	86.2325	0.579023	-0.237304	996	970	1817	1261	-	-	-	-	-	-	-	-	-	-	-	-	-	-
GL50803_32037	deprecated	430.634	579.73	1439.07	69.9475	74.665	344.097	4.75888	0.677505	1968	1419	398	1261.67	-	-	-	-	-	-	-	-	-	-	-	-	-	-
GL50803_8048	hypothetical_protein	5392.62	4549.06	2344.27	146.09	149.238	92.465	0.626185	-0.203297	1005	1089	1693	1262.33	60h48h>96h	0.999917	Escherichia coli, homo sapiens	Soluble cytochrome b562 and glucagon receptor	4L6R	4l6rA	0.816	2.73	7.7	90.02	; GO:0004129 0.35 cytochrome-c oxidase activity ; GO:0020037 0.35 heme binding ; GO:0009055 0.35 electron carrier activity	; GO:0015672 0.58 monovalent inorganic cation transport ; GO:0006818 0.58 hydrogen transport ; GO:0009060 0.35 aerobic respiration ; GO:0022900 0.35 electron transport chain	-	-
GL50803_14341	hypothetical_protein	6538.94	5076.03	1407.26	244.27	244.955	64.075	0.261945	-0.58179	617	670	2502	1263	60h48h>96h	0.996667	Homo sapiens	Apolipoprotein a-iv	3S84	3s84A	0.8971	1.53	13.6	95.14	; GO:0005524 0.13 ATP binding ; GO:0005515 0.13 protein binding ; GO:0005509 0.06 calcium ion binding ; GO:0008559 0.06 xenobiotic-transporting ATPase activity ; GO:0004435 0.06 phosphatidylinositol phospholipase C activity ; GO:0003777 0.06 microtubule motor activity ; GO:0035091 0.06 phosphatidylinositol binding	; GO:0055085 0.06 transmembrane transport ; GO:0015893 0.06 drug transport ; GO:0007018 0.06 microtubule-based movement ; GO:0016042 0.06 lipid catabolic process ; GO:0007154 0.06 cell communication ; GO:0006200 0.06 ATP catabolic process	-	-
GL50803_12148	Kinase,_NEK	11282.7	9380.39	6041.95	132.543	137.952	101.202	0.748273	-0.12594	1089	1182	1528	1266.33	-	-	-	-	-	-	-	-	-	-	-	-	-	-
GL50803_10572	hypothetical_protein	5904.37	4575.64	1778.33	178.522	184.365	76.8925	0.423782	-0.372857	831	897	2075	1267.67	60h48h>96h	1	Legionella drancourtii; homo sapiens	Putative uncharacterized protein	4JVS	4jvsA	0.7301	2.84	13	82.77	; GO:0046872 0.12 metal ion binding ; GO:0004586 0.06 ornithine decarboxylase activity ; GO:0030170 0.06 pyridoxal phosphate binding ; GO:0008422 0.06 beta-glucosidase activity ; GO:0004165 0.06 dodecenoyl-CoA delta-isomerase activity ; GO:0016832 0.06 aldehyde-lyase activity ; GO:0003857 0.06 3-hydroxyacyl-CoA dehydrogenase activity ; GO:0050662 0.06 coenzyme binding ; GO:0004300 0.06 enoyl-CoA …	; GO:0044238 0.36 primary metabolic process	-	-
GL50803_101307	Kinase,_NEK	7393.66	1994.33	4481.54	192.03	194.125	146.047	0.756416	-0.121239	782	2025	997	1268	-	-	-	-	-	-	-	-	-	-	-	-	-	-
GL50803_32999	hypothetical_protein	7631.1	5421.71	4132.08	150.67	154.05	99.125	0.650597	-0.186688	976	1261	1568	1268.33	-	-	-	-	-	-	-	-	-	-	-	-	-	-
GL50803_31022	deprecated	748.487	803.565	538.833	103.248	109.875	112.933	1.05979	0.0252205	1383	1061	1362	1268.67	-	-	-	-	-	-	-	-	-	-	-	-	-	-
GL50803_115036	deprecated	240.42	323.493	268.255	85.76	92.3025	135.75	1.52475	0.183197	1642	1075	1089	1268.67	-	-	-	-	-	-	-	-	-	-	-	-	-	-
GL50803_26269	deprecated	212.843	203.501	333.623	90.9375	99.7	167.137	1.75345	0.243894	1543	1411	852	1268.67	-	-	-	-	-	-	-	-	-	-	-	-	-	-
GL50803_24412	Protein_21.1	5915.86	3987.07	4424.88	126.463	132.07	137.995	1.06752	0.0283774	1133	1611	1070	1271.33	-	-	-	-	-	-	-	-	-	-	-	-	-	-
GL50803_2007	hypothetical_protein	2190.6	2550.34	2089.28	90.735	99.45	129.58	1.36267	0.134392	1545	1112	1158	1271.67	-	-	-	-	-	-	-	-	-	-	-	-	-	-
GL50803_15004	NADPH_oxidoreductase,_putative	2478.22	1836.97	1307.88	139.988	144.092	101.09	0.711701	-0.147702	1044	1243	1532	1273	-	-	-	-	-	-	-	-	-	-	-	-	-	-
GL50803_3677	Kinase,_NEK	14497.6	10659.4	5513.21	151.4	154.765	89.74	0.58622	-0.231939	971	1106	1742	1273	-	-	-	-	-	-	-	-	-	-	-	-	-	-
GL50803_16844	hypothetical_protein	8036.91	4494.98	1895.91	242.028	240.46	74.3	0.307987	-0.511468	626	1035	2158	1273	-	-	-	-	-	-	-	-	-	-	-	-	-	-
GL50803_12139	Protein_21.1	12509.3	7783.9	4953.98	175.127	180.845	93.155	0.523384	-0.28118	848	1299	1673	1273.33	-	-	-	-	-	-	-	-	-	-	-	-	-	-
GL50803_9598	hypothetical_protein	694.077	890.842	494.153	105.265	112.422	103.165	0.947829	-0.0232701	1350	982	1496	1276	-	-	-	-	-	-	-	-	-	-	-	-	-	-
GL50803_32738	hypothetical_protein	2016.91	464.357	1274.64	208.122	207.59	145.055	0.697863	-0.15623	729	2096	1004	1276.33	-	-	-	-	-	-	-	-	-	-	-	-	-	-
GL50803_15154	hypothetical_protein	2354.07	2126.32	1414.63	114.712	120.58	106.662	0.906635	-0.0425674	1251	1141	1443	1278.33	60h48h>96h	0.961034	Streptococcus pyogenes	Dps-like peroxide resistance protein	2WLA	2wlaA	0.6592	2.42	11.4	75.12	; GO:0008199 0.70 ferric iron binding ; GO:0016491 0.70 oxidoreductase activity	; GO:0006879 0.70 cellular iron ion homeostasis ; GO:0055114 0.70 oxidation-reduction process ; GO:0006950 0.64 response to stress ; GO:0000041 0.33 transition metal ion transport	-	-
GL50803_19900	hypothetical_protein	1263.06	972.617	1759.17	106.397	113.275	160.61	1.46227	0.165028	1337	1606	896	1279.67	-	-	-	-	-	-	-	-	-	-	-	-	-	-
GL50803_34518	deprecated	3852.37	2237.37	1068.9	300.408	292.553	65.7025	0.221608	-0.654414	507	904	2434	1281.67	-	-	-	-	-	-	-	-	-	-	-	-	-	-
GL50803_19057	deprecated	691.949	839.952	989.842	94.16	101.602	149.455	1.52691	0.183812	1509	1376	976	1287	-	-	-	-	-	-	-	-	-	-	-	-	-	-
GL50803_17434	hypothetical_protein	4359.34	3477.86	3657.58	112.297	118.188	127.465	1.10606	0.0437783	1274	1412	1180	1288.67	-	-	-	-	-	-	-	-	-	-	-	-	-	-
GL50803_18465	deprecated	2237.67	1624.79	1225.68	171.58	175.517	87.735	0.505536	-0.296248	871	1207	1792	1290	-	-	-	-	-	-	-	-	-	-	-	-	-	-
GL50803_92645	5'_nucleotidase_family_protein	6070.2	5887.97	4659.63	109.102	115.37	119.168	1.06176	0.0260275	1306	1295	1271	1290.67	-	-	-	-	-	-	-	-	-	-	-	-	-	-
GL50803_102034	Kinase,_NEK-frag	11617.8	9297.88	8808.17	114.75	120.645	128.478	1.09159	0.0380615	1250	1461	1169	1293.33	-	-	-	-	-	-	-	-	-	-	-	-	-	-
GL50803_12223	Kinase,_NAK	6211.13	5730.03	6743.11	98.595	105.24	154.54	1.51632	0.180792	1447	1490	944	1293.67	-	-	-	-	-	-	-	-	-	-	-	-	-	-
GL50803_14045	hypothetical_protein	2252.5	2784.53	3237.66	78.855	84.6	166.332	2.0352	0.308608	1767	1258	857	1294	-	-	-	-	-	-	-	-	-	-	-	-	-	-
GL50803_13210	hypothetical_protein	4743.66	4295.32	2844.46	117.64	123.542	99.6075	0.825994	-0.0830229	1221	1109	1556	1295.33	-	-	-	-	-	-	-	-	-	-	-	-	-	-
GL50803_29772	hypothetical_protein	6927.06	8103.92	7187.51	89.145	97.7275	132.49	1.41797	0.151668	1574	1195	1124	1297.67	-	-	-	-	-	-	-	-	-	-	-	-	-	-
GL50803_32107	deprecated	3283.26	1994.3	1098.16	210.165	209.273	79.5775	0.379448	-0.420847	722	1172	1999	1297.67	-	-	-	-	-	-	-	-	-	-	-	-	-	-
GL50803_16414	hypothetical_protein	2430.1	2344.9	2587.5	91.13	99.9	139.8	1.46364	0.165436	1540	1305	1054	1299.67	-	-	-	-	-	-	-	-	-	-	-	-	-	-
GL50803_17165	ABC_transporter,_ATP-binding_protein	15551.5	10686.8	4845.85	180.298	186.933	82.07	0.446967	-0.349725	822	1155	1932	1303	60h48h>96h	0.99958	-	-	-	-	-	-	-	-	-	-	GO:0000166; GO:0005524; GO:0016887; GO:0017111;	ATPase activity; ATP binding; nucleoside-triphosphatase activity; nucleotide binding;
GL50803_7422	hypothetical_protein	5585.75	6498.5	4410.74	97.7525	104.703	112.415	1.11052	0.0455247	1460	1079	1371	1303.33	-	-	-	-	-	-	-	-	-	-	-	-	-	-
GL50803_6700	Kinase,_CMGC_RCK	4098.71	3902.44	3222.58	102.053	108.552	119.78	1.13748	0.0559456	1399	1252	1264	1305	-	-	-	-	-	-	-	-	-	-	-	-	-	-
GL50803_14236	hypothetical_protein	2959.53	2193.37	1716.41	138.803	143.153	99.81	0.707983	-0.149977	1054	1312	1553	1306.33	-	-	-	-	-	-	-	-	-	-	-	-	-	-
GL50803_6690	hypothetical_protein	620.287	571.701	662.383	93.22	101.123	140.71	1.44806	0.160786	1515	1362	1045	1307.33	-	-	-	-	-	-	-	-	-	-	-	-	-	-
GL50803_103855	Vacuolar_protein_sorting_29	4168.13	4129.5	3583.34	103.127	109.865	122.228	1.14772	0.0598374	1384	1303	1236	1307.67	-	-	-	-	-	-	-	-	-	-	-	-	-	-
GL50803_8604	hypothetical_protein	2557.98	1812.63	1441.71	133.518	140.05	102.453	0.749013	-0.125511	1081	1334	1509	1308	-	-	-	-	-	-	-	-	-	-	-	-	-	-
GL50803_9348	Glutaminyl-tRNA_synthetase	6842.08	7064.28	5843.56	101.195	108.07	121.47	1.16092	0.0648024	1409	1273	1245	1309	-	-	-	-	-	-	-	-	-	-	-	-	-	-
GL50803_9847	hypothetical_protein	1789.21	1939.81	2854.76	78.5675	84.245	180.183	2.21338	0.345056	1772	1378	778	1309.33	-	-	-	-	-	-	-	-	-	-	-	-	-	-
GL50803_88556	hypothetical_protein	5121.96	4264.57	2078.12	151.312	154.505	80.685	0.527669	-0.277639	973	1005	1962	1313.33	60h48h>96h	0.999165	Homo sapiens	Otu domain-containing protein 5	3TMP	3tmpC	0.4592	2.11	14.3	49.09	; GO:0046872 0.35 metal ion binding ; GO:0051536 0.35 iron-sulfur cluster binding ; GO:0016163 0.35 nitrogenase activity ; GO:0005524 0.30 ATP binding ; GO:0018697 0.30 carbonyl sulfide nitrogenase activity	; GO:0055114 0.35 oxidation-reduction process ; GO:0009399 0.35 nitrogen fixation	-	-
GL50803_15599	hypothetical_protein	1592.83	1501.68	1029.35	107.522	114.165	104.635	0.943989	-0.0250333	1321	1158	1467	1315.33	60h48h>96h	0.99997	Homo sapiens	Neuronal acetylcholine receptor subunit alpha-7	2maw	2mawA	0.6878	1.68	8.1	75	; GO:0015002 0.57 heme-copper terminal oxidase activity ; GO:0016676 0.57 oxidoreductase activity, acting on a heme group of donors, oxygen as acceptor ; GO:0015077 0.57 monovalent inorganic cation transmembrane transporter activity ; GO:0009055 0.34 electron carrier activity ; GO:0020037 0.34 heme binding ; GO:0015276 0.33 ligand-gated ion channel activity	; GO:0006810 0.45 transport ; GO:0022900 0.34 electron transport chain ; GO:0009060 0.34 aerobic respiration	-	-
GL50803_15045	hypothetical_protein	2403.08	2290.14	2367.31	91.6425	100.475	135.465	1.41023	0.14929	1530	1329	1092	1317	-	-	-	-	-	-	-	-	-	-	-	-	-	-
GL50803_112893	hypothetical_protein	2836.84	2407.6	1756.5	117.465	123.375	104.605	0.868668	-0.0611462	1224	1260	1469	1317.67	-	-	-	-	-	-	-	-	-	-	-	-	-	-
GL50803_114674	Hypothetical_protein	6451.4	7043.75	9525.58	80.155	86.37	166.22	1.99634	0.300234	1738	1358	858	1318	-	-	-	-	-	-	-	-	-	-	-	-	-	-
GL50803_31974	deprecated	851.574	740.331	826.761	93.2425	101.127	142.4	1.46525	0.165912	1514	1418	1024	1318.67	-	-	-	-	-	-	-	-	-	-	-	-	-	-
GL50803_5927	hypothetical_protein	2026.28	2735.17	4009.85	72.49	77.96	199.115	2.64693	0.422742	1911	1338	707	1318.67	-	-	-	-	-	-	-	-	-	-	-	-	-	-
GL50803_16637	hypothetical_protein	4292.29	2948.76	2950.27	126.655	132.305	116.512	0.899846	-0.045832	1131	1531	1297	1319.67	-	-	-	-	-	-	-	-	-	-	-	-	-	-
GL50803_13921	Kinase,_NEK	4708.03	3879.8	3197.13	116.86	122.822	111.875	0.933529	-0.0298724	1230	1352	1378	1320	-	-	-	-	-	-	-	-	-	-	-	-	-	-
GL50803_14821	HesB_domain-containing_protein	991.285	1158.68	905.651	89.7075	98.1225	121.053	1.28896	0.110241	1563	1148	1250	1320.33	-	-	-	-	-	-	-	-	-	-	-	-	-	-
GL50803_8565	Yip	2396.64	2434.35	2062.8	96.4125	103.462	122.838	1.22915	0.0896053	1481	1256	1228	1321.67	-	-	-	-	-	-	-	-	-	-	-	-	-	-
GL50803_113554	26S_proteasome_ATPase_subunit_S4,_putative	4309.09	4062.07	3492.67	103.898	110.54	122.055	1.13837	0.0562838	1373	1356	1238	1322.33	-	-	-	-	-	-	-	-	-	-	-	-	-	-
GL50803_32838	hypothetical_protein	1717.05	1712.86	1848.61	87.52	94.8875	142.928	1.56713	0.195105	1607	1344	1020	1323.67	-	-	-	-	-	-	-	-	-	-	-	-	-	-
GL50803_8980	hypothetical_protein	903.732	1330.11	455.871	117.08	123	80.67	0.672026	-0.172614	1227	781	1963	1323.67	-	-	-	-	-	-	-	-	-	-	-	-	-	-
GL50803_12109	hypothetical_protein	4645.46	4005.45	3226.88	114.365	120.468	107.292	0.913773	-0.0391618	1254	1284	1435	1324.33	-	-	-	-	-	-	-	-	-	-	-	-	-	-
GL50803_90215	VSP	2721.38	2602.28	3159.87	99.145	105.945	134.748	1.31404	0.118608	1433	1450	1097	1326.67	-	-	-	-	-	-	-	-	-	-	-	-	-	-
GL50803_16504	hypothetical_protein	10609.7	8857.92	6671.27	121.69	127.823	109.347	0.876483	-0.0572563	1174	1403	1404	1327	-	-	-	-	-	-	-	-	-	-	-	-	-	-
GL50803_19381	hypothetical_protein	1482.32	1225.61	1217.69	105.927	112.955	127.055	1.16095	0.0648117	1341	1457	1183	1327	-	-	-	-	-	-	-	-	-	-	-	-	-	-
GL50803_22739	hypothetical_protein	2194.32	2805.01	3691.99	73.6925	79.3475	180.728	2.36184	0.37325	1878	1332	771	1327	-	-	-	-	-	-	-	-	-	-	-	-	-	-
GL50803_16823	Non_ATPase_subunit_MPR1_of_26S_proteasome	3194.27	3375.3	2588.23	96.17	103.232	114.992	1.15337	0.0619681	1485	1184	1322	1330.33	-	-	-	-	-	-	-	-	-	-	-	-	-	-
GL50803_24039	deprecated	263.597	278.472	213.952	100.597	107.407	109.395	1.05185	0.0219558	1417	1173	1403	1331	-	-	-	-	-	-	-	-	-	-	-	-	-	-
GL50803_6464	hypothetical_protein	12873.1	11531.8	11036.1	104.647	111.507	127.682	1.1814	0.0723964	1362	1464	1177	1334.33	-	-	-	-	-	-	-	-	-	-	-	-	-	-
GL50803_5772	CDC72	4295.18	4102.35	2275.94	118.103	123.855	94.4875	0.781024	-0.107336	1217	1134	1652	1334.33	-	-	-	-	-	-	-	-	-	-	-	-	-	-
GL50803_7896	26S_proteasome_non-ATPase_regulatory_subunit_7	4510.51	3093.93	1856.49	147.26	150.798	86.48	0.58029	-0.236355	995	1197	1815	1335.67	-	-	-	-	-	-	-	-	-	-	-	-	-	-
GL50803_14327	hypothetical_protein	3001.29	2794.74	2175.18	104.09	110.597	111.973	1.04313	0.0183376	1372	1259	1377	1336	60h48h>96h	0.999635	Homo sapiens	Cerebral protein 1	2ZFU	2zfuA	0.6781	1.03	36.5	69.41	; GO:0008168 0.55 methyltransferase activity	; GO:0009987 0.37 cellular process ; GO:0044281 0.37 small molecule metabolic process	GO:0008168;	methyltransferase activity;
GL50803_8461	hypothetical_protein	991.158	537.289	486.754	149.6	152.805	100.317	0.663461	-0.178184	984	1481	1543	1336	-	-	-	-	-	-	-	-	-	-	-	-	-	-
GL50803_3531	HZGJ	3881.62	3798.69	3001.3	101.267	108.103	112.647	1.07606	0.0318352	1408	1239	1368	1338.33	-	-	-	-	-	-	-	-	-	-	-	-	-	-
GL50803_5661	RNA_binding_protein	3098.49	2283.2	1626.47	128.15	132.73	99.045	0.759315	-0.119578	1126	1321	1571	1339.33	-	-	-	-	-	-	-	-	-	-	-	-	-	-
GL50803_10876	hypothetical_protein	3616.67	3253.43	2881.53	109.972	116.05	107.79	0.953801	-0.0205422	1298	1297	1424	1339.67	-	-	-	-	-	-	-	-	-	-	-	-	-	-
GL50803_24068	UBC3	2074.55	1789.52	1298.39	114.28	120.24	102.793	0.876625	-0.0571863	1256	1263	1504	1341	60h48h>96h	0.996656	-	-	-	-	-	-	-	-	-	-	GO:0016881; GO:0019789;	acid-amino acid ligase activity; SUMO ligase activity;
GL50803_15062	hypothetical_protein	5698.66	4005.54	2511.74	142.873	146.688	89.36	0.61721	-0.209567	1025	1241	1757	1341	-	-	-	-	-	-	-	-	-	-	-	-	-	-
GL50803_8415	hypothetical_protein	4069.12	3662.2	3076.41	102.88	109.51	115.27	1.08546	0.0356122	1389	1320	1318	1342.33	-	-	-	-	-	-	-	-	-	-	-	-	-	-
GL50803_117472	VSP	2924.61	2077.77	1986.97	124.68	130.96	104.995	0.821429	-0.0854302	1146	1425	1458	1343	-	-	-	-	-	-	-	-	-	-	-	-	-	-
GL50803_117473	VSP	2924.61	2077.77	1986.97	124.68	130.795	104.995	0.821959	-0.0851498	1147	1426	1459	1344	-	-	-	-	-	-	-	-	-	-	-	-	-	-
GL50803_4455	hypothetical_protein	1962.24	1608.09	1824.12	105.245	112.417	126.65	1.16373	0.0658526	1351	1498	1184	1344.33	-	-	-	-	-	-	-	-	-	-	-	-	-	-
GL50803_18713	U6_snRNA-associated_Sm-like_protein_LSm2,_putative	778.405	812.359	776.606	87.66	95.5025	129.885	1.41825	0.151752	1601	1281	1152	1344.67	-	-	-	-	-	-	-	-	-	-	-	-	-	-
GL50803_14048	EB1	3607.77	2984.21	1229.21	153.118	157.188	74.6175	0.480929	-0.317919	958	931	2145	1344.67	60h48h>96h	1	-	-	-	-	-	-	-	-	-	-	GO:0005515; GO:0008017;	microtubule binding; protein binding;
GL50803_134801	deprecated	1203.54	879.001	1043.24	121.31	127.023	109.338	0.880576	-0.0552333	1179	1452	1405	1345.33	-	-	-	-	-	-	-	-	-	-	-	-	-	-
GL50803_134802	deprecated	1203.54	879.001	1043.24	121.31	127	109.338	0.880657	-0.0551931	1180	1453	1406	1346.33	-	-	-	-	-	-	-	-	-	-	-	-	-	-
GL50803_4383	Protein_21.1	8888.53	8415.8	5633.99	112.777	118.947	100.908	0.870933	-0.0600154	1269	1248	1534	1350.33	60h48h>96h	0.991771	-	-	-	-	-	-	-	-	-	-	GO:0005515;	protein binding;
GL50803_86440	Peptidyl-tRNA_hydrolase	2140.2	1825.59	1085.86	118.205	124.405	93.1075	0.767549	-0.114894	1215	1160	1676	1350.33	-	-	-	-	-	-	-	-	-	-	-	-	-	-
GL50803_9270	Dual_specificity_protein_phosphatase_CDC14A	11266.2	9035.43	3855.89	166.37	171.67	74.9175	0.443246	-0.353355	897	1024	2138	1353	-	-	-	-	-	-	-	-	-	-	-	-	-	-
GL50803_17407	hypothetical_protein	2648.09	2723.32	2940.09	86.82	93.845	140.418	1.55446	0.191579	1619	1393	1049	1353.67	-	-	-	-	-	-	-	-	-	-	-	-	-	-
GL50803_22814	hypothetical_protein	337.391	369.528	680.995	75.6675	81.325	182.205	2.32119	0.365711	1834	1469	765	1356	-	-	-	-	-	-	-	-	-	-	-	-	-	-
GL50803_15386	Phosphatase_similar_to_the_C-terminal_domain_of_histone_macroH2A1	1226.52	1284.52	2143.64	75.6975	81.3825	189.275	2.40992	0.382002	1832	1507	735	1358	-	-	-	-	-	-	-	-	-	-	-	-	-	-
GL50803_8260	hypothetical_protein	1282.09	1314.64	1307.02	88.75	97.2425	129.61	1.39371	0.144173	1582	1337	1157	1358.67	-	-	-	-	-	-	-	-	-	-	-	-	-	-
GL50803_15460	Dynein-like_protein	5714.08	5205.47	2747.75	127.113	132.618	86.585	0.666728	-0.176051	1128	1137	1812	1359	60h48h>96h	1	-	-	-	-	-	-	-	-	-	-	GO:0006662; GO:0015035; GO:0045454;	cell redox homeostasis; cell redox homeostasis; glycerol ether metabolic process; protein disulfide oxidoreductase activity;
GL50803_11551	hypothetical_protein	3796.13	3075.97	2653.32	112.772	118.795	107.588	0.929217	-0.0318828	1270	1384	1427	1360.33	-	-	-	-	-	-	-	-	-	-	-	-	-	-
GL50803_17626	hypothetical_protein	2051.35	1792.05	1732.06	101.028	107.96	119.882	1.14726	0.0596626	1410	1408	1263	1360.33	-	-	-	-	-	-	-	-	-	-	-	-	-	-
GL50803_16384	hypothetical_protein	1973.32	2204.95	1651.98	89.9425	98.4775	113.745	1.20736	0.0818353	1558	1186	1347	1363.67	-	-	-	-	-	-	-	-	-	-	-	-	-	-
GL50803_14621	hypothetical_protein	3195.87	2666.06	1845.71	117.565	123.39	94.9425	0.788052	-0.103445	1223	1227	1644	1364.67	-	-	-	-	-	-	-	-	-	-	-	-	-	-
GL50803_92095	hypothetical_protein	5342.17	3937	5296.32	104.455	111.285	150.94	1.39928	0.145904	1367	1766	965	1366	-	-	-	-	-	-	-	-	-	-	-	-	-	-
GL50803_6647	hypothetical_protein	841.69	670.048	437.75	121.513	127.487	90.9525	0.730542	-0.136355	1177	1198	1724	1366.33	-	-	-	-	-	-	-	-	-	-	-	-	-	-
GL50803_4337	hypothetical_protein	3240.2	2969.19	1710.41	116.505	122.372	89.6725	0.750784	-0.124485	1235	1122	1744	1367	60h48h>96h	0.999956	Homo sapiens; mus musculus	Integrin alpha-4	3V4P	3v4pA	0.6845	4.42	6.9	93.48	; GO:0004872 0.55 receptor activity ; GO:0018024 0.48 histone-lysine N-methyltransferase activity ; GO:0042393 0.48 histone binding ; GO:0042802 0.35 identical protein binding ; GO:0050840 0.35 extracellular matrix binding ; GO:0031994 0.31 insulin-like growth factor I binding ; GO:0050431 0.31 transforming growth factor beta binding ; GO:0097024 0.31 protein kinase C alpha binding ; GO:0001846 0…	; GO:0007160 0.55 cell-matrix adhesion ; GO:0007229 0.55 integrin-mediated signaling pathway ; GO:0007411 0.55 axon guidance ; GO:0034968 0.48 histone lysine methylation ; GO:0051252 0.48 regulation of RNA metabolic process ; GO:0010468 0.48 regulation of gene expression ; GO:0016573 0.48 histone acetylation ; GO:2000112 0.48 regulation of cellular macromolecule biosynthetic process ; GO:0030168 …	-	-
GL50803_5892	Pelo_protein	2617.36	3330.05	2940.06	82.6025	89.0025	129.815	1.51295	0.179825	1689	1262	1153	1368	-	-	-	-	-	-	-	-	-	-	-	-	-	-
GL50803_16876	hypothetical_protein	2807.55	2664.39	3073.46	87.5425	94.9275	138.792	1.52126	0.182203	1606	1437	1064	1369	-	-	-	-	-	-	-	-	-	-	-	-	-	-
GL50803_13055	Protein_21.1	4510.21	4131.33	2520.04	115.888	121.813	91.045	0.766046	-0.115745	1241	1146	1721	1369.33	-	-	-	-	-	-	-	-	-	-	-	-	-	-
GL50803_14989	hypothetical_protein	834.392	970.827	976.96	80.4725	86.61	137.257	1.64298	0.215634	1730	1301	1079	1370	-	-	-	-	-	-	-	-	-	-	-	-	-	-
GL50803_17255	hypothetical_protein	8535.47	7407.69	4352.8	122.94	129.35	91.87	0.728289	-0.137696	1162	1246	1703	1370.33	-	-	-	-	-	-	-	-	-	-	-	-	-	-
GL50803_13354	hypothetical_protein	1228.1	1414.84	1118.62	88.9525	97.2725	116.012	1.24593	0.0954949	1580	1226	1306	1370.67	-	-	-	-	-	-	-	-	-	-	-	-	-	-
GL50803_101906	SKD1_protein	4677.97	4003.35	3485.42	105.575	112.75	115.377	1.05693	0.0240458	1344	1455	1314	1371	-	-	-	-	-	-	-	-	-	-	-	-	-	-
GL50803_35574	deprecated	2792.23	2403.53	705.106	278.097	275.248	53.805	0.194472	-0.711143	547	622	2949	1372.67	-	-	-	-	-	-	-	-	-	-	-	-	-	-
GL50803_16721	High_cysteine_membrane_protein_Group_2	7301.24	7257.34	3071.11	129.602	135.68	79.235	0.597364	-0.223761	1106	1008	2007	1373.67	60h48h>96h	0.983054	-	-	-	-	-	-	-	-	-	-	GO:0005515;	protein binding;
GL50803_10341	hypothetical_protein	6004.19	3742.64	2106.14	169.205	173.417	78.835	0.460186	-0.337066	883	1224	2014	1373.67	60h48h>96h	0.983104	Trypanosoma brucei brucei	Ribosomal protein	3ZF7	3zf7J	0.5854	1.89	15.3	61.83	; GO:0003735 0.29 structural constituent of ribosome ; GO:0019843 0.24 rRNA binding ; GO:0000049 0.24 tRNA binding ; GO:0005515 0.13 protein binding	; GO:0032268 0.47 regulation of cellular protein metabolic process ; GO:2000112 0.47 regulation of cellular macromolecule biosynthetic process ; GO:0010608 0.47 posttranscriptional regulation of gene expression	-	-
GL50803_13775	hypothetical_protein	660.97	604.394	611.857	91.3275	100.115	120.8	1.262	0.101059	1536	1336	1252	1374.67	-	-	-	-	-	-	-	-	-	-	-	-	-	-
GL50803_7895	deprecated	309.785	301.966	349.968	85.9475	92.93	138.597	1.54963	0.190228	1637	1422	1066	1375	-	-	-	-	-	-	-	-	-	-	-	-	-	-
GL50803_28696	hypothetical_protein	1697.33	1286.35	691.848	131.468	136.725	82.97	0.618734	-0.208496	1097	1121	1909	1375.67	-	-	-	-	-	-	-	-	-	-	-	-	-	-
GL50803_3098	hypothetical_protein	4214.9	3600.52	2722.53	107.267	114.067	101.905	0.920826	-0.0358226	1324	1292	1517	1377.67	-	-	-	-	-	-	-	-	-	-	-	-	-	-
GL50803_2548	hypothetical_protein	5469.13	4823.85	4539.66	98.735	105.623	118.358	1.15834	0.063836	1439	1420	1279	1379.33	-	-	-	-	-	-	-	-	-	-	-	-	-	-
GL50803_4597	hypothetical_protein	6280.58	4980.11	2111.95	151.335	154.605	74.085	0.484311	-0.314876	972	1003	2166	1380.33	60h48h>96h	0.97005	Gallus gallus	Actinin	1SJJ	1sjjA	0.8829	2.81	10.4	99.73	; GO:0043167 0.43 ion binding ; GO:0003779 0.36 actin binding	; GO:0007015 0.43 actin filament organization ; GO:0071844 0.43 cellular component assembly at cellular level	-	-
GL50803_20327	deprecated	5468.16	3991.18	2271.9	186.245	189.62	72.2375	0.38438	-0.415239	803	1131	2216	1383.33	-	-	-	-	-	-	-	-	-	-	-	-	-	-
GL50803_21531	hypothetical_protein	1143.95	1013.93	828.339	98.63	105.397	108.41	1.0627	0.0264117	1445	1302	1413	1386.67	-	-	-	-	-	-	-	-	-	-	-	-	-	-
GL50803_16162	hypothetical_protein	1088.72	1434.43	1917.96	67.9925	73.035	158.08	2.24183	0.350603	2012	1233	917	1387.33	-	-	-	-	-	-	-	-	-	-	-	-	-	-
GL50803_17102	hypothetical_protein	2281.26	1922.14	1944.76	98.8325	105.662	120.228	1.17586	0.070354	1437	1468	1260	1388.33	-	-	-	-	-	-	-	-	-	-	-	-	-	-
GL50803_10568	hypothetical_protein	6210.98	4207.95	1693.61	174.398	179.435	71.195	0.402421	-0.395319	855	1063	2247	1388.33	60h48h>96h	1	Homo sapiens; synthetic construct	Probable atp-dependent rna helicase ddx48	2HYI	2hyiI	0.5495	1.94	9.2	58.52	; GO:0003676 0.42 nucleic acid binding ; GO:0005524 0.42 ATP binding ; GO:0008026 0.42 ATP-dependent helicase activity	; GO:0000289 0.08 nuclear-transcribed mRNA poly(A) tail shortening ; GO:0006413 0.08 translational initiation ; GO:0031100 0.08 organ regeneration ; GO:0000245 0.07 spliceosome assembly ; GO:0010501 0.07 RNA secondary structure unwinding ; GO:0046784 0.07 intronless viral mRNA export from host nucleus	-	-
GL50803_40067	hypothetical_protein	5410.2	4370.23	3564.3	110.858	116.485	106.36	0.935679	-0.0288733	1289	1432	1447	1389.33	-	-	-	-	-	-	-	-	-	-	-	-	-	-
GL50803_10460	hypothetical_protein	7466.5	6200.77	4582.2	115.758	121.65	96.385	0.811978	-0.0904559	1242	1315	1618	1391.67	-	-	-	-	-	-	-	-	-	-	-	-	-	-
GL50803_93671	Casein_kinase_II_beta_chain	2881.15	2474.1	1463.04	120.72	126.625	87.6075	0.708383	-0.149732	1184	1196	1795	1391.67	-	-	-	-	-	-	-	-	-	-	-	-	-	-
GL50803_14730	Protein_LRP16	4826.81	4957.17	2029.7	126.78	132.385	75.505	0.582679	-0.234571	1130	930	2119	1393	60h48h>96h	0.999944	-	-	-	-	-	-	-	-	-	-	-	-
GL50803_96994	Syntaxin_1A	2234.05	2465.49	2865.02	78.74	84.555	149.01	1.82504	0.261273	1768	1439	977	1394.67	-	-	-	-	-	-	-	-	-	-	-	-	-	-
GL50803_17096	Protein_21.1	7530.4	6850.64	6649.38	100.142	107.125	122.822	1.18516	0.073776	1419	1537	1229	1395	-	-	-	-	-	-	-	-	-	-	-	-	-	-
GL50803_16085	hypothetical_protein	5032.94	4949.21	4735.9	88.0425	96.235	125.032	1.357	0.132579	1595	1392	1203	1396.67	-	-	-	-	-	-	-	-	-	-	-	-	-	-
GL50803_3169	Cathepsin_L_precursor	4803.71	4705.24	4841.61	89.135	97.6025	133.08	1.42532	0.153911	1575	1505	1112	1397.33	-	-	-	-	-	-	-	-	-	-	-	-	-	-
GL50803_13075	hypothetical_protein	6390.39	5386.65	3636.95	118.583	124.795	90.7325	0.74561	-0.127488	1210	1251	1731	1397.33	-	-	-	-	-	-	-	-	-	-	-	-	-	-
GL50803_5859	hypothetical_protein	1602.36	1522.95	1488.41	88.9275	97.245	121.962	1.3102	0.117339	1581	1373	1240	1398	-	-	-	-	-	-	-	-	-	-	-	-	-	-
GL50803_16811	ZipA	9808.03	7604.28	7500.01	107.852	114.803	116.07	1.0426	0.0181175	1316	1576	1304	1398.67	-	-	-	-	-	-	-	-	-	-	-	-	-	-
GL50803_86937	hypothetical_protein	715.91	561.498	498.724	118.243	124.495	96.4	0.794272	-0.100031	1214	1366	1617	1399	-	-	-	-	-	-	-	-	-	-	-	-	-	-
GL50803_8338	VSP	2683.29	2198.78	2419.38	102.175	108.632	114.495	1.08625	0.0359315	1398	1470	1331	1399.67	-	-	-	-	-	-	-	-	-	-	-	-	-	-
GL50803_16817	Transglutaminase/protease,_putative	3173.21	3038.27	4764.73	82.685	89.1275	174.797	2.03474	0.308509	1687	1707	808	1400.67	-	-	-	-	-	-	-	-	-	-	-	-	-	-
GL50803_16297	hypothetical_protein	1576.59	1961.16	2004.21	73.1225	78.8025	141.35	1.86079	0.269697	1891	1277	1035	1401	-	-	-	-	-	-	-	-	-	-	-	-	-	-
GL50803_28626	VSP	2353.62	1829.92	1844.92	122.858	129.345	97.845	0.775923	-0.110182	1163	1456	1587	1402	-	-	-	-	-	-	-	-	-	-	-	-	-	-
GL50803_7203	Guanylate_kinase	2386.23	1898.17	1743.35	108.325	114.96	107.657	0.964301	-0.0157873	1311	1480	1425	1405.33	-	-	-	-	-	-	-	-	-	-	-	-	-	-
GL50803_11922	hypothetical_protein	152.177	312.502	475.579	54.4	60.215	215.85	3.76652	0.575941	2370	1205	652	1409	-	-	-	-	-	-	-	-	-	-	-	-	-	-
GL50803_104150	Kinase,_PLK	7617.84	6837.45	4014.01	120.64	126.51	89.4075	0.723508	-0.140557	1185	1294	1754	1411	-	-	-	-	-	-	-	-	-	-	-	-	-	-
GL50803_32000	deprecated	605.766	1073.65	1254.55	70.64	75.4275	150.243	2.05717	0.313271	1954	1314	972	1413.33	-	-	-	-	-	-	-	-	-	-	-	-	-	-
GL50803_94654	hypothetical_protein	4591.78	3611.9	4008.22	103.065	109.775	122.25	1.14875	0.0602256	1385	1621	1235	1413.67	-	-	-	-	-	-	-	-	-	-	-	-	-	-
GL50803_26207	deprecated	2981.4	2111.06	2556.27	123.157	129.635	107.445	0.850066	-0.0705471	1160	1650	1431	1413.67	-	-	-	-	-	-	-	-	-	-	-	-	-	-
GL50803_87928	Kinase,_NEK	4761.02	4234.03	5394.45	86.2275	93.3475	135.16	1.50533	0.177632	1629	1516	1096	1413.67	-	-	-	-	-	-	-	-	-	-	-	-	-	-
GL50803_8429	Minor_histocompatibility_antigen_H13	3937.86	3396.14	3062.22	98.6675	105.432	114.893	1.12585	0.0514816	1443	1477	1323	1414.33	-	-	-	-	-	-	-	-	-	-	-	-	-	-
GL50803_5867	Cysteinyl-tRNA_synthetase	6796.63	5689.49	6603.13	94.3375	101.847	129.767	1.32291	0.12153	1505	1584	1154	1414.33	-	-	-	-	-	-	-	-	-	-	-	-	-	-
GL50803_24485	hypothetical_protein	3372.88	3315.78	2589.66	93.2025	100.968	109.175	1.12453	0.0509699	1516	1319	1410	1415	-	-	-	-	-	-	-	-	-	-	-	-	-	-
GL50803_4235	Nuclear_LIM_interactor-interacting_factor_1	3630.61	3268.58	2569.22	101.472	108.407	104.858	0.999223	-0.000337421	1402	1383	1461	1415.33	-	-	-	-	-	-	-	-	-	-	-	-	-	-
GL50803_17366	Pyridoxamine_5-phosphate_oxidase,_putative	2251.85	2234.92	2251.95	85.55	92.155	128.525	1.4465	0.160318	1644	1434	1168	1415.33	-	-	-	-	-	-	-	-	-	-	-	-	-	-
GL50803_31989	deprecated	152.306	227.887	331.515	61.4075	66.955	188.88	2.94292	0.468778	2160	1349	737	1415.33	-	-	-	-	-	-	-	-	-	-	-	-	-	-
GL50803_8652	hypothetical_protein	4257.8	3794.26	3531.72	97.3575	104.19	116.615	1.1572	0.063407	1468	1487	1296	1417	-	-	-	-	-	-	-	-	-	-	-	-	-	-
GL50803_31323	deprecated	1610.38	1121.07	1019.19	126.57	132.075	96.7025	0.747762	-0.126236	1132	1511	1609	1417.33	-	-	-	-	-	-	-	-	-	-	-	-	-	-
GL50803_16173	U3_small_nucleolar_ribonucleoprotein_protein_IMP4,_putative	3872.15	2848.66	1781.4	128.757	134.16	86.5075	0.658059	-0.181735	1118	1323	1814	1418.33	-	-	-	-	-	-	-	-	-	-	-	-	-	-
GL50803_14584	hypothetical_protein	12718.3	10346.8	7342.31	123.882	130.415	94.955	0.746804	-0.126793	1154	1459	1643	1418.67	-	-	-	-	-	-	-	-	-	-	-	-	-	-
GL50803_15089	hypothetical_protein	2421.97	1960.88	1397.54	110.54	116.143	97.38	0.859173	-0.0659192	1296	1369	1592	1419	60h48h>96h	1	Artificial gene	De novo protein or329	4HXT	4hxtA	0.8357	2.09	14.6	92.98	; GO:0005515 0.80 protein binding ; GO:0008565 0.52 protein transporter activity ; GO:0003723 0.35 RNA binding	; GO:0017038 0.53 protein import ; GO:0051170 0.53 nuclear import ; GO:0006906 0.51 vesicle fusion ; GO:0048193 0.51 Golgi vesicle transport ; GO:0009615 0.35 response to virus ; GO:0010824 0.35 regulation of centrosome duplication ; GO:0046825 0.35 regulation of protein export from nucleus ; GO:0042176 0.35 regulation of protein catabolic process ; GO:0051028 0.35 mRNA transport ; GO:0034504 0.3…	GO:0005488;	binding;
GL50803_87628	VSP	4325.06	5432.49	5606	71.5075	76.6275	142.598	1.92524	0.284486	1933	1306	1022	1420.33	-	-	-	-	-	-	-	-	-	-	-	-	-	-
GL50803_10136	hypothetical_protein	3129.66	2913.06	2614.71	96.7675	103.635	111.745	1.11521	0.047355	1476	1407	1380	1421	-	-	-	-	-	-	-	-	-	-	-	-	-	-
GL50803_2267	hypothetical_protein	2210.23	2402.92	1324.53	101.338	108.312	88.345	0.842786	-0.0742829	1403	1085	1776	1421.33	60h48h>96h	1	Mus musculus	Ubiquitin-activating enzyme e1 1	1Z7L	1z7lA	0.8084	2.95	11.4	95.74	; GO:0005524 0.42 ATP binding ; GO:0008641 0.38 small protein activating enzyme activity ; GO:0005515 0.31 protein binding	; GO:0032446 0.31 protein modification by small protein conjugation	-	-
GL50803_13926	Nucleolar_protein_family_A,_member_2	1404.83	1499.31	1318.84	84.19	90.83	115.767	1.3229	0.121527	1662	1293	1310	1421.67	-	-	-	-	-	-	-	-	-	-	-	-	-	-
GL50803_14939	hypothetical_protein	2429.72	2891.28	2118.85	84.8925	91.5025	109.51	1.24165	0.0939975	1653	1216	1401	1423.33	-	-	-	-	-	-	-	-	-	-	-	-	-	-
GL50803_16426	hypothetical_protein	3563.22	3603.45	5170.12	82.23	88.55	164.36	1.92482	0.284389	1699	1706	869	1424.67	-	-	-	-	-	-	-	-	-	-	-	-	-	-
GL50803_2421	Cyst_wall_protein_3	2493.28	2133.79	1938.25	98.6075	105.345	109.465	1.07344	0.0307762	1446	1429	1402	1425.67	-	-	-	-	-	-	-	-	-	-	-	-	-	-
GL50803_6140	Kinase,_NEK	3346.21	5167.59	9242.8	57.26	62.535	231.458	3.86423	0.587063	2284	1375	618	1425.67	-	-	-	-	-	-	-	-	-	-	-	-	-	-
GL50803_28388	hypothetical_protein	457.111	261.281	212.857	153.218	157.632	85.78	0.551906	-0.258135	955	1493	1831	1426.33	-	-	-	-	-	-	-	-	-	-	-	-	-	-
GL50803_113304	VSP	6161.58	5923.68	4989.53	100.907	107.732	101.21	0.970193	-0.0131421	1413	1343	1527	1427.67	-	-	-	-	-	-	-	-	-	-	-	-	-	-
GL50803_14133	Protein_21.1	3556.33	2652.03	2615.05	118.752	124.865	99.93	0.820386	-0.0859817	1209	1526	1549	1428	-	-	-	-	-	-	-	-	-	-	-	-	-	-
GL50803_14223	Kinase,_NEK	1890.21	2650.26	2068.05	77.335	83.2325	117.23	1.4602	0.164411	1798	1200	1286	1428	-	-	-	-	-	-	-	-	-	-	-	-	-	-
GL50803_8616	hypothetical_protein	1181.62	1156.72	1060.04	88.3825	96.84	112.885	1.21891	0.0859725	1589	1333	1363	1428.33	-	-	-	-	-	-	-	-	-	-	-	-	-	-
GL50803_17585	Protein_21.1	11125.7	7256.92	4213.67	151.962	155.447	84.25	0.54813	-0.261117	968	1436	1882	1428.67	-	-	-	-	-	-	-	-	-	-	-	-	-	-
GL50803_17231	Kinase,_NEK	12052.3	9923.89	8509.95	109.553	115.98	105.525	0.935783	-0.0288247	1300	1535	1455	1430	-	-	-	-	-	-	-	-	-	-	-	-	-	-
GL50803_16456	Kinesin-2	6786.25	6070.6	4722.66	103.388	110.025	104.062	0.975217	-0.0108987	1381	1427	1484	1430.67	-	-	-	-	-	-	-	-	-	-	-	-	-	-
GL50803_9506	hypothetical_protein	1558.21	1678.11	2139.98	74.295	80.19	159.163	2.06056	0.313986	1860	1527	905	1430.67	-	-	-	-	-	-	-	-	-	-	-	-	-	-
GL50803_7520	hypothetical_protein	4499.1	4074.15	2950.5	105.748	112.762	99.5075	0.910782	-0.0405855	1343	1396	1557	1432	-	-	-	-	-	-	-	-	-	-	-	-	-	-
GL50803_8944	hypothetical_protein	1338	1457.47	1428.86	79.585	86.0475	127.61	1.54088	0.187769	1746	1385	1178	1436.33	-	-	-	-	-	-	-	-	-	-	-	-	-	-
GL50803_2972	hypothetical_protein	3403.88	2694.19	1663.58	123.525	130.333	85.6825	0.675043	-0.170669	1157	1322	1832	1437	-	-	-	-	-	-	-	-	-	-	-	-	-	-
GL50803_9611	hypothetical_protein	3790.33	2757.49	1632.98	152.475	156.332	74.645	0.483441	-0.315656	965	1209	2144	1439.33	-	-	-	-	-	-	-	-	-	-	-	-	-	-
GL50803_15955	DNA-directed_RNA_polymerase_II_RPB6	1146.87	938.047	580.355	121.005	126.64	83.1125	0.671223	-0.173133	1183	1231	1905	1439.67	-	-	-	-	-	-	-	-	-	-	-	-	-	-
GL50803_16553	hypothetical_protein	1116.97	1435.92	2866.64	61.0225	66.5875	214.94	3.3687	0.527463	2171	1492	656	1439.67	96h>48h60h	0.996718	Rhodopseudomonas palustris	Hypothetical protein rpa0253	2GBS	2gbsA	0.7083	1.24	13.9	74.23	; GO:0004129 0.37 cytochrome-c oxidase activity ; GO:0020037 0.37 heme binding ; GO:0009055 0.37 electron carrier activity	; GO:0009060 0.37 aerobic respiration ; GO:0006810 0.33 transport ; GO:0022900 0.33 electron transport chain	-	-
GL50803_14947	hypothetical_protein	2387.22	2206.7	1417.29	106.885	113.787	90.39	0.819225	-0.0865968	1330	1257	1735	1440.67	60h48h>96h	0.999245	Bos taurus	Calmodulin fused with calmodulin-binding doma	2F2P	2f2pA	0.6711	1.66	15.2	72.05	; GO:0043167 0.47 ion binding ; GO:0032559 0.34 adenyl ribonucleotide binding ; GO:0035639 0.34 purine ribonucleoside triphosphate binding	; GO:0051298 0.36 centrosome duplication ; GO:0051302 0.36 regulation of cell division ; GO:0000910 0.36 cytokinesis	GO:0005509;	calcium ion binding;
GL50803_20137	deprecated	462.507	1824.15	1449.64	49.535	55.19	158.45	3.02602	0.480872	2531	880	912	1441	-	-	-	-	-	-	-	-	-	-	-	-	-	-
GL50803_8505	hypothetical_protein	1084.89	1012.26	428.175	128.782	134.215	71.22	0.541603	-0.266319	1117	964	2243	1441.33	60h48h>96h	0.99187	Morganella morganii	Merf	2M67	2m67A	0.6177	1.96	11.8	75.76	; GO:0008047 0.37 enzyme activator activity ; GO:0032934 0.37 sterol binding ; GO:0015248 0.37 sterol transporter activity ; GO:0071814 0.37 protein-lipid complex binding ; GO:0034190 0.37 apolipoprotein receptor binding ; GO:0070325 0.37 lipoprotein particle receptor binding	; GO:0006887 0.37 exocytosis ; GO:0010901 0.37 regulation of very-low-density lipoprotein particle remodeling ; GO:0050673 0.37 epithelial cell proliferation ; GO:0051336 0.37 regulation of hydrolase activity ; GO:0055092 0.37 sterol homeostasis ; GO:0001775 0.37 cell activation ; GO:0044058 0.37 regulation of digestive system process ; GO:0034377 0.37 plasma lipoprotein particle assembly ; GO:00…	-	-
GL50803_28203	deprecated	130.899	183.236	150.748	78.645	84.3275	114.037	1.39946	0.145961	1770	1218	1341	1443	-	-	-	-	-	-	-	-	-	-	-	-	-	-
GL50803_28629	hypothetical_protein	4743.11	3295.88	2316.11	133.99	140.373	85.265	0.621549	-0.206525	1075	1410	1844	1443	-	-	-	-	-	-	-	-	-	-	-	-	-	-
GL50803_4946	Peptide_methionine_sulfoxide_reductase_msrA	1772.55	1600.7	1736.21	86.845	94.0675	131.65	1.4554	0.162982	1617	1580	1136	1444.33	-	-	-	-	-	-	-	-	-	-	-	-	-	-
GL50803_6638	deprecated	692.183	621.225	684.646	91.55	100.243	114.08	1.18962	0.0754068	1533	1463	1338	1444.67	-	-	-	-	-	-	-	-	-	-	-	-	-	-
GL50803_16200	Developmentally_regulated_GTP-binding_protein_1	2314.01	2631.04	3040.12	77.11	83.175	141.265	1.76267	0.246172	1802	1499	1037	1446	-	-	-	-	-	-	-	-	-	-	-	-	-	-
GL50803_38244	deprecated	1968.96	1464.84	893.817	177.977	183.235	68.1325	0.377244	-0.423378	835	1154	2351	1446.67	-	-	-	-	-	-	-	-	-	-	-	-	-	-
GL50803_87446	ABC_transporter_family_protein	13324.1	9815.26	5867.7	138.703	142.61	84.375	0.599866	-0.221946	1057	1406	1878	1447	60h48h>96h	0.993142	-	-	-	-	-	-	-	-	-	-	GO:0000166; GO:0005524; GO:0016887; GO:0017111;	ATPase activity; ATP binding; nucleoside-triphosphatase activity; nucleotide binding;
GL50803_14648	Kinase,_NEK-frag	4281.22	3806.59	4088.34	89.53	98.08	125.153	1.33418	0.125215	1564	1581	1202	1449	-	-	-	-	-	-	-	-	-	-	-	-	-	-
GL50803_15162	Ubiquitin-conjugating_enzyme_E2-17_kDa	1405.51	1205.08	1414.34	86.65	93.6625	126.435	1.4024	0.146871	1623	1541	1187	1450.33	-	-	-	-	-	-	-	-	-	-	-	-	-	-
GL50803_112550	hypothetical_protein	3423.27	4246.83	4941.76	72.385	77.6975	150.885	2.01069	0.303346	1914	1474	966	1451.33	-	-	-	-	-	-	-	-	-	-	-	-	-	-
GL50803_8078	hypothetical_protein	1958.72	1629.24	1311.55	105.118	112.245	100.352	0.923359	-0.0346296	1354	1460	1541	1451.67	-	-	-	-	-	-	-	-	-	-	-	-	-	-
GL50803_113163	VSP	4988.08	5093.31	4989.62	86.26	93.3675	118.407	1.31836	0.120035	1628	1449	1278	1451.67	-	-	-	-	-	-	-	-	-	-	-	-	-	-
GL50803_10527	hypothetical_protein	5227.32	4165	1388.47	165.398	169.358	63.57	0.379799	-0.420446	902	934	2519	1451.67	60h48h>96h	1	Synechocystis sp. pcc 6803	Mn transporter	1XVL	1xvlA	0.6252	3.93	10.9	78.1	; GO:0043167 0.58 ion binding	; GO:0022610 0.58 biological adhesion ; GO:0051234 0.58 establishment of localization ; GO:0009987 0.58 cellular process	-	-
GL50803_14488	Cyclin_A	2645.64	2876.86	3041.47	77.8325	83.7675	132.782	1.64334	0.215728	1788	1451	1119	1452.67	-	-	-	-	-	-	-	-	-	-	-	-	-	-
GL50803_19226	deprecated	2386.88	1548.59	1479.56	152.48	156.368	85.82	0.555743	-0.255126	964	1570	1830	1454.67	-	-	-	-	-	-	-	-	-	-	-	-	-	-
GL50803_114546	hypothetical_protein	3291.58	3204.25	1931.1	106.457	113.345	87.955	0.800311	-0.0967411	1336	1244	1786	1455.33	60h48h>96h	0.999999	Homo sapiens; saccharomyces cerevisiae	Importin subunit beta-1	3EA5	3ea5B	0.9247	1.92	10.7	99.12	; GO:0005049 0.54 nuclear export signal receptor activity ; GO:0008565 0.37 protein transporter activity	; GO:0000087 0.54 M phase of mitotic cell cycle ; GO:0051168 0.54 nuclear export ; GO:0000280 0.54 nuclear division ; GO:0006605 0.46 protein targeting ; GO:0006906 0.31 vesicle fusion ; GO:0048193 0.31 Golgi vesicle transport	-	-
GL50803_16159	hypothetical_protein	2323.85	3101.83	2900.1	74.22	79.99	125.48	1.62739	0.211492	1864	1307	1198	1456.33	-	-	-	-	-	-	-	-	-	-	-	-	-	-
GL50803_137679	hypothetical_protein	3771.45	3112.16	4620.19	86.845	94.0325	135.887	1.50253	0.176823	1618	1664	1088	1456.67	-	-	-	-	-	-	-	-	-	-	-	-	-	-
GL50803_16549	Uridine_kinase	7901.71	6077.75	5364.65	110.915	116.578	107.623	0.946165	-0.0240329	1288	1657	1426	1457	-	-	-	-	-	-	-	-	-	-	-	-	-	-
GL50803_27496	deprecated	252.53	174.974	162.445	135.037	140.798	90.905	0.659126	-0.181032	1071	1578	1726	1458.33	-	-	-	-	-	-	-	-	-	-	-	-	-	-
GL50803_7035	hypothetical_protein	5277.63	3510.85	2263.29	147.105	150.627	81.24	0.545726	-0.263026	998	1424	1953	1458.33	-	-	-	-	-	-	-	-	-	-	-	-	-	-
GL50803_92498	Kinase,_NEK	11695.7	10031.4	5578.3	126.067	131.83	81.18	0.629554	-0.200967	1136	1285	1955	1458.67	-	-	-	-	-	-	-	-	-	-	-	-	-	-
GL50803_8173	Glycerol_kinase	2726.92	4736.15	6845.27	54.14	59.8625	196.56	3.44835	0.537611	2386	1276	716	1459.33	60h96h>48h	0.990766	-	-	-	-	-	-	-	-	-	-	-	-
GL50803_19620	deprecated	922.585	977.466	1062.73	77.14	83.185	127.752	1.59366	0.202396	1801	1402	1176	1459.67	-	-	-	-	-	-	-	-	-	-	-	-	-	-
GL50803_17091	Exosome_complex_exonuclease,_putative	2825.54	2379.88	2282.62	95.06	102.345	111.585	1.13052	0.0532777	1497	1501	1382	1460	-	-	-	-	-	-	-	-	-	-	-	-	-	-
GL50803_13809	hypothetical_protein	3432.97	3090.19	2151.06	104.225	111.055	94.9925	0.882502	-0.0542844	1369	1371	1642	1460.67	60h48h>96h	0.999918	Gallus gallus	Spectrin alpha chain, brain	1U4Q	1u4qA	0.9064	1.27	9.7	93.09	; GO:0005515 0.41 protein binding	; GO:0051017 0.07 actin filament bundle assembly	-	-
GL50803_11554	Kinase,_NEK	2519.82	2746.81	1676.24	97.3875	104.22	91.7725	0.910408	-0.0407641	1467	1212	1705	1461.33	-	-	-	-	-	-	-	-	-	-	-	-	-	-
GL50803_38637	deprecated	1098.2	592.983	629.062	143.312	147.37	92.9725	0.639685	-0.194034	1018	1695	1679	1464	-	-	-	-	-	-	-	-	-	-	-	-	-	-
GL50803_5954	hypothetical_protein	1280.42	926.651	696.748	128.858	135.067	84.63	0.641319	-0.192926	1114	1421	1867	1467.33	-	-	-	-	-	-	-	-	-	-	-	-	-	-
GL50803_32235	hypothetical_protein	1509.8	1629.47	1731.32	76.0525	81.6275	130.505	1.65531	0.218881	1823	1438	1145	1468.67	-	-	-	-	-	-	-	-	-	-	-	-	-	-
GL50803_893	hypothetical_protein	848.497	669.059	631.13	105.532	112.562	98.7575	0.905642	-0.0430436	1346	1485	1577	1469.33	-	-	-	-	-	-	-	-	-	-	-	-	-	-
GL50803_88581	Synaptic_glycoprotein_SC2	3938.56	3370.31	2151.49	114.115	120.235	86.5175	0.738361	-0.131731	1257	1339	1813	1469.67	60h48h>96h	0.996012	-	-	-	-	-	-	-	-	-	-	GO:0005737; GO:0006629; GO:0016021; GO:0016627;	cytoplasm; integral to membrane; lipid metabolic process; oxidoreductase activity, acting on the CH-CH group of donors;
GL50803_14790	hypothetical_protein	3446.59	3660.7	3219.09	84.105	90.695	113.265	1.29594	0.112584	1665	1390	1355	1470	-	-	-	-	-	-	-	-	-	-	-	-	-	-
GL50803_2351	Protein_21.1	2013.24	2542.2	3745.07	63.2275	68.6175	177.113	2.68669	0.429217	2119	1500	791	1470	-	-	-	-	-	-	-	-	-	-	-	-	-	-
GL50803_9503	hypothetical_protein	1951.4	2222.12	2681.36	74.22	79.96	147.993	1.91974	0.283243	1865	1563	983	1470.33	-	-	-	-	-	-	-	-	-	-	-	-	-	-
GL50803_16266	hypothetical_protein	4354.08	3676.75	2398.02	108.725	115.153	91.72	0.819375	-0.0865174	1307	1400	1707	1471.33	60h48h>96h	1	Gallus gallus	Actinin	1SJJ	1sjjA	0.8821	2.94	10.1	99.75	; GO:0043167 0.54 ion binding ; GO:0008092 0.54 cytoskeletal protein binding	; GO:0071844 0.54 cellular component assembly at cellular level ; GO:0007015 0.54 actin filament organization	-	-
GL50803_32028	deprecated	840.908	998.099	778.609	88.295	96.29	103.12	1.11732	0.0481765	1592	1327	1497	1472	-	-	-	-	-	-	-	-	-	-	-	-	-	-
GL50803_12162	Phenylalanyl-tRNA_synthetase_alpha_chain	5432.24	4491.66	3880.22	101.023	107.917	108.76	1.04106	0.0174776	1411	1596	1411	1472.67	-	-	-	-	-	-	-	-	-	-	-	-	-	-
GL50803_4059	5-methylthioadenosine_nucleosidase,_S-adenosylhomocysteine_nucleosidase	3832.09	3218.39	1794.82	124.045	130.415	78.5475	0.617366	-0.209457	1153	1242	2026	1473.67	-	-	-	-	-	-	-	-	-	-	-	-	-	-
GL50803_2010	hypothetical_protein	2880.85	2254.85	1093.42	133.183	139.34	75.9375	0.557292	-0.253917	1084	1237	2100	1473.67	60h48h>96h	0.999936	Homo sapiens	Eif1	2IF1	2if1A	0.5207	1.71	16.8	56.56	; GO:0003743 0.13 translation initiation factor activity ; GO:0004091 0.13 carboxylesterase activity ; GO:0080031 0.06 methyl salicylate esterase activity ; GO:0080030 0.06 methyl indole-3-acetate esterase activity ; GO:0004222 0.06 metalloendopeptidase activity ; GO:0008270 0.06 zinc ion binding ; GO:0004806 0.06 triglyceride lipase activity ; GO:0080032 0.06 methyl jasmonate esterase activity ;…	; GO:0006446 0.13 regulation of translational initiation ; GO:0006950 0.13 response to stress ; GO:0006508 0.06 proteolysis ; GO:0016042 0.06 lipid catabolic process ; GO:0001507 0.06 acetylcholine catabolic process in synaptic cleft	GO:0003743; GO:0006413;	translational initiation; translation initiation factor activity;
GL50803_113793	hypothetical_protein	4496.44	4105.46	2398.84	107.053	113.877	85.525	0.774227	-0.111132	1327	1265	1836	1476	60h48h>96h	1	Geobacillus kaustophilus	Di-tripeptide abc transporter (permease)	4IKV	4ikvA	0.7871	3.07	7.4	89.57	; GO:0015197 0.07 peptide transporter activity ; GO:0015169 0.07 glycerol-3-phosphate transmembrane transporter activity ; GO:0015517 0.07 galactose:hydrogen symporter activity ; GO:0015535 0.07 fucose:hydrogen symporter activity ; GO:0015518 0.07 arabinose:hydrogen symporter activity ; GO:0008559 0.06 xenobiotic-transporting ATPase activity ; GO:0005524 0.06 ATP binding	; GO:0051234 0.58 establishment of localization ; GO:0009987 0.48 cellular process	GO:0016020; GO:0016021;	integral to membrane; membrane;
GL50803_137618	VSP	5771.09	6397.88	16620.1	62.065	67.4025	252.228	3.89639	0.590663	2146	1742	555	1481	96h>48h60h	0.999346	-	-	-	-	-	-	-	-	-	-	GO:0005515;	protein binding;
GL50803_13342	hypothetical_protein	1768.6	1932.38	1237.51	91.2125	99.9775	93.47	0.977771	-0.00976293	1539	1235	1670	1481.33	-	-	-	-	-	-	-	-	-	-	-	-	-	-
GL50803_32494	deprecated	1606.69	1204.08	1030.63	117.19	123.125	91.8	0.763997	-0.116908	1226	1515	1704	1481.67	-	-	-	-	-	-	-	-	-	-	-	-	-	-
GL50803_5532	hypothetical_protein	940.5	849.288	1076.09	78.985	84.7925	138.843	1.69551	0.2293	1762	1625	1063	1483.33	-	-	-	-	-	-	-	-	-	-	-	-	-	-
GL50803_7545	deprecated	343.644	229.367	200.13	137.415	141.683	85.945	0.615877	-0.210506	1064	1562	1825	1483.67	-	-	-	-	-	-	-	-	-	-	-	-	-	-
GL50803_93261	deprecated	868.853	661.275	755.306	106.962	113.792	108.385	0.981953	-0.0079094	1329	1710	1414	1484.33	-	-	-	-	-	-	-	-	-	-	-	-	-	-
GL50803_40283	hypothetical_protein	3245.87	2415.99	2866.9	98.405	105.17	113.805	1.11806	0.0484669	1448	1661	1345	1484.67	-	-	-	-	-	-	-	-	-	-	-	-	-	-
GL50803_9157	hypothetical_protein	2004.03	2100.27	1967.41	79.31	85.6125	118.678	1.4392	0.15812	1751	1430	1276	1485.67	-	-	-	-	-	-	-	-	-	-	-	-	-	-
GL50803_11763	hypothetical_protein	2357.6	2574.11	2365.27	78.1775	83.97	120.36	1.48457	0.171602	1782	1417	1258	1485.67	-	-	-	-	-	-	-	-	-	-	-	-	-	-
GL50803_14581	Chaperone_protein_DnaK_HSP70	5961.42	5069.44	6670.06	86.2225	93.31	132.457	1.47558	0.168962	1630	1703	1125	1486	-	-	-	-	-	-	-	-	-	-	-	-	-	-
GL50803_22857	deprecated	620.604	523.662	765.045	86.74	93.715	134.322	1.4887	0.172808	1621	1737	1100	1486	-	-	-	-	-	-	-	-	-	-	-	-	-	-
GL50803_7188	hypothetical_protein	6487.13	6830.35	12761.6	71.645	76.74	194.328	2.61924	0.418175	1931	1808	721	1486.67	-	-	-	-	-	-	-	-	-	-	-	-	-	-
GL50803_11885	Phosphatase_1_regulatory_subunit,_putative	4671.06	4221.33	3528.5	97.3275	104.168	102.773	1.0201	0.00864368	1469	1486	1506	1487	-	-	-	-	-	-	-	-	-	-	-	-	-	-
GL50803_16245	hypothetical_protein	1950.12	1978.36	2139.4	79.5725	85.9025	121.622	1.46997	0.16731	1747	1479	1242	1489.33	-	-	-	-	-	-	-	-	-	-	-	-	-	-
GL50803_8200	hypothetical_protein	1259.45	898.93	549.112	129.338	135.63	79.5525	0.600469	-0.22151	1108	1363	2000	1490.33	-	-	-	-	-	-	-	-	-	-	-	-	-	-
GL50803_28962	hypothetical_protein	2719.17	2472.7	2167.68	90.2375	98.6775	107.795	1.1412	0.0573622	1555	1495	1423	1491	-	-	-	-	-	-	-	-	-	-	-	-	-	-
GL50803_7413	hypothetical_protein	1112.5	1321.35	765.358	86.93	94.2525	89.7525	0.990741	-0.0040397	1614	1119	1741	1491.33	-	-	-	-	-	-	-	-	-	-	-	-	-	-
GL50803_3420	hypothetical_protein	3870.56	3705.75	3485.3	86.865	94.215	113.69	1.25569	0.0988818	1615	1522	1348	1495	-	-	-	-	-	-	-	-	-	-	-	-	-	-
GL50803_9173	Serine/Threonine-protein_kinase_pkwA,_putative	2742.95	2734.49	4320.28	73.18	78.8775	162.903	2.14265	0.330951	1890	1725	877	1497.33	-	-	-	-	-	-	-	-	-	-	-	-	-	-
GL50803_14565	hypothetical_protein	1310.59	1705.97	1324.03	77.675	83.725	108.703	1.347	0.129368	1790	1296	1412	1499.33	-	-	-	-	-	-	-	-	-	-	-	-	-	-
GL50803_17149	GTP-binding_protein	4111.75	4384.6	3331.86	87.42	94.55	100.28	1.10216	0.0422445	1609	1346	1545	1500	-	-	-	-	-	-	-	-	-	-	-	-	-	-
GL50803_35157	deprecated	5028.12	2969.94	1638.17	218.123	216.562	60.8925	0.280168	-0.552581	696	1171	2635	1500.67	-	-	-	-	-	-	-	-	-	-	-	-	-	-
GL50803_6148	Alanyl_dipeptidyl_peptidase	6855.33	7055.04	4298.28	96.92	103.935	88.9825	0.886037	-0.052548	1473	1270	1769	1504	-	-	-	-	-	-	-	-	-	-	-	-	-	-
GL50803_137614	VSP_AS12	4715.13	5116.02	6350.21	77.99	83.9575	128.928	1.59222	0.202003	1783	1566	1164	1504.33	-	-	-	-	-	-	-	-	-	-	-	-	-	-
GL50803_4044	hypothetical_protein	5380.13	6951.48	6083.21	73.48	79.21	117.983	1.54539	0.189039	1883	1348	1283	1504.67	-	-	-	-	-	-	-	-	-	-	-	-	-	-
GL50803_4355	Nif3-related_protein	1094.55	779.978	949.56	96.415	103.492	112.275	1.12327	0.0504851	1480	1675	1374	1509.67	-	-	-	-	-	-	-	-	-	-	-	-	-	-
GL50803_8937	hypothetical_protein	1011.89	962.48	614.791	104.18	110.995	82.995	0.771419	-0.11271	1370	1255	1908	1511	-	-	-	-	-	-	-	-	-	-	-	-	-	-
GL50803_92760	hypothetical_protein	4989.58	3684.91	4085.23	98.73	105.615	116.407	1.13932	0.0566451	1440	1796	1298	1511.33	-	-	-	-	-	-	-	-	-	-	-	-	-	-
GL50803_7850	Sgt1-like_protein	2008.28	1513.57	1053.33	113.62	120.015	83.045	0.710895	-0.148194	1260	1367	1907	1511.33	-	-	-	-	-	-	-	-	-	-	-	-	-	-
GL50803_113797	VSP_with_INR	5300.65	5664.89	6534.45	73.71	79.385	133.985	1.75035	0.243125	1877	1553	1104	1511.33	-	-	-	-	-	-	-	-	-	-	-	-	-	-
GL50803_95064	tRNA-ribosyltransferase,_putative	4038.28	3473.98	2724.91	97.44	104.422	96.98	0.960854	-0.0173424	1465	1467	1603	1511.67	-	-	-	-	-	-	-	-	-	-	-	-	-	-
GL50803_112647	VSP	3526.82	3816.73	4205.32	75.52	81.09	126.215	1.61184	0.207321	1838	1509	1191	1512.67	-	-	-	-	-	-	-	-	-	-	-	-	-	-
GL50803_6680	Kinase,_NEK	3121.34	2906.8	2177.75	94.2725	101.713	95.4225	0.973771	-0.0115432	1507	1404	1632	1514.33	60h48h>96h	0.999996	-	-	-	-	-	-	-	-	-	-	GO:0004672; GO:0005524; GO:0006468; GO:0016772;	ATP binding; protein kinase activity; protein phosphorylation; transferase activity, transferring phosphorus-containing groups;
GL50803_221692	hypothetical_protein	4303.88	4281.58	4598.06	79.7825	86.2325	125.005	1.50595	0.17781	1742	1599	1204	1515	-	-	-	-	-	-	-	-	-	-	-	-	-	-
GL50803_14104	hypothetical_protein	6778.45	6473.77	7174.66	81.4475	88.21	122.903	1.44884	0.161019	1705	1620	1227	1517.33	-	-	-	-	-	-	-	-	-	-	-	-	-	-
GL50803_14868	hypothetical_protein	4216.73	4381.17	3321.59	87.5925	95.475	100.155	1.09419	0.0390914	1602	1405	1547	1518	-	-	-	-	-	-	-	-	-	-	-	-	-	-
GL50803_15144	RNA_polymerase_II_subunit_Rpb8	2022.3	1316.7	956.119	131.85	137.17	78.7525	0.585477	-0.23249	1092	1447	2016	1518.33	-	-	-	-	-	-	-	-	-	-	-	-	-	-
GL50803_16815	Seven_transmembrane_protein_1	2599.94	2790.04	2113.02	84.3075	90.9425	101.185	1.15475	0.0624881	1660	1370	1529	1519.67	60h48h>96h	0.994713	-	-	-	-	-	-	-	-	-	-	-	-
GL50803_92741	Kinase,_CMGC_CLK	4805.31	4142.92	3214.44	97.26	104.137	95.285	0.946241	-0.0239985	1470	1458	1636	1521.33	-	-	-	-	-	-	-	-	-	-	-	-	-	-
GL50803_8929	Metal-dependent_phosphoesterases,_putative	2828.77	2571.61	2508.4	87.385	94.3825	114.667	1.26169	0.100952	1611	1627	1327	1521.67	-	-	-	-	-	-	-	-	-	-	-	-	-	-
GL50803_11143	hypothetical_protein	378.322	401.876	400.655	80.175	86.46	118.127	1.41779	0.151613	1735	1552	1280	1522.33	-	-	-	-	-	-	-	-	-	-	-	-	-	-
GL50803_16648	hypothetical_protein	9534	6911.16	6595.15	107.907	114.832	99.31	0.891716	-0.0497733	1315	1693	1560	1522.67	-	-	-	-	-	-	-	-	-	-	-	-	-	-
GL50803_11117	deprecated	107.045	127.373	169.625	64.8425	69.4425	147.91	2.20293	0.343	2089	1497	984	1523.33	-	-	-	-	-	-	-	-	-	-	-	-	-	-
GL50803_15989	hypothetical_protein	3371.5	2969.26	1916.39	111.373	117.207	81.735	0.715154	-0.1456	1282	1351	1939	1524	-	-	-	-	-	-	-	-	-	-	-	-	-	-
GL50803_7352	hypothetical_protein	2977.04	2240.79	1872.91	103.515	110.147	94.2575	0.882305	-0.0543814	1379	1538	1657	1524.67	-	-	-	-	-	-	-	-	-	-	-	-	-	-
GL50803_9116	Kinase,_CMGC_GSK	4689.29	3421.68	2769.75	112.142	117.863	91.565	0.7962	-0.0989778	1276	1588	1710	1524.67	-	-	-	-	-	-	-	-	-	-	-	-	-	-
GL50803_r0013	28S_ribosomal_RNA	1401.1	1970.83	1264.79	75.4225	80.9025	103.763	1.32753	0.123044	1842	1247	1489	1526	-	-	-	-	-	-	-	-	-	-	-	-	-	-
GL50803_2777	hypothetical_protein	1261.34	1100.38	958.766	91.745	100.475	99.295	1.03314	0.0141588	1529	1494	1561	1528	-	-	-	-	-	-	-	-	-	-	-	-	-	-
GL50803_7807	WD-40_repeat_protein	5468.33	4126.35	6553.07	84.7025	91.1475	139.188	1.58303	0.199489	1657	1881	1057	1531.67	-	-	-	-	-	-	-	-	-	-	-	-	-	-
GL50803_28994	hypothetical_protein	306.403	650.082	1358	43.9775	49.61	271.47	5.80142	0.763534	2761	1328	507	1532	-	-	-	-	-	-	-	-	-	-	-	-	-	-
GL50803_101278	hypothetical_protein	10155.7	10303.7	14115.4	74.175	79.9575	146.082	1.89554	0.277732	1867	1736	996	1533	-	-	-	-	-	-	-	-	-	-	-	-	-	-
GL50803_15353	hypothetical_protein	4551.98	4269.14	3289.38	91.7875	100.52	97.115	1.01	0.00432009	1528	1476	1600	1534.67	-	-	-	-	-	-	-	-	-	-	-	-	-	-
GL50803_17574	Coiled-coil_protein	6286.51	5394.87	4710.3	93.2425	101.335	100.438	1.03237	0.0138354	1513	1564	1539	1538.67	-	-	-	-	-	-	-	-	-	-	-	-	-	-
GL50803_94861	deprecated	952.733	771.664	671.976	130.002	136.032	81.3875	0.611858	-0.213349	1102	1569	1946	1539	-	-	-	-	-	-	-	-	-	-	-	-	-	-
GL50803_40016	Protein_21.1	7223.55	6112.7	4293.42	102.368	108.875	87.39	0.827388	-0.0822906	1395	1423	1801	1539.67	-	-	-	-	-	-	-	-	-	-	-	-	-	-
GL50803_7474	DNA-directed_RNA_polymerase_RPB3	1962.41	2467	2348.51	70.515	75.2325	121.343	1.66511	0.221444	1960	1413	1247	1540	-	-	-	-	-	-	-	-	-	-	-	-	-	-
GL50803_9062	Long_chain_fatty_acid_CoA_ligase_5	9032.97	6976.55	5808.56	107.498	114.133	96.11	0.867297	-0.0618319	1322	1680	1622	1541.33	-	-	-	-	-	-	-	-	-	-	-	-	-	-
GL50803_3713	hypothetical_protein	1592.53	1051.34	1390.18	105.35	112.435	107.465	0.986891	-0.00573093	1348	1852	1430	1543.33	-	-	-	-	-	-	-	-	-	-	-	-	-	-
GL50803_15566	Peter_pan_protein	3853.17	2863.36	2630.33	105.542	112.605	96.9525	0.888873	-0.0511602	1345	1682	1604	1543.67	-	-	-	-	-	-	-	-	-	-	-	-	-	-
GL50803_11364	Kinase,_AGC_AKT	5455.19	5094.44	3533.01	99.665	106.547	89.8725	0.871652	-0.0596571	1425	1473	1739	1545.67	60h48h>96h	0.978682	-	-	-	-	-	-	-	-	-	-	GO:0004672; GO:0004674; GO:0005524; GO:0006468; GO:0016772;	ATP binding; ATP binding; protein kinase activity; protein phosphorylation; protein serine/threonine kinase activity; transferase activity, transferring phosphorus-containing groups;
GL50803_7009	Adenylate_kinase	3199.39	2635.67	1397.46	119.447	125.513	72.02	0.588014	-0.230612	1198	1220	2221	1546.33	-	-	-	-	-	-	-	-	-	-	-	-	-	-
GL50803_16929	hypothetical_protein	4005.77	4203.23	3206.24	84.4025	91.01	99.985	1.14	0.0569043	1659	1440	1548	1549	-	-	-	-	-	-	-	-	-	-	-	-	-	-
GL50803_15270	Ubiquitin_protein,_putative	3939.05	3654.62	3758.88	84.8575	91.4175	115.583	1.31139	0.117733	1654	1689	1312	1551.67	-	-	-	-	-	-	-	-	-	-	-	-	-	-
GL50803_31157	deprecated	1064.21	757.667	442.202	149.735	153.392	68.6	0.452616	-0.344271	981	1342	2334	1552.33	-	-	-	-	-	-	-	-	-	-	-	-	-	-
GL50803_15077	hypothetical_protein	3303.18	3191.57	4175.47	72.98	78.6825	136.66	1.80216	0.255793	1894	1683	1082	1553	-	-	-	-	-	-	-	-	-	-	-	-	-	-
GL50803_6835	Brix_domain_containing_protein	5756.57	3316.2	2541.53	143.202	147.235	80.015	0.550997	-0.258851	1020	1655	1984	1553	-	-	-	-	-	-	-	-	-	-	-	-	-	-
GL50803_11305	hypothetical_protein	3603.49	2186.05	1500.38	150.738	154.235	72.7525	0.477108	-0.321383	975	1483	2201	1553	-	-	-	-	-	-	-	-	-	-	-	-	-	-
GL50803_28619	deprecated	266.153	286.886	325.632	75.55	81.1375	125.322	1.59964	0.204023	1836	1626	1200	1554	-	-	-	-	-	-	-	-	-	-	-	-	-	-
GL50803_22543	hypothetical_protein	17537.1	12183	7816.75	129.287	135.458	82.8775	0.626093	-0.203361	1109	1644	1910	1554.33	-	-	-	-	-	-	-	-	-	-	-	-	-	-
GL50803_2419	hypothetical_protein	1778.73	1999.34	1128.69	87.6775	95.575	85.2675	0.930601	-0.0312364	1600	1223	1842	1555	-	-	-	-	-	-	-	-	-	-	-	-	-	-
GL50803_13495	hypothetical_protein	2159.42	2324.04	2037.91	79.1025	85.0125	102.117	1.24446	0.0949798	1758	1395	1513	1555.33	-	-	-	-	-	-	-	-	-	-	-	-	-	-
GL50803_11647	hypothetical_protein	2576.03	2486.68	2545.49	78.35	84.0175	114.44	1.40964	0.149109	1779	1556	1333	1556	-	-	-	-	-	-	-	-	-	-	-	-	-	-
GL50803_91198	Sigma_adaptin	1273.19	1227.19	760.811	95.15	102.392	81.505	0.825192	-0.0834452	1496	1229	1943	1556	60h48h>96h	0.985547	-	-	-	-	-	-	-	-	-	-	GO:0006810; GO:0008565; GO:0015031;	protein transport; protein transporter activity; transport;
GL50803_41942	High_cysteine_membrane_protein_Group_6	6794.17	5813.85	3916.29	111.153	117.017	84.67	0.742166	-0.129499	1284	1520	1865	1556.33	-	-	-	-	-	-	-	-	-	-	-	-	-	-
GL50803_33762	WD-40_repeat_protein	3778.62	2932.12	1987.74	111.263	117.123	79.04	0.692162	-0.159793	1283	1379	2011	1557.67	-	-	-	-	-	-	-	-	-	-	-	-	-	-
GL50803_8725	hypothetical_protein	5970.85	5603.39	2107.2	124.353	130.63	64.8825	0.508916	-0.293354	1151	1059	2463	1557.67	60h48h>96h	1	Mus musculus	Importin alpha	1IAL	1ialA	0.7252	3.67	8.7	86.57	; GO:0005515 0.41 protein binding ; GO:0022892 0.39 substrate-specific transporter activity	; GO:0017038 0.39 protein import ; GO:0034504 0.39 protein localization to nucleus ; GO:0051170 0.39 nuclear import ; GO:0006605 0.34 protein targeting	-	-
GL50803_26497	Hypothetical_protein	189.419	174.652	113.48	99.8375	106.555	82.6625	0.801022	-0.0963554	1424	1335	1916	1558.33	60h48h>96h	0.99967	Aeropyrum pernix	Orc2	1W5T	1w5tB	0.5361	2.77	7.7	90.24	; GO:0003677 0.13 DNA binding ; GO:0005515 0.13 protein binding ; GO:0009055 0.12 electron carrier activity ; GO:0020037 0.12 heme binding ; GO:0070330 0.12 aromatase activity ; GO:0019825 0.12 oxygen binding ; GO:0004114 0.07 3',5'-cyclic-nucleotide phosphodiesterase activity ; GO:0004496 0.07 mevalonate kinase activity ; GO:0005524 0.07 ATP binding	; GO:0006355 0.13 regulation of transcription, DNA-dependent ; GO:0042738 0.12 exogenous drug catabolic process ; GO:0055114 0.12 oxidation-reduction process ; GO:0008202 0.12 steroid metabolic process ; GO:0042180 0.12 cellular ketone metabolic process ; GO:0006805 0.12 xenobiotic metabolic process ; GO:0016310 0.07 phosphorylation ; GO:0008299 0.07 isoprenoid biosynthetic process ; GO:0007165 0…	-	-
GL50803_114672	VSP	4041.62	4938.3	6630.39	63.0325	68.3475	152.787	2.32588	0.366587	2124	1604	950	1559.33	96h>48h60h	0.987994	-	-	-	-	-	-	-	-	-	-	-	-
GL50803_16940	hypothetical_protein	2327.11	2613.22	1894.88	82.2775	88.575	96.735	1.13238	0.0539923	1698	1377	1608	1561	-	-	-	-	-	-	-	-	-	-	-	-	-	-
GL50803_8726	Actin_related_protein	10342.7	9507.18	5008.45	114.088	120.213	76.6225	0.654052	-0.184388	1258	1345	2081	1561.33	60h48h>96h	0.997621	-	-	-	-	-	-	-	-	-	-	GO:0005509;	calcium ion binding;
GL50803_15497	hypothetical_protein	4558.92	4112.51	4329.47	82.5425	88.9375	112.835	1.31601	0.11926	1691	1630	1364	1561.67	-	-	-	-	-	-	-	-	-	-	-	-	-	-
GL50803_31592	deprecated	642.059	719.149	680.66	73.5625	79.2675	116.932	1.53022	0.184755	1882	1513	1291	1562	-	-	-	-	-	-	-	-	-	-	-	-	-	-
GL50803_19466	deprecated	3101.31	2115.7	1029.3	189.468	192.252	58.4125	0.306049	-0.514209	794	1153	2742	1563	-	-	-	-	-	-	-	-	-	-	-	-	-	-
GL50803_5638	Cyst_wall_protein_1	4145.25	2822.74	1212.74	167.153	172.382	61.2625	0.360861	-0.44266	892	1175	2624	1563.67	-	-	-	-	-	-	-	-	-	-	-	-	-	-
GL50803_24098	deprecated	550.765	600.003	433.44	87.39	94.4775	87.395	0.961084	-0.0172385	1610	1286	1800	1565.33	-	-	-	-	-	-	-	-	-	-	-	-	-	-
GL50803_16156	hypothetical_protein	2305.1	1747.97	1163.07	119.355	125.303	75.9	0.620458	-0.207288	1200	1394	2103	1565.67	-	-	-	-	-	-	-	-	-	-	-	-	-	-
GL50803_103785	hypothetical_protein	2691.32	2117.16	2054.32	95.9875	103.112	97.8225	0.982649	-0.00760142	1487	1624	1589	1566.67	-	-	-	-	-	-	-	-	-	-	-	-	-	-
GL50803_4816	hypothetical_protein	784.857	515.935	252.763	144.585	148.178	65.4825	0.447341	-0.349361	1011	1250	2442	1567.67	60h48h>96h	0.974166	Mus musculus	Diaphanous protein homolog 1	2BNX	2bnxB2	0.6907	2.25	10.3	95.77	; GO:0005488 0.35 binding	; GO:0045184 0.37 establishment of protein localization	-	-
GL50803_3490	Kinase,_NEK	7963.71	6710.41	5222.4	97.4175	104.33	94.0025	0.931883	-0.0306388	1466	1575	1664	1568.33	-	-	-	-	-	-	-	-	-	-	-	-	-	-
GL50803_10316	hypothetical_protein	2834.32	2672.36	2639.2	78.675	84.455	110.755	1.35787	0.13286	1769	1548	1391	1569.33	-	-	-	-	-	-	-	-	-	-	-	-	-	-
GL50803_2173	deprecated	656.032	534.54	495.024	95.2375	102.6	94.6075	0.956416	-0.0193531	1494	1567	1648	1569.67	-	-	-	-	-	-	-	-	-	-	-	-	-	-
GL50803_14174	Glutamate-rich_WD-repeat_protein	5891.97	4313.9	3904.49	99.6375	106.547	97.175	0.942602	-0.0256715	1426	1686	1599	1570.33	-	-	-	-	-	-	-	-	-	-	-	-	-	-
GL50803_32238	deprecated	271.312	517.925	551.716	57.6675	63.32	138.845	2.2952	0.36082	2269	1380	1062	1570.33	-	-	-	-	-	-	-	-	-	-	-	-	-	-
GL50803_2228	deprecated	213.841	186.695	155.347	91.2225	100.08	96.1475	1.00519	0.00224735	1538	1557	1620	1571.67	-	-	-	-	-	-	-	-	-	-	-	-	-	-
GL50803_88369	Protein_21.1	9198.17	7656.11	5359.96	105.282	112.427	85.1925	0.782627	-0.106445	1349	1524	1846	1573	-	-	-	-	-	-	-	-	-	-	-	-	-	-
GL50803_31220	hypothetical_protein	383.356	690.726	2774.72	44.56	49.9725	420.372	8.8937	0.949083	2742	1654	326	1574	-	-	-	-	-	-	-	-	-	-	-	-	-	-
GL50803_9353	hypothetical_protein	4365.25	4023.91	3485.05	90.6825	99.415	93.6875	0.985678	-0.00626476	1546	1510	1669	1575	-	-	-	-	-	-	-	-	-	-	-	-	-	-
GL50803_22801	deprecated	186.087	171.403	210.776	80.2475	86.465	121.175	1.4537	0.162475	1734	1743	1248	1575	-	-	-	-	-	-	-	-	-	-	-	-	-	-
GL50803_13133	hypothetical_protein	6593.93	6083.8	2653.74	124.85	130.98	65.4675	0.511805	-0.290896	1145	1138	2444	1575.67	60h48h>96h	1	Mus musculus	Cleavage stimulation factor 77 kda subunit	2OOE	2ooeA	0.8961	2.66	11.3	97.53	; GO:0008017 0.14 microtubule binding ; GO:0030548 0.14 acetylcholine receptor regulator activity ; GO:0019840 0.14 isoprenoid binding ; GO:0008144 0.14 drug binding ; GO:0008270 0.14 zinc ion binding ; GO:0004662 0.14 CAAX-protein geranylgeranyltransferase activity ; GO:0042277 0.14 peptide binding ; GO:0043014 0.14 alpha-tubulin binding ; GO:0004660 0.14 protein farnesyltransferase activity ; G…	; GO:0016071 0.60 mRNA metabolic process ; GO:0010467 0.60 gene expression	-	-
GL50803_3063	hypothetical_protein	3558.52	3184.5	3513.28	81.1425	87.5225	113.483	1.34566	0.128936	1713	1665	1351	1576.33	-	-	-	-	-	-	-	-	-	-	-	-	-	-
GL50803_1890	3_exoribonuclease,_putative	2959.2	2071.36	2032.3	100.875	107.693	94.455	0.905748	-0.0429927	1414	1663	1655	1577.33	-	-	-	-	-	-	-	-	-	-	-	-	-	-
GL50803_6284	Protein_21.1	3248.58	3986.03	3092.9	73.075	78.6975	102.907	1.35607	0.132282	1893	1340	1501	1578	-	-	-	-	-	-	-	-	-	-	-	-	-	-
GL50803_7871	hypothetical_protein	471.069	565.461	731.677	62.58	67.72	147.09	2.25771	0.353669	2137	1605	992	1578	-	-	-	-	-	-	-	-	-	-	-	-	-	-
GL50803_17166	hypothetical_protein	6403.79	5709.24	5663.41	81.8475	88.5225	109.632	1.28699	0.109574	1701	1639	1400	1580	-	-	-	-	-	-	-	-	-	-	-	-	-	-
GL50803_8432	APC11,_cyclin_metabolism	744.701	645.998	420.65	104.585	111.39	78.695	0.728742	-0.137426	1363	1357	2020	1580	-	-	-	-	-	-	-	-	-	-	-	-	-	-
GL50803_4369	Dual_specificity_phosphatase_Cdc25,_putative	1046.89	756.948	672.474	96.435	103.493	97.845	0.978802	-0.00930499	1479	1681	1588	1582.67	-	-	-	-	-	-	-	-	-	-	-	-	-	-
GL50803_32205	deprecated	205.023	218.313	301.951	75.33	80.865	135.93	1.74052	0.240678	1844	1818	1087	1583	-	-	-	-	-	-	-	-	-	-	-	-	-	-
GL50803_28862	deprecated	189.862	290.265	349.134	57.45	63.01	134.118	2.22676	0.347674	2274	1374	1101	1583	-	-	-	-	-	-	-	-	-	-	-	-	-	-
GL50803_35089	deprecated	1427.45	776.791	374.932	206.505	206.752	58.6	0.283601	-0.547293	735	1282	2738	1585	-	-	-	-	-	-	-	-	-	-	-	-	-	-
GL50803_8464	hypothetical_protein	4068.96	4040.75	2781.85	88.6025	96.9575	88.705	0.956079	-0.0195063	1584	1401	1771	1585.33	60h48h>96h	1	Vibrio vulnificus	Upf0255 protein vv1 0328	3MVE	3mveA	0.7447	2.03	12.1	78.94	; GO:0004175 0.37 endopeptidase activity ; GO:0008236 0.34 serine-type peptidase activity	; GO:0006508 0.34 proteolysis	-	-
GL50803_2864	hypothetical_protein	5021.31	4760.11	3733.98	89.7175	98.13	94.525	1.0064	0.00277126	1562	1545	1651	1586	60h48h>96h	1	Xanthomonas sp.	70 kda protein	4B2N	4b2nA	0.8644	3.59	9.9	97.58	; GO:0003968 0.06 RNA-directed RNA polymerase activity ; GO:0005507 0.06 copper ion binding ; GO:0051087 0.06 chaperone binding ; GO:0008240 0.06 tripeptidyl-peptidase activity ; GO:0004252 0.06 serine-type endopeptidase activity ; GO:0030151 0.06 molybdenum ion binding ; GO:0004177 0.06 aminopeptidase activity ; GO:0009055 0.06 electron carrier activity ; GO:0004322 0.06 ferroxidase activity ; G…	; GO:0006508 0.12 proteolysis ; GO:0055085 0.06 transmembrane transport ; GO:0045333 0.06 cellular respiration ; GO:0032774 0.06 RNA biosynthetic process ; GO:0006825 0.06 copper ion transport ; GO:0051260 0.06 protein homooligomerization ; GO:0019079 0.06 viral genome replication ; GO:0006879 0.06 cellular iron ion homeostasis	-	-
GL50803_3021	hypothetical_protein	1986.71	2323.5	2027.71	71.8275	76.865	109.915	1.47842	0.169798	1927	1446	1395	1589.33	-	-	-	-	-	-	-	-	-	-	-	-	-	-
GL50803_7427	Hypothetical_protein	775.838	675.539	604.654	95.3925	102.915	88.0475	0.88799	-0.0515921	1490	1496	1783	1589.67	-	-	-	-	-	-	-	-	-	-	-	-	-	-
GL50803_5632	Exosome_complex_exonuclease,_putative	4527.25	3249.97	2143.35	125.952	131.755	73.3175	0.568999	-0.244889	1137	1445	2188	1590	-	-	-	-	-	-	-	-	-	-	-	-	-	-
GL50803_99389	hypothetical_protein	551.958	490.841	895.756	75.03	80.7525	137.495	1.76522	0.246798	1848	1853	1076	1592.33	-	-	-	-	-	-	-	-	-	-	-	-	-	-
GL50803_11116	hypothetical_protein	3393	3134.79	3462.83	78.43	84.1375	112.677	1.38622	0.141832	1776	1636	1366	1592.67	-	-	-	-	-	-	-	-	-	-	-	-	-	-
GL50803_29124	deprecated	1063.37	777.562	979.629	95.035	102.262	101.522	1.02913	0.0124697	1498	1758	1523	1593	-	-	-	-	-	-	-	-	-	-	-	-	-	-
GL50803_6427	Major_facilitator_family_transporter	3706.88	3912.44	4417.57	71.235	76.425	123.343	1.67064	0.222882	1938	1619	1222	1593	-	-	-	-	-	-	-	-	-	-	-	-	-	-
GL50803_10162	hypothetical_protein	2904.78	3516.68	6076.7	61.2125	66.7025	173.338	2.71021	0.433002	2166	1793	822	1593.67	96h>48h60h	0.999956	Saccharomyces cerevisiae	Importin subunit beta-3	3W3T	3w3tA	0.9147	2.24	12	97.16	; GO:0008565 0.37 protein transporter activity ; GO:0005515 0.37 protein binding ; GO:0005048 0.32 signal sequence binding	; GO:0017038 0.36 protein import ; GO:0051170 0.36 nuclear import ; GO:0034504 0.36 protein localization to nucleus ; GO:0033157 0.34 regulation of intracellular protein transport ; GO:0046822 0.34 regulation of nucleocytoplasmic transport ; GO:0046605 0.34 regulation of centrosome cycle ; GO:0009894 0.34 regulation of catabolic process ; GO:0006611 0.34 protein export from nucleus ; GO:0051298 0…	GO:0003677;	DNA binding;
GL50803_88888	hypothetical_protein	1663.65	2664.42	6421.61	47.53	53.0475	266.885	5.30705	0.724853	2609	1652	520	1593.67	96h>48h60h	0.999994	Agrobacterium tumefaciens	Oligo alginate lyase	3A0O	3a0oA	0.9046	2.49	10.4	97.96	; GO:0045135 0.13 poly(beta-D-mannuronate) lyase activity ; GO:0046872 0.07 metal ion binding ; GO:0030246 0.07 carbohydrate binding	; GO:0042122 0.13 alginic acid catabolic process	GO:0000079; GO:0006355; GO:0019901;	protein kinase binding; regulation of cyclin-dependent protein serine/threonine kinase activity; regulation of transcription, DNA-dependent;
GL50803_4081	hypothetical_protein	506.884	437.755	255.206	115.26	120.877	71.1625	0.602722	-0.219883	1246	1287	2250	1594.33	-	-	-	-	-	-	-	-	-	-	-	-	-	-
GL50803_37275	deprecated	436.019	919.188	2443.68	46.1125	51.575	284.652	5.82781	0.765505	2667	1633	483	1594.33	-	-	-	-	-	-	-	-	-	-	-	-	-	-
GL50803_6483	Ribonuclease_HI,_large_sub	2042.09	1879.81	1906.16	80.755	86.78	105.725	1.26212	0.101102	1725	1612	1451	1596	-	-	-	-	-	-	-	-	-	-	-	-	-	-
GL50803_3590	hypothetical_protein	377.139	769.84	574.798	59.1775	64.8225	111.537	1.79898	0.255027	2226	1179	1383	1596	-	-	-	-	-	-	-	-	-	-	-	-	-	-
GL50803_37426	hypothetical_protein	607.776	444.308	307.531	132.99	139.31	72.6775	0.533805	-0.272618	1085	1506	2205	1598.67	-	-	-	-	-	-	-	-	-	-	-	-	-	-
GL50803_8382	Short-chain_dehydrogenase,_putative	3357.46	2885.36	1634.67	110.725	116.23	73.0375	0.64363	-0.191364	1294	1311	2195	1600	-	-	-	-	-	-	-	-	-	-	-	-	-	-
GL50803_12224	hypothetical_protein	3460.6	3036.99	1622.69	109.695	116.007	73.6	0.652187	-0.185628	1299	1326	2180	1601.67	-	-	-	-	-	-	-	-	-	-	-	-	-	-
GL50803_10810	hypothetical_protein	3479.13	2310.33	1293.87	129.91	136.023	73.5525	0.553166	-0.257145	1103	1525	2181	1603	48h>60h>96h	1	-	-	-	-	-	-	-	-	-	-	-	-
GL50803_10167	Coiled-coil_protein	15798.6	12464.6	6861.29	127.185	132.697	72.0275	0.554309	-0.256248	1127	1465	2220	1604	-	-	-	-	-	-	-	-	-	-	-	-	-	-
GL50803_23552	hypothetical_protein	919.189	969.598	522.958	93.285	101.42	75.63	0.776868	-0.109653	1512	1190	2113	1605	60h48h>96h	1	Mus musculus	Signal transducer and activator of transcription 5a	1y1u	1y1uA	0.7972	2.31	5.1	99.15	; GO:0001071 0.59 nucleic acid binding transcription factor activity ; GO:0043167 0.59 ion binding ; GO:0060089 0.59 molecular transducer activity ; GO:0005515 0.43 protein binding	; GO:2000112 0.59 regulation of cellular macromolecule biosynthetic process ; GO:0023052 0.59 signaling ; GO:0010468 0.59 regulation of gene expression ; GO:0051252 0.59 regulation of RNA metabolic process ; GO:0051716 0.59 cellular response to stimulus ; GO:0007154 0.59 cell communication ; GO:0045184 0.37 establishment of protein localization ; GO:0034613 0.37 cellular protein localization ; GO…	-	-
GL50803_26129	hypothetical_protein	446.322	289.357	236.603	122.947	129.413	79.2575	0.62813	-0.20195	1161	1651	2006	1606	-	-	-	-	-	-	-	-	-	-	-	-	-	-
GL50803_11696	hypothetical_protein	1391.58	1348.76	1051.72	89.38	97.965	86.1125	0.919293	-0.0365459	1566	1435	1821	1607.33	-	-	-	-	-	-	-	-	-	-	-	-	-	-
GL50803_892	hypothetical_protein	442.73	311.912	375.355	97.855	104.733	94.1525	0.929497	-0.0317519	1459	1705	1661	1608.33	-	-	-	-	-	-	-	-	-	-	-	-	-	-
GL50803_4046	hypothetical_protein	1586.54	1138.06	634.519	125.543	131.12	69.245	0.539579	-0.267945	1143	1372	2315	1610	-	-	-	-	-	-	-	-	-	-	-	-	-	-
GL50803_11214	Kinase,_AGC_PKA	3006.39	2567.86	2471.12	89.2175	97.78	100.645	1.07643	0.0319864	1571	1726	1536	1611	-	-	-	-	-	-	-	-	-	-	-	-	-	-
GL50803_14413	DNA-directed_RNA_polymerase_RPB10	1701.14	938.627	793.031	131.295	136.672	77.7075	0.579978	-0.236588	1098	1687	2049	1611.33	-	-	-	-	-	-	-	-	-	-	-	-	-	-
GL50803_6686	hypothetical_protein	3934.43	2858.29	8763.96	75.655	81.1925	174.827	2.22926	0.348161	1835	2198	807	1613.33	-	-	-	-	-	-	-	-	-	-	-	-	-	-
GL50803_4689	hypothetical_protein	2705.41	2228.58	1109.91	118.317	124.5	67.5	0.555974	-0.254945	1213	1253	2376	1614	-	-	-	-	-	-	-	-	-	-	-	-	-	-
GL50803_7513	hypothetical_protein	1212.87	1147.38	910.573	85.8725	92.675	90.9825	1.01914	0.00823409	1638	1484	1722	1614.67	-	-	-	-	-	-	-	-	-	-	-	-	-	-
GL50803_102963	tRNA_2-methylthioadenosine_synthase	4355.46	4322.88	3560.68	81.245	87.63	99.2575	1.17551	0.070228	1711	1572	1563	1615.33	-	-	-	-	-	-	-	-	-	-	-	-	-	-
GL50803_13204	Zinc_transporter_domain_protein	2641.82	3358.56	2436.86	77.185	83.2075	94.57	1.17923	0.0715993	1800	1399	1649	1616	-	-	-	-	-	-	-	-	-	-	-	-	-	-
GL50803_r0010	28S_ribosomal_RNA	3033.81	2045.96	1169.03	134.765	140.642	68.5875	0.498081	-0.3027	1072	1443	2335	1616.67	-	-	-	-	-	-	-	-	-	-	-	-	-	-
GL50803_11677	hypothetical_protein	1909.21	2004.49	1125.88	90.555	99.1475	78.4975	0.827585	-0.0821872	1549	1275	2028	1617.33	60h48h>96h	1	Pyrococcus horikoshii	253aa long hypothetical protein	2DB0	2db0B	0.8963	1.43	16.1	94.76	; GO:0005515 0.41 protein binding ; GO:0022892 0.32 substrate-specific transporter activity	; GO:0046907 0.32 intracellular transport ; GO:0034613 0.32 cellular protein localization ; GO:0045184 0.32 establishment of protein localization	-	-
GL50803_15148	Chaperone_protein_dnaJ	4287.66	4140.85	4764.93	75.855	81.4875	124.195	1.57866	0.198288	1828	1812	1213	1617.67	-	-	-	-	-	-	-	-	-	-	-	-	-	-
GL50803_16659	hypothetical_protein	3116.41	2925.3	2728.25	80.575	86.6775	104.693	1.25192	0.097575	1728	1666	1464	1619.33	-	-	-	-	-	-	-	-	-	-	-	-	-	-
GL50803_1894	U3_small_nucleolar_RNA-associated_protein_11,_putative	1525.82	1671.56	1660.95	69.7525	74.5175	113.163	1.56877	0.195558	1971	1534	1357	1620.67	-	-	-	-	-	-	-	-	-	-	-	-	-	-
GL50803_7909	Amino_acid_transporter_family	5252.5	4920.5	3355.31	97.4875	104.447	84.815	0.840025	-0.0757079	1464	1540	1859	1621	-	-	-	-	-	-	-	-	-	-	-	-	-	-
GL50803_8152	Kinase,_NEK	5037.94	4374.02	4767.27	82.6925	89.3625	112.51	1.30784	0.116554	1686	1807	1370	1621	-	-	-	-	-	-	-	-	-	-	-	-	-	-
GL50803_3706	DNA_pol_epsilon,_sub_B	3469.08	4171.64	3961.97	69.1675	74.0475	114.048	1.59268	0.202129	1986	1543	1339	1622.67	-	-	-	-	-	-	-	-	-	-	-	-	-	-
GL50803_9720	Protein_21.1	10141.1	9711.78	4907.12	107.252	113.995	73.6975	0.666201	-0.176395	1325	1368	2176	1623	60h48h>96h	0.997283	-	-	-	-	-	-	-	-	-	-	GO:0005515;	protein binding;
GL50803_96537	ATP-dependent_RNA_helicase	6449.68	4654.06	5173.8	94.92	102.24	105.613	1.07134	0.0299286	1499	1920	1453	1624	-	-	-	-	-	-	-	-	-	-	-	-	-	-
GL50803_12945	Hypothetical_protein	2677.25	2422.52	1743.8	91.49	100.232	88.07	0.918726	-0.036814	1534	1559	1781	1624.67	-	-	-	-	-	-	-	-	-	-	-	-	-	-
GL50803_31417	deprecated	442.256	802.686	1086.03	48.1775	53.5425	166.4	3.27173	0.514777	2587	1431	856	1624.67	-	-	-	-	-	-	-	-	-	-	-	-	-	-
GL50803_15907	deprecated	1231.16	1743.45	738.343	103.348	110.013	65.755	0.616373	-0.210156	1382	1068	2433	1627.67	-	-	-	-	-	-	-	-	-	-	-	-	-	-
GL50803_15130	hypothetical_protein	645.066	867.811	929.798	60.32	65.9125	128.963	2.04326	0.310324	2195	1529	1163	1629	-	-	-	-	-	-	-	-	-	-	-	-	-	-
GL50803_12770	hypothetical_protein	3491.57	2339.19	1993.09	119.348	125.24	77.4975	0.633698	-0.198117	1201	1631	2061	1631	-	-	-	-	-	-	-	-	-	-	-	-	-	-
GL50803_16993	FtsJ_cell_division_protein,_putative	14261.2	9146.47	7493.47	120.175	126.08	84.925	0.689732	-0.16132	1191	1847	1856	1631.33	-	-	-	-	-	-	-	-	-	-	-	-	-	-
GL50803_24279	hypothetical_protein	6535.1	5984.86	4599.57	90.2475	98.8175	91.4375	0.96726	-0.0144568	1554	1632	1713	1633	-	-	-	-	-	-	-	-	-	-	-	-	-	-
GL50803_134711	VSP,_putative	1885.41	947.6	2510.75	111.713	117.5	132.625	1.15722	0.0634161	1280	2499	1122	1633.67	-	-	-	-	-	-	-	-	-	-	-	-	-	-
GL50803_9826	hypothetical_protein	411.227	509.882	594.771	61.4875	66.995	133.525	2.07849	0.317749	2158	1640	1108	1635.33	-	-	-	-	-	-	-	-	-	-	-	-	-	-
GL50803_8428	Kinase,_NEK	7529.17	5993.62	5594.5	92.8425	100.87	93.1425	0.961657	-0.0169798	1519	1716	1674	1636.33	-	-	-	-	-	-	-	-	-	-	-	-	-	-
GL50803_8241	HRT1-like_protein	388.662	502.006	556.157	60.4875	66.08	125.98	1.99072	0.299009	2192	1528	1194	1638	-	-	-	-	-	-	-	-	-	-	-	-	-	-
GL50803_7872	deprecated	286.231	230.486	222.392	87.2625	94.2775	97.9575	1.07918	0.0330954	1613	1718	1585	1638.67	-	-	-	-	-	-	-	-	-	-	-	-	-	-
GL50803_10762	hypothetical_protein	5339.65	4312.87	3344.44	99.88	106.635	83.335	0.80706	-0.0930942	1423	1593	1902	1639.33	-	-	-	-	-	-	-	-	-	-	-	-	-	-
GL50803_11976	hypothetical_protein	1165.67	845.524	396.046	128.288	132.787	63.335	0.485186	-0.314092	1125	1272	2533	1643.33	60h48h>96h	1	Homo sapiens	Cytochrome p450 7a1	3DAX	3daxA	0.5289	4.3	5.1	91.51	; GO:0043167 0.37 ion binding	; GO:0016311 0.13 dephosphorylation ; GO:0006355 0.07 regulation of transcription, DNA-dependent ; GO:0043401 0.07 steroid hormone mediated signaling pathway ; GO:0055114 0.07 oxidation-reduction process ; GO:0006564 0.06 L-serine biosynthetic process	-	-
GL50803_14745	Protein_21.1	5131.28	5147.79	3656.09	85.8175	92.4075	89.01	0.99885	-0.000499827	1640	1523	1768	1643.67	60h48h>96h	0.999993	-	-	-	-	-	-	-	-	-	-	GO:0005515;	protein binding;
GL50803_5533	DUB-1	4793.87	4501.24	4451.32	79.645	86.08	103.517	1.24926	0.0966536	1745	1694	1493	1644	-	-	-	-	-	-	-	-	-	-	-	-	-	-
GL50803_17371	Dynein_light_chain	1095.18	848.529	927.796	84.0925	90.5425	102.9	1.17846	0.0713141	1666	1769	1503	1646	-	-	-	-	-	-	-	-	-	-	-	-	-	-
GL50803_26391	deprecated	232.377	265.889	232.72	72.5825	78.1325	103.565	1.37432	0.138087	1906	1542	1492	1646.67	-	-	-	-	-	-	-	-	-	-	-	-	-	-
GL50803_6153	hypothetical_protein	1567.21	1174.69	960.828	101.688	108.52	82.3425	0.783438	-0.105995	1400	1616	1924	1646.67	-	-	-	-	-	-	-	-	-	-	-	-	-	-
GL50803_11599	Lysophosphatidic_acid_phosphatase	4849.06	3870.11	1883.11	119.692	125.955	67.8325	0.552276	-0.257844	1195	1382	2364	1647	60h48h>96h	0.999992	-	-	-	-	-	-	-	-	-	-	GO:0003993;	acid phosphatase activity;
GL50803_32497	deprecated	314.713	600.86	765.509	48.4525	53.765	157.705	3.08568	0.48935	2579	1441	921	1647	-	-	-	-	-	-	-	-	-	-	-	-	-	-
GL50803_3171	UBCE14	1280.51	1244.16	1039.64	77.3225	83.2275	99.145	1.23507	0.0916905	1799	1585	1566	1650	-	-	-	-	-	-	-	-	-	-	-	-	-	-
GL50803_6725	hypothetical_protein	7934.37	7282.77	5362.35	90.4025	99.0075	87.7125	0.926165	-0.0333114	1551	1608	1793	1650.67	60h48h>96h	0.981364	Bombyx mori cypovirus 1	Vp1	3cnf	3cnfB	0.8619	2.65	11.6	90.86	GO:0046914 0.34 transition metal ion binding;	GO:0006370 0.08 mRNA capping;	-	-
GL50803_16829	Calcineurin_B_subunit	1815.59	1378.72	1507.44	89.865	98.425	99.07	1.05231	0.0221449	1559	1833	1570	1654	-	-	-	-	-	-	-	-	-	-	-	-	-	-
GL50803_104232	hypothetical_protein	3975.44	3567.92	3666.68	79.39	85.815	99.1025	1.19975	0.0790914	1750	1648	1569	1655.67	-	-	-	-	-	-	-	-	-	-	-	-	-	-
GL50803_15324	Nucleotide-binding_protein_1	2897.5	2816.77	2406.63	77.62	83.7175	98.44	1.2203	0.0864663	1791	1598	1581	1656.67	-	-	-	-	-	-	-	-	-	-	-	-	-	-
GL50803_1979	hypothetical_protein	1849.35	1646.52	912.605	98.9525	105.663	72.325	0.706936	-0.15062	1436	1324	2212	1657.33	60h48h>96h	0.999999	Bacillus subtilis subsp. subtilis; synthetic construct	Response regulator aspartate phosphatase j	4GYO	4gyoA	0.6789	3.9	5.4	95.34	; GO:0043565 0.10 sequence-specific DNA binding ; GO:0042802 0.07 identical protein binding ; GO:0046872 0.07 metal ion binding	0	-	-
GL50803_12147	hypothetical_protein	1612.11	2154.94	1789.83	69.5375	74.225	103.29	1.43695	0.157443	1977	1503	1495	1658.33	-	-	-	-	-	-	-	-	-	-	-	-	-	-
GL50803_31810	deprecated	1434.6	883.343	595.985	128.347	132.817	74.57	0.571059	-0.243319	1124	1713	2149	1662	-	-	-	-	-	-	-	-	-	-	-	-	-	-
GL50803_13668	hypothetical_protein	3628.56	2931.71	2545.98	92.1675	100.632	88.1575	0.914499	-0.0388166	1524	1684	1780	1662.67	-	-	-	-	-	-	-	-	-	-	-	-	-	-
GL50803_29051	hypothetical_protein	154.365	189.767	606.794	56.965	62.3375	239.345	4.01241	0.603405	2289	2103	596	1662.67	-	-	-	-	-	-	-	-	-	-	-	-	-	-
GL50803_7696	hypothetical_protein	1935.22	1647.11	1622.86	86.0375	93.275	94.1525	1.05015	0.0212513	1632	1696	1662	1663.33	-	-	-	-	-	-	-	-	-	-	-	-	-	-
GL50803_11149	hypothetical_protein	2738.23	2438.8	1361.11	107.145	113.9	73.3025	0.663236	-0.178332	1326	1475	2189	1663.33	60h48h>96h	0.999631	Homo sapiens	Brain-specific angiogenesis inhibitor 3	4DLO	4dloA	0.915	1.9	10	97.23	; GO:0022892 0.37 substrate-specific transporter activity	; GO:0034613 0.37 cellular protein localization ; GO:0045184 0.37 establishment of protein localization ; GO:0046907 0.37 intracellular transport	-	-
GL50803_106496	hypothetical_protein	2449.96	1886.19	1132.17	114.368	120.53	72.1325	0.61416	-0.211718	1253	1519	2218	1663.33	-	-	-	-	-	-	-	-	-	-	-	-	-	-
GL50803_14915	hypothetical_protein	1969.57	1724.44	807.414	110.815	116.457	67.41	0.59321	-0.226792	1290	1317	2383	1663.33	60h48h>96h	1	Saccharomyces cerevisiae	Importin subunit beta-3	3W3T	3w3tA	0.8397	2.59	11.9	97.95	; GO:0008565 0.42 protein transporter activity ; GO:0005515 0.41 protein binding	; GO:0046605 0.46 regulation of centrosome cycle ; GO:0046822 0.46 regulation of nucleocytoplasmic transport ; GO:0051298 0.46 centrosome duplication ; GO:0009894 0.46 regulation of catabolic process ; GO:0033365 0.46 protein localization to organelle ; GO:0051707 0.46 response to other organism ; GO:0051168 0.46 nuclear export ; GO:0050658 0.46 RNA transport ; GO:0051246 0.46 regulation of prote…	-	-
GL50803_31580	deprecated	320.327	589.14	1543.63	45.7975	51.375	256.68	5.28298	0.722879	2682	1771	539	1664	-	-	-	-	-	-	-	-	-	-	-	-	-	-
GL50803_17116	hypothetical_protein	2074.26	1841.95	1077.2	95.375	102.692	78.0775	0.788395	-0.103256	1493	1466	2036	1665	-	-	-	-	-	-	-	-	-	-	-	-	-	-
GL50803_14604	Nucleotide-binding_protein_1	3235.5	2842.85	4121.81	71.7725	76.765	129.058	1.73772	0.239979	1929	1907	1162	1666	-	-	-	-	-	-	-	-	-	-	-	-	-	-
GL50803_38104	Phospholipid-transporting_ATPase_IIB,_putative	9879.11	10856.5	10073.8	71.3925	76.4675	104.667	1.41576	0.150989	1937	1597	1466	1666.67	-	-	-	-	-	-	-	-	-	-	-	-	-	-
GL50803_16552	hypothetical_protein	2192.41	2448.71	3908.24	56.7975	62.28	158.407	2.66057	0.424975	2293	1794	913	1666.67	96h>48h60h	0.999986	Streptococcus pneumoniae	Phosphomevalonate kinase	3GON	3gonA	0.8397	1.61	16.2	87.99	; GO:0005524 0.89 ATP binding ; GO:0004335 0.51 galactokinase activity ; GO:0003729 0.35 mRNA binding ; GO:0004496 0.35 mevalonate kinase activity	; GO:0046835 0.51 carbohydrate phosphorylation ; GO:0006012 0.51 galactose metabolic process ; GO:0017148 0.35 negative regulation of translation ; GO:0019287 0.35 isopentenyl diphosphate biosynthetic process, mevalonate pathway ; GO:0045540 0.35 regulation of cholesterol biosynthetic process	-	-
GL50803_21072	deprecated	48.8633	125.767	283.991	39.015	44.27	262.905	6.31338	0.800262	3000	1478	526	1668	-	-	-	-	-	-	-	-	-	-	-	-	-	-
GL50803_15265	hypothetical_protein	3154.4	2363.35	3136.28	86.645	93.5575	102.9	1.14205	0.0576846	1624	1884	1502	1670	-	-	-	-	-	-	-	-	-	-	-	-	-	-
GL50803_25855	hypothetical_protein	725.127	390.67	193.117	157.897	159.835	59.7125	0.375867	-0.424966	936	1389	2686	1670.33	-	-	-	-	-	-	-	-	-	-	-	-	-	-
GL50803_27836	Protein_21.1	4954.97	4633.26	3160.51	88.5075	96.875	81.8375	0.882904	-0.0540864	1587	1491	1936	1671.33	60h48h>96h	0.998074	-	-	-	-	-	-	-	-	-	-	GO:0005515;	protein binding;
GL50803_16906	Phosphatidate_cytidylyltransferase	3003.44	2992.53	1892.02	87.83	95.8925	82.69	0.900162	-0.0456794	1598	1504	1914	1672	-	-	-	-	-	-	-	-	-	-	-	-	-	-
GL50803_13727	VSP	4582.99	4740.14	4420.84	76.055	81.7375	95.7575	1.21371	0.0841164	1822	1571	1626	1673	-	-	-	-	-	-	-	-	-	-	-	-	-	-
GL50803_8468	hypothetical_protein	2061.07	2022.83	2934.99	65.47	70.3125	130.097	1.91626	0.282453	2071	1799	1151	1673.67	-	-	-	-	-	-	-	-	-	-	-	-	-	-
GL50803_13787	hypothetical_protein	873.381	1197.92	1192.44	60.52	66.1625	116.102	1.83296	0.263153	2187	1536	1303	1675.33	-	-	-	-	-	-	-	-	-	-	-	-	-	-
GL50803_9573	hypothetical_protein	4666.16	5636.37	5736.96	62.8525	68.0825	117.325	1.79211	0.253365	2129	1617	1285	1677	-	-	-	-	-	-	-	-	-	-	-	-	-	-
GL50803_8621	Leucyl-tRNA_synthetase	10101.2	8418.64	8224.98	86.035	93.09	100.608	1.12333	0.0505063	1634	1861	1537	1677.33	-	-	-	-	-	-	-	-	-	-	-	-	-	-
GL50803_2014	hypothetical_protein	3220.12	2851.6	2525.96	80.79	86.9725	96.585	1.15145	0.0612448	1723	1697	1614	1678	-	-	-	-	-	-	-	-	-	-	-	-	-	-
GL50803_6179	SnRNP_Sm-like_protein,_putative	340.766	414.348	388.39	64.0925	69.0475	109.667	1.64739	0.216797	2105	1533	1397	1678.33	-	-	-	-	-	-	-	-	-	-	-	-	-	-
GL50803_34684	DEAD_box_RNA_helicase_Vasa	4675.12	3530.8	2924.12	99.435	106.29	85.845	0.834561	-0.0785421	1428	1780	1828	1678.67	-	-	-	-	-	-	-	-	-	-	-	-	-	-
GL50803_95693	hypothetical_protein	2166.18	1565.34	1153.15	108.255	114.945	78.8775	0.706788	-0.150711	1312	1711	2013	1678.67	60h48h>96h	0.99985	Alicyclobacillus acidocaldarius subsp. acidocaldarius	Sulfotransferase	3RNL	3rnlA	0.5988	4.44	10.3	84.02	; GO:0016782 0.58 transferase activity, transferring sulfur-containing groups	; GO:0051923 0.13 sulfation ; GO:0006805 0.13 xenobiotic metabolic process ; GO:0050427 0.13 3'-phosphoadenosine 5'-phosphosulfate metabolic process ; GO:0008202 0.07 steroid metabolic process ; GO:0009812 0.07 flavonoid metabolic process ; GO:0006584 0.07 catecholamine metabolic process ; GO:0009309 0.07 amine biosynthetic process	-	-
GL50803_7021	Protein_21.1	5095.6	4231.09	2857.56	98.265	105.002	78.5225	0.772605	-0.112043	1451	1568	2027	1682	-	-	-	-	-	-	-	-	-	-	-	-	-	-
GL50803_8518	DNA-directed_RNA_polymerase_I_13.1_kDa_polypeptide	418.112	634.724	525.436	60.3075	65.87	106.752	1.69209	0.228424	2196	1409	1442	1682.33	-	-	-	-	-	-	-	-	-	-	-	-	-	-
GL50803_6605	hypothetical_protein	1881.15	2450.88	1559.11	73.935	79.635	85.64	1.11532	0.0474003	1871	1347	1834	1684	-	-	-	-	-	-	-	-	-	-	-	-	-	-
GL50803_11105	hypothetical_protein	5546.65	4879.58	3311.49	92.8025	100.725	81.525	0.842516	-0.0744219	1521	1590	1942	1684.33	60h48h>96h	1	Xanthomonas sp.	70 kda protein	4B2N	4b2nA	0.926	2.27	8.5	97.62	; GO:0043167 0.36 ion binding	; GO:0055085 0.06 transmembrane transport ; GO:0001525 0.06 angiogenesis ; GO:0006351 0.06 transcription, DNA-dependent ; GO:0006825 0.06 copper ion transport ; GO:0006509 0.06 membrane protein ectodomain proteolysis ; GO:0045444 0.06 fat cell differentiation ; GO:0006956 0.06 complement activation ; GO:0005975 0.06 carbohydrate metabolic process ; GO:0008217 0.06 regulation of blood pressure ; G…	-	-
GL50803_14252	hypothetical_protein	4058.2	3487.49	2198.28	96.1925	103.248	77.5825	0.778001	-0.10902	1484	1514	2055	1684.33	-	-	-	-	-	-	-	-	-	-	-	-	-	-
GL50803_33989	hypothetical_protein	2822.12	2905.47	1362.69	99.3425	106.22	67.16	0.653427	-0.184803	1429	1238	2388	1685	60h48h>96h	1	Chaetomium thermophilum var. thermophilum dsm 1495	Chromosome region maintenance 1 (crm1) or exp	4FGV	4fgvA	0.8903	2.3	9	96.47	; GO:0005515 0.50 protein binding ; GO:0008565 0.46 protein transporter activity ; GO:0003723 0.38 RNA binding	; GO:0033365 0.38 protein localization to organelle ; GO:0051298 0.38 centrosome duplication ; GO:0051246 0.38 regulation of protein metabolic process ; GO:0046605 0.38 regulation of centrosome cycle ; GO:0046822 0.38 regulation of nucleocytoplasmic transport ; GO:0009894 0.38 regulation of catabolic process ; GO:0033157 0.38 regulation of intracellular protein transport ; GO:0051707 0.38 respons…	-	-
GL50803_27694	hypothetical_protein	960.823	841.313	1304.66	71.0125	75.7475	122.5	1.66939	0.222558	1947	1879	1232	1686	-	-	-	-	-	-	-	-	-	-	-	-	-	-
GL50803_7590	hypothetical_protein	1689.1	1697.87	1617.09	75.9925	81.5625	101.56	1.2892	0.11032	1824	1715	1522	1687	-	-	-	-	-	-	-	-	-	-	-	-	-	-
GL50803_20551	hypothetical_protein	1585.94	1043.7	1475.81	95.3825	102.765	96.7675	0.976722	-0.0102291	1492	1972	1607	1690.33	-	-	-	-	-	-	-	-	-	-	-	-	-	-
GL50803_8049	hypothetical_protein	3589.27	3387.92	4135.91	70.5375	75.245	117.012	1.6053	0.205555	1959	1825	1289	1691	-	-	-	-	-	-	-	-	-	-	-	-	-	-
GL50803_14971	hypothetical_protein	7814.81	6923.42	4045.09	106.635	113.57	70.28	0.638314	-0.194965	1333	1462	2282	1692.33	-	-	-	-	-	-	-	-	-	-	-	-	-	-
GL50803_15205	hypothetical_protein	2711.09	1941.52	1426.26	96.855	103.697	83.485	0.832552	-0.0795886	1475	1708	1897	1693.33	-	-	-	-	-	-	-	-	-	-	-	-	-	-
GL50803_23513	deprecated	424.728	359.049	2750.6	67.9925	73.0575	432.197	6.12828	0.787339	2011	2755	315	1693.67	-	-	-	-	-	-	-	-	-	-	-	-	-	-
GL50803_8843	Ubiquitin	537.412	541.588	284.481	98.825	105.627	67.9575	0.664777	-0.177324	1438	1288	2357	1694.33	60h48h>96h	1	-	-	-	-	-	-	-	-	-	-	GO:0005515;	protein binding;
GL50803_7966	hypothetical_protein	5778.84	4029.16	3293.59	99.2225	106.055	86.925	0.846902	-0.0721667	1431	1848	1808	1695.67	48h>60h96h	0.995042	-	-	-	-	-	-	-	-	-	-	-	-
GL50803_6177	Ribosome_subunit_biogenesis_protein_NIP7	2205.93	1789.59	1166.36	92.9	100.933	77.895	0.803733	-0.0948881	1517	1530	2043	1696.67	-	-	-	-	-	-	-	-	-	-	-	-	-	-
GL50803_14891	hypothetical_protein	1985.34	1821.76	1653.46	80.94	87.2775	92.4425	1.09908	0.0410305	1718	1688	1694	1700	-	-	-	-	-	-	-	-	-	-	-	-	-	-
GL50803_7234	hypothetical_protein	3171.84	2781.15	2719.43	83.59	89.9775	96.625	1.1134	0.0466511	1673	1820	1612	1701.67	-	-	-	-	-	-	-	-	-	-	-	-	-	-
GL50803_8004	hypothetical_protein	254.057	181.523	179.532	86.275	93.4425	97.065	1.0802	0.0335023	1627	1877	1601	1701.67	-	-	-	-	-	-	-	-	-	-	-	-	-	-
GL50803_8140	GTP-binding_protein_ARD-1,_putative	4342.18	3903.55	2080.09	105.13	112.257	67.8925	0.624623	-0.204382	1353	1397	2359	1703	60h48h>96h	0.974778	-	-	-	-	-	-	-	-	-	-	GO:0005622; GO:0008270;	intracellular; zinc ion binding;
GL50803_21498	Serine/threonine_protein_phosphatase_5	2574.26	2563.07	3364.7	68.7675	73.85	123.785	1.7359	0.239525	1992	1901	1217	1703.33	-	-	-	-	-	-	-	-	-	-	-	-	-	-
GL50803_32323	deprecated	2843.44	1383.34	1122.87	175.048	180.35	64.165	0.361088	-0.442387	850	1762	2498	1703.33	-	-	-	-	-	-	-	-	-	-	-	-	-	-
GL50803_115796	VSP	2868.97	1957.75	1939.18	123.71	130.335	70.7375	0.55689	-0.254231	1156	1692	2265	1704.33	-	-	-	-	-	-	-	-	-	-	-	-	-	-
GL50803_15581	hypothetical_protein	2897.07	2624.46	2214.22	80.3425	86.5775	90.9725	1.09001	0.0374317	1731	1660	1723	1704.67	-	-	-	-	-	-	-	-	-	-	-	-	-	-
GL50803_9117	CAMP-dependent_protein_kinase_regulatory_chain	4439.29	3331.46	2810.43	91.815	100.54	87.6425	0.911258	-0.0403587	1527	1797	1794	1706	-	-	-	-	-	-	-	-	-	-	-	-	-	-
GL50803_10783	Thiosulfate_sulfurtransferase	1623.45	2421.93	3495.97	50.685	56.3125	153.8	2.87483	0.458613	2493	1685	946	1708	-	-	-	-	-	-	-	-	-	-	-	-	-	-
GL50803_31331	hypothetical_protein	940.739	777.878	1047.93	72.3875	77.8925	109.263	1.45413	0.162602	1913	1805	1407	1708.33	-	-	-	-	-	-	-	-	-	-	-	-	-	-
GL50803_7765	hypothetical_protein	2284.48	2317.54	2293.56	72.1725	77.495	102.69	1.37224	0.137431	1919	1702	1507	1709.33	-	-	-	-	-	-	-	-	-	-	-	-	-	-
GL50803_7394	hypothetical_protein	4067.17	3498.79	3753.2	76.5825	82.2775	101.368	1.27619	0.105916	1813	1795	1526	1711.33	-	-	-	-	-	-	-	-	-	-	-	-	-	-
GL50803_4356	hypothetical_protein	1189.46	1301.27	1407.37	64.7	69.3625	112.095	1.67228	0.223309	2093	1672	1376	1713.67	-	-	-	-	-	-	-	-	-	-	-	-	-	-
GL50803_13622	hypothetical_protein	1426.75	1456.36	1608.09	66.8975	72.2275	112.163	1.61241	0.207474	2031	1739	1375	1715	-	-	-	-	-	-	-	-	-	-	-	-	-	-
GL50803_7421	Casein_kinase_II_beta_chain	1600.29	1964.74	1186.76	74.4575	80.4125	80.85	1.0441	0.0187427	1856	1341	1960	1719	-	-	-	-	-	-	-	-	-	-	-	-	-	-
GL50803_20983	deprecated	339.972	385.551	842.874	60.9025	66.58	168.715	2.64687	0.422733	2172	2148	846	1722	-	-	-	-	-	-	-	-	-	-	-	-	-	-
GL50803_9916	hypothetical_protein	1265.84	1425.56	1132.5	72.76	78.55	92.6675	1.22487	0.0880898	1899	1583	1685	1722.33	-	-	-	-	-	-	-	-	-	-	-	-	-	-
GL50803_15123	VSP	5456.03	4410.73	5138.76	78.215	84	104.273	1.28561	0.109111	1780	1910	1478	1722.67	-	-	-	-	-	-	-	-	-	-	-	-	-	-
GL50803_6625	hypothetical_protein	2141.11	2188.72	1922.85	72.7325	78.365	95.755	1.26746	0.102934	1901	1643	1627	1723.67	-	-	-	-	-	-	-	-	-	-	-	-	-	-
GL50803_7579	Kinase,_NEK-frag	2917.56	2311.21	2070.4	90.2775	98.9625	86.4025	0.913153	-0.0394566	1553	1803	1816	1724	-	-	-	-	-	-	-	-	-	-	-	-	-	-
GL50803_2754	hypothetical_protein	2687.53	2500.34	1442.22	91.3875	100.137	72.3225	0.75523	-0.121921	1535	1428	2213	1725.33	60h48h>96h	1	Drosophila melanogaster	Unc-45 protein, sd10334p	3NOW	3nowA	0.8226	3.09	11	96.26	; GO:0022892 0.43 substrate-specific transporter activity ; GO:0005515 0.39 protein binding	; GO:0051168 0.43 nuclear export ; GO:0016458 0.43 gene silencing ; GO:0006605 0.37 protein targeting	-	-
GL50803_21331	26S_protease_regulatory_subunit_7	3684.08	3004.71	2588.55	89.1475	97.745	85.4925	0.914884	-0.0386339	1573	1768	1837	1726	-	-	-	-	-	-	-	-	-	-	-	-	-	-
GL50803_16532	Protein_21.1	16316.7	9918.44	3304.84	183.515	188.513	49.99	0.268743	-0.570662	815	1236	3153	1734.67	60h48h>96h	0.999999	-	-	-	-	-	-	-	-	-	-	GO:0005515;	protein binding;
GL50803_137742	Kinase,_NEK	4942.76	3947.15	3760.34	87.59	95.46	87.89	0.960284	-0.0176003	1603	1815	1790	1736	-	-	-	-	-	-	-	-	-	-	-	-	-	-
GL50803_114779	hypothetical_protein	2055.31	1765.78	2809.3	67.385	72.39	135.17	1.93411	0.286481	2028	2086	1095	1736.33	-	-	-	-	-	-	-	-	-	-	-	-	-	-
GL50803_3705	hypothetical_protein	1089.75	1696.25	1853.12	53.14	59.0275	125.602	2.23954	0.35016	2412	1601	1197	1736.67	-	-	-	-	-	-	-	-	-	-	-	-	-	-
GL50803_137743	Kinase,_NEK	4942.76	3947.15	3760.34	87.59	95.445	87.89	0.960363	-0.0175647	1604	1816	1791	1737	-	-	-	-	-	-	-	-	-	-	-	-	-	-
GL50803_3951	hypothetical_protein	2536.76	2217.24	1424.44	92.8125	100.838	75.5975	0.780762	-0.107481	1520	1577	2117	1738	60h48h>96h	0.999864	Saccharomyces cerevisiae	Protein disulfide-isomerase	3BOA	3boaA	0.8572	1.98	12.5	92.36	; GO:0015036 0.58 disulfide oxidoreductase activity	; GO:0050794 0.58 regulation of cellular process ; GO:0019725 0.58 cellular homeostasis ; GO:0018904 0.48 organic ether metabolic process	-	-
GL50803_31602	deprecated	2261.43	1204.97	605.798	182.835	188.483	53.535	0.288351	-0.540078	816	1442	2961	1739.67	-	-	-	-	-	-	-	-	-	-	-	-	-	-
GL50803_17501	hypothetical_protein	5660.07	4577.76	2594.66	103.583	110.18	67.52	0.631728	-0.19947	1378	1472	2374	1741.33	60h48h>96h	0.998311	Homo sapiens	Secretory component	3CHN	3chnS	0.8014	4.15	6.9	94.89	; GO:0043167 0.36 ion binding	; GO:0009432 0.12 SOS response ; GO:0048870 0.12 cell motility ; GO:0006508 0.12 proteolysis ; GO:0006281 0.12 DNA repair ; GO:0006310 0.12 DNA recombination ; GO:0009405 0.06 pathogenesis ; GO:0051609 0.06 inhibition of neurotransmitter uptake ; GO:0016052 0.06 carbohydrate catabolic process ; GO:0007269 0.06 neurotransmitter secretion ; GO:0005976 0.06 polysaccharide metabolic process	-	-
GL50803_137609	RNA_polymerase_II_subunit_Rpb5a	1365.03	1472.52	1938.62	58.82	64.39	124.468	2.02042	0.305442	2237	1777	1212	1742	-	-	-	-	-	-	-	-	-	-	-	-	-	-
GL50803_111973	hypothetical_protein	3153.38	3620.24	2720.57	72.335	77.685	89.4975	1.19314	0.0766917	1915	1561	1751	1742.33	-	-	-	-	-	-	-	-	-	-	-	-	-	-
GL50803_15157	hypothetical_protein	2548.06	2893.18	2448.77	69.6775	74.37	95.1775	1.32147	0.121059	1973	1618	1639	1743.33	-	-	-	-	-	-	-	-	-	-	-	-	-	-
GL50803_97543	deprecated	152.82	213.471	172.369	61.645	67.12	97.275	1.51089	0.179233	2154	1488	1593	1745	-	-	-	-	-	-	-	-	-	-	-	-	-	-
GL50803_24140	hypothetical_protein	1529.07	1430.77	1795.13	69.3925	74.16	110.795	1.54362	0.188539	1979	1870	1389	1746	-	-	-	-	-	-	-	-	-	-	-	-	-	-
GL50803_6452	hypothetical_protein	5576.14	5093.94	3458.51	88.44	96.865	76.0425	0.820728	-0.0858008	1588	1558	2095	1747	-	-	-	-	-	-	-	-	-	-	-	-	-	-
GL50803_11153	hypothetical_protein	455.401	341.036	249.764	96.245	103.403	76.265	0.763995	-0.11691	1483	1674	2090	1749	-	-	-	-	-	-	-	-	-	-	-	-	-	-
GL50803_12093	hypothetical_protein	4034.91	3679.56	3420.26	76.985	82.79	92.4825	1.15766	0.0635807	1805	1751	1692	1749.33	-	-	-	-	-	-	-	-	-	-	-	-	-	-
GL50803_4507	CTP_synthase/UTP-ammonia_lyase	5784.55	5821.46	6836.94	68.9075	73.9175	114.41	1.6021	0.20469	1990	1925	1334	1749.67	-	-	-	-	-	-	-	-	-	-	-	-	-	-
GL50803_11566	hypothetical_protein	2162.48	1811.53	1717.67	80.06	86.3425	92.9	1.11657	0.0478859	1739	1830	1681	1750	-	-	-	-	-	-	-	-	-	-	-	-	-	-
GL50803_114442	hypothetical_protein	2880.39	3095.97	2157.2	83.3125	89.665	76.275	0.881907	-0.0545774	1678	1489	2088	1751.67	-	-	-	-	-	-	-	-	-	-	-	-	-	-
GL50803_16824	Kinase,_NEK	6916.48	5078.34	5683.71	82.9775	89.5425	103.08	1.19499	0.077365	1681	2080	1499	1753.33	-	-	-	-	-	-	-	-	-	-	-	-	-	-
GL50803_13851	hypothetical_protein	993.083	1504.19	1455.2	57.065	62.46	112.285	1.87885	0.273893	2286	1603	1373	1754	-	-	-	-	-	-	-	-	-	-	-	-	-	-
GL50803_15549	Dynein_binding_protein,_putative	7127.39	6431.18	3767.43	93.8975	101.463	73.1725	0.749102	-0.125459	1511	1560	2194	1755	60h48h>96h	1	-	-	-	-	-	-	-	-	-	-	GO:0005515;	protein binding;
GL50803_13825	Kinesin-1	6232.84	6919.05	6748.24	66.725	72.185	102.26	1.47232	0.168002	2035	1729	1511	1758.33	-	-	-	-	-	-	-	-	-	-	-	-	-	-
GL50803_23422	deprecated	265.669	180.48	111.489	140.05	144.317	60.48	0.425366	-0.371237	1043	1595	2646	1761.33	-	-	-	-	-	-	-	-	-	-	-	-	-	-
GL50803_4558	Deoxyguanosine_kinase/deoxyadenosine_kinase_subunit,_putative	3615.15	2464.06	689.198	173.455	176.96	46.0975	0.263102	-0.579875	862	1051	3371	1761.33	60h48h>96h	1	-	-	-	-	-	-	-	-	-	-	GO:0005524; GO:0006139; GO:0016773;	ATP binding; nucleobase-containing compound metabolic process; phosphotransferase activity, alcohol group as acceptor;
GL50803_8638	Ubiquitin-conjugating_enzyme_E2-28.4_kDa	1185.26	1199.81	755.674	81.5175	88.4425	74.91	0.881502	-0.0547769	1703	1444	2140	1762.33	60h48h>96h	1	-	-	-	-	-	-	-	-	-	-	GO:0016881;	acid-amino acid ligase activity;
GL50803_2201	hypothetical_protein	1073.6	1526.31	2114.95	49.1625	54.8725	140.605	2.70303	0.431851	2543	1701	1046	1763.33	-	-	-	-	-	-	-	-	-	-	-	-	-	-
GL50803_14498	Tubulin_tyrosine_ligase	4614.71	3707.45	2377.93	102.867	109.375	69.41	0.654065	-0.184379	1390	1592	2309	1763.67	-	-	-	-	-	-	-	-	-	-	-	-	-	-
GL50803_17543	Zinc_finger_domain_protein	4314.39	4559.37	3864	69.5425	74.295	92.61	1.2877	0.109816	1976	1635	1686	1765.67	-	-	-	-	-	-	-	-	-	-	-	-	-	-
GL50803_7306	Prenylated_synaptobrevin/VAMP,_putative	1285.16	1464.23	1351.72	63.9375	68.8725	99.61	1.50004	0.176102	2110	1638	1555	1767.67	-	-	-	-	-	-	-	-	-	-	-	-	-	-
GL50803_28620	hypothetical_protein	1142.93	1080.98	715.954	85.0325	92.02	75.6	0.853984	-0.0685503	1648	1544	2116	1769.33	-	-	-	-	-	-	-	-	-	-	-	-	-	-
GL50803_16568	Transcription_factor,_putative	4172.52	5189.74	10836.8	50.12	55.8375	185.043	3.49278	0.543171	2509	2046	756	1770.33	96h>48h60h	0.975751	-	-	-	-	-	-	-	-	-	-	GO:0003676; GO:0016788;	hydrolase activity, acting on ester bonds; nucleic acid binding;
GL50803_10297	U3_small_nucleolar_RNA_interacting_protein,_putative	2382.38	2574.16	4568.52	56.2775	61.575	159.257	2.70265	0.43179	2314	2098	904	1772	96h>48h60h	0.999998	-	-	-	-	-	-	-	-	-	-	GO:0005515;	protein binding;
GL50803_5809	hypothetical_protein	5689.41	5500.83	5036.42	74.225	80.085	94.2725	1.22186	0.0870209	1863	1798	1656	1772.33	-	-	-	-	-	-	-	-	-	-	-	-	-	-
GL50803_17046	Protein_21.1	8348.02	6139.43	3133.25	118.355	124.65	63.36	0.521471	-0.28277	1212	1574	2532	1772.67	60h48h>96h	0.999819	-	-	-	-	-	-	-	-	-	-	GO:0005515;	protein binding;
GL50803_11131	hypothetical_protein	4444.49	3963.74	3438.24	76.8525	82.48	89.0175	1.11738	0.048201	1808	1746	1767	1773.67	-	-	-	-	-	-	-	-	-	-	-	-	-	-
GL50803_28336	hypothetical_protein	2434.41	2111.37	1689.14	83.465	89.73	81.3675	0.939606	-0.0270544	1676	1700	1947	1774.33	60h48h>96h	0.989167	Homo sapiens	Dna polymerase subunit gamma-1	3IKM	3ikmD	0.7381	3.16	6	85.38	; GO:0035639 0.44 purine ribonucleoside triphosphate binding ; GO:0032559 0.44 adenyl ribonucleotide binding ; GO:0043167 0.34 ion binding ; GO:0042625 0.34 ATPase activity, coupled to transmembrane movement of ions ; GO:0022890 0.34 inorganic cation transmembrane transporter activity	; GO:0051234 0.34 establishment of localization ; GO:0009206 0.34 purine ribonucleoside triphosphate biosynthetic process	-	-
GL50803_112432	High_cysteine_membrane_protein_Group_5	4859.07	4304.47	3907.71	79.0575	84.995	92.0875	1.12266	0.0502478	1759	1868	1698	1775	-	-	-	-	-	-	-	-	-	-	-	-	-	-
GL50803_86761	LEK1	6067.54	6272.2	3112.74	90.64	99.3475	67.015	0.705467	-0.151523	1548	1386	2391	1775	60h48h>96h	0.989522	-	-	-	-	-	-	-	-	-	-	-	-
GL50803_8471	Gp49,_putative	4708.02	3844.67	2177.21	102.595	109.077	67.3175	0.636055	-0.196505	1393	1550	2385	1776	60h48h>96h	1	-	-	-	-	-	-	-	-	-	-	-	-
GL50803_12853	Molybdopterin_biosynthesis_MoeB_protein	2323.28	2071.71	1733.28	79.195	85.365	84.5875	1.02804	0.0120119	1753	1712	1870	1778.33	-	-	-	-	-	-	-	-	-	-	-	-	-	-
GL50803_8691	tRNA_methyltransferase_subunit,_putative	1498.44	2146.25	2976.07	48.7875	54.4575	140.418	2.72009	0.434584	2560	1728	1048	1778.67	-	-	-	-	-	-	-	-	-	-	-	-	-	-
GL50803_16679	hypothetical_protein	6681.89	5453.83	3189.28	102.865	109.278	67.78	0.639003	-0.194497	1391	1582	2365	1779.33	-	-	-	-	-	-	-	-	-	-	-	-	-	-
GL50803_34357	VSP	4737.82	5851.04	9301.83	51.2825	56.595	154.808	2.87007	0.457893	2484	1913	943	1780	96h>48h60h	0.997852	-	-	-	-	-	-	-	-	-	-	GO:0005515;	protein binding;
GL50803_16483	Dephospho-CoA_kinase	1936.15	1866.74	1529.64	74.06	79.735	87.95	1.14373	0.0583236	1869	1691	1787	1782.33	-	-	-	-	-	-	-	-	-	-	-	-	-	-
GL50803_32134	hypothetical_protein	2694.92	1707.35	855.431	184.353	189.175	50.0225	0.267838	-0.572128	811	1387	3150	1782.67	-	-	-	-	-	-	-	-	-	-	-	-	-	-
GL50803_101326	hypothetical_protein	2324.78	2199.9	1800.78	77.9475	83.945	87.0625	1.07556	0.0316344	1784	1764	1804	1784	-	-	-	-	-	-	-	-	-	-	-	-	-	-
GL50803_86683	26S_protease_regulatory_subunit_7	4510.17	3556.32	3605	82.6175	89.095	92.5725	1.07823	0.0327101	1688	1977	1689	1784.67	-	-	-	-	-	-	-	-	-	-	-	-	-	-
GL50803_113038	hypothetical_protein	4166.18	4020.36	4308.44	69.3125	74.15	103.118	1.43756	0.157626	1982	1874	1498	1784.67	-	-	-	-	-	-	-	-	-	-	-	-	-	-
GL50803_13225	Zinc_finger_domain_protein	2198.51	2100.23	1466.16	80.1725	86.4475	77.525	0.930561	-0.0312554	1736	1565	2057	1786	-	-	-	-	-	-	-	-	-	-	-	-	-	-
GL50803_6558	hypothetical_protein	2534.06	2411.65	1620.56	83.475	89.8825	76.44	0.881877	-0.054592	1675	1600	2084	1786.33	60h48h>96h	1	Streptomyces sp.	Pentalenene synthase	1HM7	1hm7B	0.7325	2.98	8.9	84.49	; GO:0016829 0.45 lyase activity ; GO:0000287 0.45 magnesium ion binding ; GO:0016872 0.37 intramolecular lyase activity ; GO:0009975 0.37 cyclase activity	; GO:0006720 0.54 isoprenoid metabolic process ; GO:0044249 0.54 cellular biosynthetic process	-	-
GL50803_91460	deprecated	320.416	372.723	453.958	57.755	63.4075	115.27	1.90273	0.279378	2267	1776	1317	1786.67	-	-	-	-	-	-	-	-	-	-	-	-	-	-
GL50803_22465	hypothetical_protein	173.334	186.186	166.864	68.48	73.6275	93.105	1.31035	0.117386	1998	1690	1677	1788.33	-	-	-	-	-	-	-	-	-	-	-	-	-	-
GL50803_9011	Glycyl-tRNA_synthetase	4088.23	4205.65	3955.01	70.1225	74.865	96.6625	1.33339	0.124957	1967	1789	1610	1788.67	-	-	-	-	-	-	-	-	-	-	-	-	-	-
GL50803_17112	U3_small_nucleolar_ribonucleoprotein_protein_IMP4,_putative	3349.74	2704.91	2153.53	86.7975	93.7525	79.76	0.883523	-0.0537824	1620	1753	1993	1788.67	-	-	-	-	-	-	-	-	-	-	-	-	-	-
GL50803_15213	hypothetical_protein	5476.15	4531.59	4024.44	86.055	93.28	86.94	0.969582	-0.0134154	1631	1934	1807	1790.67	-	-	-	-	-	-	-	-	-	-	-	-	-	-
GL50803_6524	Ubiquitin-conjugating_enzyme_E2-28.4_kDa	1634.32	1579.25	731.686	95.875	103.04	62.2375	0.62577	-0.203585	1488	1309	2576	1791	60h48h>96h	0.999999	-	-	-	-	-	-	-	-	-	-	GO:0016881;	acid-amino acid ligase activity;
GL50803_17432	Heat_shock_protein_70	10233.8	8669.1	8307.74	81.095	87.3325	92.035	1.09287	0.03857	1715	1965	1699	1793	-	-	-	-	-	-	-	-	-	-	-	-	-	-
GL50803_9750	Intraflagellar_transport_protein_component_IFT74/72	5437.34	4559.38	2703.38	100.088	106.85	68.975	0.666625	-0.176119	1421	1637	2323	1793.67	60h48h>96h	1	-	-	-	-	-	-	-	-	-	-	-	-
GL50803_14905	Nuclear_LIM_interactor-interacting_factor_1	3657.08	2603.54	1122.66	124.648	130.775	56.115	0.439389	-0.357151	1148	1398	2837	1794.33	60h48h>96h	0.994499	-	-	-	-	-	-	-	-	-	-	GO:0005515;	protein binding;
GL50803_21525	hypothetical_protein	549.517	607.984	774.551	57.305	62.57	116.938	1.951	0.290257	2283	1817	1290	1796.67	-	-	-	-	-	-	-	-	-	-	-	-	-	-
GL50803_16575	ABC_transporter_family_protein	10886.7	8035.36	6039.96	97.9825	104.785	77.98	0.769157	-0.113985	1457	1902	2041	1800	-	-	-	-	-	-	-	-	-	-	-	-	-	-
GL50803_16069	Phosphoacetylglucosamine_mutase	2828.45	3181.95	3842.45	57.5875	63.2325	117.023	1.93715	0.287162	2270	1843	1288	1800.33	-	-	-	-	-	-	-	-	-	-	-	-	-	-
GL50803_20035	deprecated	1543.99	1130.35	758.92	121.315	127.433	61.6	0.49528	-0.305149	1178	1614	2612	1801.33	-	-	-	-	-	-	-	-	-	-	-	-	-	-
GL50803_7989	hypothetical_protein	516.717	666.907	485.731	65.6725	70.38	85.4425	1.25602	0.0989974	2067	1502	1839	1802.67	-	-	-	-	-	-	-	-	-	-	-	-	-	-
GL50803_13996	Alpha-15_giardin	1360.72	1644.19	3958.55	47.2425	52.9775	176.035	3.51297	0.545675	2620	1993	799	1804	96h>48h60h	0.965598	-	-	-	-	-	-	-	-	-	-	-	-
GL50803_9060	hypothetical_protein	2139.01	1856.03	1157.03	89.2775	97.8025	69.8825	0.747087	-0.126629	1569	1546	2298	1804.33	60h48h>96h	0.994708	Bacillus cereus	Nhea	4K1P	4k1pA	0.8151	2.34	11.5	91.98	; GO:0046872 0.14 metal ion binding ; GO:0005525 0.08 GTP binding ; GO:0005515 0.08 protein binding ; GO:0003924 0.08 GTPase activity ; GO:0004333 0.07 fumarate hydratase activity ; GO:0008797 0.07 aspartate ammonia-lyase activity	; GO:0051715 0.33 cytolysis in other organism ; GO:0008219 0.33 cell death	-	-
GL50803_3760	Protein_21.1	3737.45	3299.15	2882.95	77.9	83.9075	85.8475	1.06111	0.025759	1785	1806	1827	1806	-	-	-	-	-	-	-	-	-	-	-	-	-	-
GL50803_16328	DRAP_deaminase	5355.62	4160.83	3553.62	89.745	98.2625	80.5525	0.856907	-0.0670662	1561	1891	1967	1806.33	-	-	-	-	-	-	-	-	-	-	-	-	-	-
GL50803_6404	Kinesin-9	8387.01	7287.24	3697.64	102.718	109.14	61.52	0.580766	-0.235999	1392	1416	2613	1807	60h48h>96h	0.998409	-	-	-	-	-	-	-	-	-	-	GO:0003777; GO:0005524; GO:0005871; GO:0007018; GO:0008017;	ATP binding; kinesin complex; microtubule-based movement; microtubule binding; microtubule motor activity;
GL50803_98638	hypothetical_protein	541.092	387.005	477.983	86.5175	93.45	88.19	0.980066	-0.00874475	1626	2022	1778	1808.67	-	-	-	-	-	-	-	-	-	-	-	-	-	-
GL50803_17529	hypothetical_protein	2658.86	2586.54	1862.55	76.1775	81.965	80.7125	1.02076	0.0089222	1820	1646	1961	1809	60h48h>96h	0.978904	Homo sapiens	Transportin-3	4C0O	4c0oA2	0.9215	1.72	11.1	97.66	; GO:0008565 0.65 protein transporter activity ; GO:0005515 0.58 protein binding ; GO:0003723 0.51 RNA binding	; GO:0019048 0.54 virus-host interaction ; GO:0007067 0.54 mitosis ; GO:0016070 0.47 RNA metabolic process ; GO:0006611 0.43 protein export from nucleus ; GO:0051028 0.41 mRNA transport ; GO:0046822 0.40 regulation of nucleocytoplasmic transport ; GO:0033157 0.40 regulation of intracellular protein transport ; GO:0051246 0.40 regulation of protein metabolic process ; GO:0033365 0.40 protein local…	-	-
GL50803_7230	hypothetical_protein	4318.79	4129.56	3598.75	72.9325	78.6275	86.955	1.14747	0.05974	1895	1727	1806	1809.33	-	-	-	-	-	-	-	-	-	-	-	-	-	-
GL50803_20253	deprecated	1781.4	1198.23	966.63	116.718	122.552	66.0725	0.552284	-0.257838	1231	1781	2416	1809.33	-	-	-	-	-	-	-	-	-	-	-	-	-	-
GL50803_2118	hypothetical_protein	436.231	651.053	630.895	55.8	61.205	105.505	1.80343	0.256099	2328	1645	1456	1809.67	-	-	-	-	-	-	-	-	-	-	-	-	-	-
GL50803_9219	hypothetical_protein	416.031	543.171	260.451	82.05	88.5325	65.585	0.768953	-0.1141	1700	1291	2439	1810	-	-	-	-	-	-	-	-	-	-	-	-	-	-
GL50803_113954	VSP	4578.67	4684.17	7441.79	56.695	62.19	130.465	2.19481	0.341397	2297	1987	1147	1810.33	-	-	-	-	-	-	-	-	-	-	-	-	-	-
GL50803_11499	Protein_21.1	2230.97	2209.76	1496.61	77.3675	83.44	77.625	0.96544	-0.0152747	1796	1589	2051	1812	60h48h>96h	0.981602	-	-	-	-	-	-	-	-	-	-	GO:0005515;	protein binding;
GL50803_16596	hypothetical_protein	3967.86	4003.71	3249.48	73.8525	79.5225	85.265	1.11185	0.0460462	1873	1723	1843	1813	-	-	-	-	-	-	-	-	-	-	-	-	-	-
GL50803_11178	Kinase,_CAMK_CAMK1	2641.07	2599.63	1809.18	78.905	84.77	77.2325	0.94373	-0.0251523	1763	1610	2068	1813.67	60h48h>96h	0.99362	-	-	-	-	-	-	-	-	-	-	GO:0004672; GO:0005524; GO:0006468; GO:0016772;	ATP binding; protein kinase activity; protein phosphorylation; transferase activity, transferring phosphorus-containing groups;
GL50803_7512	Protein_tyrosine_phosphatase-like_protein	1411.29	1428.11	1464.94	69.2575	74.13	92.005	1.28331	0.10833	1983	1759	1700	1814	-	-	-	-	-	-	-	-	-	-	-	-	-	-
GL50803_34384	deprecated	153.02	241.613	207.018	61.6975	67.3375	91.5025	1.41826	0.151755	2151	1579	1712	1814	-	-	-	-	-	-	-	-	-	-	-	-	-	-
GL50803_15139	hypothetical_protein	1818.03	1221.86	1034.6	97.2575	104.055	74.915	0.744266	-0.128272	1471	1845	2139	1818.33	-	-	-	-	-	-	-	-	-	-	-	-	-	-
GL50803_37947	deprecated	617.535	1025.63	1189.48	44.7325	50.1075	128.143	2.7023	0.431733	2734	1551	1174	1819.67	-	-	-	-	-	-	-	-	-	-	-	-	-	-
GL50803_1590	hypothetical_protein	448.634	443.911	304.674	79.16	85.3175	71.09	0.864434	-0.063268	1754	1454	2253	1820.33	-	-	-	-	-	-	-	-	-	-	-	-	-	-
GL50803_14828	hypothetical_protein	2920.89	2394.91	1761.78	88.0625	96.26	74.585	0.809288	-0.0918969	1594	1720	2148	1820.67	-	-	-	-	-	-	-	-	-	-	-	-	-	-
GL50803_13590	Protein_21.1	4525.02	4648.54	4532.68	66.8625	72.22	95.985	1.38026	0.139961	2032	1809	1624	1821.67	-	-	-	-	-	-	-	-	-	-	-	-	-	-
GL50803_6056	hypothetical_protein	3072.87	2424.68	2301.41	83.3475	89.7125	84.1225	0.972177	-0.0122545	1677	1905	1887	1823	-	-	-	-	-	-	-	-	-	-	-	-	-	-
GL50803_3294	hypothetical_protein	2159.5	1389.58	1153.09	101.33	108.31	72.9475	0.695931	-0.157434	1404	1872	2196	1824	-	-	-	-	-	-	-	-	-	-	-	-	-	-
GL50803_8122	hypothetical_protein	1128.26	918.237	472.342	111.92	117.745	55.98	0.487493	-0.312032	1277	1354	2842	1824.33	60h48h>96h	0.968229	Bacteroides vulgatus atcc 8482	Serine acetyltransferase	3F1X	3f1xA	0.6599	2.8	3.7	89.38	; GO:0016740 0.15 transferase activity ; GO:0046872 0.13 metal ion binding ; GO:0051082 0.07 unfolded protein binding ; GO:0008565 0.07 protein transporter activity ; GO:0003676 0.07 nucleic acid binding ; GO:0004386 0.07 helicase activity ; GO:0005524 0.07 ATP binding	; GO:0055085 0.13 transmembrane transport ; GO:0045039 0.07 protein import into mitochondrial inner membrane ; GO:0008299 0.07 isoprenoid biosynthetic process	-	-
GL50803_10756	Membrane_protein	2274.95	2208.73	2316	68.1575	73.24	96.125	1.35964	0.133425	2008	1846	1621	1825	-	-	-	-	-	-	-	-	-	-	-	-	-	-
GL50803_16348	Mechanosensory_abnormality_MEC-17-like_protein	1327.45	2347.59	2440.02	48.5875	53.985	116.315	2.26796	0.355635	2573	1615	1300	1829.33	-	-	-	-	-	-	-	-	-	-	-	-	-	-
GL50803_16945	Kinesin-13	6481.64	5714.23	3383.76	94.7225	102.058	68.29	0.694073	-0.158595	1501	1647	2343	1830.33	60h48h>96h	0.999993	-	-	-	-	-	-	-	-	-	-	GO:0003777; GO:0005515; GO:0005524; GO:0005871; GO:0007018; GO:0008017;	ATP binding; kinesin complex; microtubule-based movement; microtubule binding; microtubule motor activity; protein binding;
GL50803_16720	hypothetical_protein	8738.74	6944.03	5047.71	96.37	103.43	72.4275	0.725	-0.139662	1482	1802	2211	1831.67	-	-	-	-	-	-	-	-	-	-	-	-	-	-
GL50803_18495	deprecated	254.285	481.377	722.944	42.505	47.95	152.178	3.36472	0.526949	2831	1709	956	1832	-	-	-	-	-	-	-	-	-	-	-	-	-	-
GL50803_22138	ATPase,_AAA_family	2990.11	3599.74	3054.54	61.1475	66.68	92.535	1.44781	0.160712	2168	1641	1690	1833	-	-	-	-	-	-	-	-	-	-	-	-	-	-
GL50803_32310	deprecated	1538.97	1071.49	497.928	173.738	177.418	47.7125	0.271745	-0.565838	860	1360	3279	1833	-	-	-	-	-	-	-	-	-	-	-	-	-	-
GL50803_23424	hypothetical_protein	874.487	712.742	705.082	78.9025	84.755	80.64	0.985473	-0.0063554	1764	1772	1965	1833.67	-	-	-	-	-	-	-	-	-	-	-	-	-	-
GL50803_29486	hypothetical_protein	1709.11	1592.25	2222.66	60.0925	65.8025	115.177	1.82973	0.262387	2200	1990	1320	1836.67	-	-	-	-	-	-	-	-	-	-	-	-	-	-
GL50803_15525	hypothetical_protein	884.851	847.171	819.032	67.7325	72.965	93.045	1.32262	0.121437	2015	1819	1678	1837.33	-	-	-	-	-	-	-	-	-	-	-	-	-	-
GL50803_6423	hypothetical_protein	1653.79	1603.59	1329.21	77.8675	83.8625	78.905	0.975762	-0.0106561	1786	1717	2012	1838.33	-	-	-	-	-	-	-	-	-	-	-	-	-	-
GL50803_16751	hypothetical_protein	1594.87	3792.18	5094.4	36.9875	42.945	157.025	3.92894	0.594275	3083	1518	928	1843	-	-	-	-	-	-	-	-	-	-	-	-	-	-
GL50803_14364	Kinase,_CAMK_CAMKL	3939.29	4011.34	4067.93	65.0825	69.67	99.2175	1.47259	0.168081	2083	1883	1564	1843.33	-	-	-	-	-	-	-	-	-	-	-	-	-	-
GL50803_26840	deprecated	1818.61	1420.44	867.028	98.6875	105.54	68.2475	0.668348	-0.174997	1441	1745	2345	1843.67	60h48h>96h	0.990371	Homo sapiens	Serine/threonine-protein phosphatase 2a regul	4I5L	4i5lB1	0.6937	3.4	11	88.38	; GO:0005524 0.10 ATP binding ; GO:0004674 0.10 protein serine/threonine kinase activity ; GO:0000287 0.10 magnesium ion binding ; GO:0005509 0.07 calcium ion binding ; GO:0003887 0.06 DNA-directed DNA polymerase activity ; GO:0015171 0.06 amino acid transmembrane transporter activity ; GO:0016639 0.06 oxidoreductase activity, acting on the CH-NH2 group of donors, NAD or NADP as acceptor ; GO:001…	; GO:0016310 0.10 phosphorylation ; GO:0022611 0.10 dormancy process ; GO:0051924 0.07 regulation of calcium ion transport ; GO:0007601 0.07 visual perception ; GO:0007602 0.07 phototransduction ; GO:0006261 0.06 DNA-dependent DNA replication ; GO:0006287 0.06 base-excision repair, gap-filling ; GO:0006520 0.06 cellular amino acid metabolic process ; GO:0055114 0.06 oxidation-reduction process ; …	-	-
GL50803_19276	deprecated	1147.1	850.154	724.807	98.97	105.683	74.5375	0.728428	-0.137613	1435	1948	2150	1844.33	-	-	-	-	-	-	-	-	-	-	-	-	-	-
GL50803_16678	hypothetical_protein	2334.03	2308.37	1908.58	71.1	76.215	84.685	1.14971	0.0605895	1941	1735	1862	1846	-	-	-	-	-	-	-	-	-	-	-	-	-	-
GL50803_2875	deprecated	207.687	150.804	160.745	80.92	87.1075	86.8675	1.03397	0.014507	1719	2015	1809	1847.67	-	-	-	-	-	-	-	-	-	-	-	-	-	-
GL50803_27852	hypothetical_protein	227.324	171.878	114.594	84.94	91.97	74.0275	0.836894	-0.0773293	1649	1724	2170	1847.67	-	-	-	-	-	-	-	-	-	-	-	-	-	-
GL50803_862	deprecated	1487.26	1204.89	970.181	89.2875	97.835	71.1925	0.760919	-0.118662	1568	1731	2248	1849	-	-	-	-	-	-	-	-	-	-	-	-	-	-
GL50803_16718	Partner_of_Nob1	1076.2	1063.98	1276.8	60.685	66.3975	112.34	1.76799	0.247479	2180	2000	1372	1850.67	-	-	-	-	-	-	-	-	-	-	-	-	-	-
GL50803_25872	hypothetical_protein	928.513	1062.61	1090.91	56.3275	61.615	107.093	1.81602	0.259121	2312	1804	1439	1851.67	-	-	-	-	-	-	-	-	-	-	-	-	-	-
GL50803_17280	hypothetical_protein	2036.12	2151.42	1798.23	67.8975	73.0275	84.235	1.19546	0.0775345	2013	1659	1885	1852.33	-	-	-	-	-	-	-	-	-	-	-	-	-	-
GL50803_15820	Rab_geranylgeranyltransferase	2002.23	1980.84	2887.85	59.255	64.9175	115.717	1.86381	0.270402	2222	2026	1311	1853	-	-	-	-	-	-	-	-	-	-	-	-	-	-
GL50803_9073	Dual-specificity_protein_phosphatase	1295.66	1008.48	1037.82	75.4975	80.9725	89.5375	1.14447	0.0586039	1841	1971	1749	1853.67	-	-	-	-	-	-	-	-	-	-	-	-	-	-
GL50803_101919	5-AMP-activated_protein_kinase,_beta-1_subunit	1309.98	1843.01	1227.47	59.9575	65.7275	84.17	1.33938	0.126904	2204	1471	1886	1853.67	-	-	-	-	-	-	-	-	-	-	-	-	-	-
GL50803_16172	Actin_related_protein	2672.76	2390.15	2502.83	74.9575	80.7475	89.45	1.14897	0.0603078	1849	1961	1752	1854	-	-	-	-	-	-	-	-	-	-	-	-	-	-
GL50803_90425	hypothetical_protein	4051.94	3098.58	2736.13	84.1225	90.755	83.085	0.950208	-0.0221813	1664	1992	1906	1854	-	-	-	-	-	-	-	-	-	-	-	-	-	-
GL50803_14380	hypothetical_protein	3066.74	3216.8	3454.37	60.7425	66.44	102.002	1.60403	0.205211	2178	1869	1515	1854	-	-	-	-	-	-	-	-	-	-	-	-	-	-
GL50803_29081	hypothetical_protein	1169.64	854.851	844.767	79.145	85.2125	84.6025	1.02949	0.0126237	1756	1939	1869	1854.67	-	-	-	-	-	-	-	-	-	-	-	-	-	-
GL50803_9594	Heat_shock_70kD_protein_binding_protein	2513.71	2035.56	1671.2	81.1775	87.5825	77.6225	0.919916	-0.0362519	1712	1800	2052	1854.67	-	-	-	-	-	-	-	-	-	-	-	-	-	-
GL50803_16285	Topoisomerase_I-related_protein	3682.17	3241.5	3860.16	66.2775	71.615	100.98	1.46462	0.165725	2048	1984	1533	1855	-	-	-	-	-	-	-	-	-	-	-	-	-	-
GL50803_28699	hypothetical_protein	1980.52	1826.29	1061.63	89.02	97.2925	65.6425	0.704649	-0.152027	1579	1555	2436	1856.67	60h48h>96h	1	Homo sapiens	Cyclin k	2I53	2i53A	0.8499	2.54	7	98.28	; GO:0019901 0.55 protein kinase binding	; GO:0000079 0.55 regulation of cyclin-dependent protein kinase activity ; GO:0006355 0.49 regulation of transcription, DNA-dependent	-	-
GL50803_88059	hypothetical_protein	1894.55	1922.11	1773.13	66.5475	72.0375	91.5075	1.3206	0.12077	2040	1821	1711	1857.33	-	-	-	-	-	-	-	-	-	-	-	-	-	-
GL50803_5161	Sec20,_putative	1631.78	1420.56	1379.22	71.655	76.74	86.105	1.16048	0.0646391	1930	1822	1823	1858.33	-	-	-	-	-	-	-	-	-	-	-	-	-	-
GL50803_7081	hypothetical_protein	1780.04	2020.28	2180.11	57.98	63.5975	103.387	1.70076	0.230643	2259	1829	1494	1860.67	-	-	-	-	-	-	-	-	-	-	-	-	-	-
GL50803_10708	hypothetical_protein	4778.98	4540.33	4648.66	67.51	72.795	97.265	1.38648	0.141913	2021	1968	1594	1861	-	-	-	-	-	-	-	-	-	-	-	-	-	-
GL50803_11341	hypothetical_protein	478.581	488.311	261.714	83.7725	90.065	64.6125	0.743367	-0.128797	1672	1433	2478	1861	60h48h>96h	1	Vibrio parahaemolyticus	Sensor protein	3I9Y	3i9yA	0.7838	1.9	7.9	96.2	; GO:0001071 0.40 nucleic acid binding transcription factor activity ; GO:0005402 0.39 cation:sugar symporter activity ; GO:0015295 0.39 solute:hydrogen symporter activity ; GO:0016491 0.34 oxidoreductase activity ; GO:0046914 0.34 transition metal ion binding	; GO:0034613 0.47 cellular protein localization ; GO:0046907 0.47 intracellular transport ; GO:0045184 0.47 establishment of protein localization ; GO:0051252 0.40 regulation of RNA metabolic process ; GO:0048610 0.40 cellular process involved in reproduction ; GO:0030069 0.40 lysogeny ; GO:0050658 0.40 RNA transport ; GO:0044409 0.40 entry into host ; GO:0019059 0.40 initiation of viral infectio…	-	-
GL50803_29181	hypothetical_protein	2763.12	2296.87	4188.07	62.1575	67.4575	124.782	1.92543	0.284527	2143	2236	1206	1861.67	-	-	-	-	-	-	-	-	-	-	-	-	-	-
GL50803_6007	Protein_21.1	9006.16	8291.72	5129.37	84.895	91.5225	69.785	0.791135	-0.10175	1652	1634	2302	1862.67	60h48h>96h	0.998632	-	-	-	-	-	-	-	-	-	-	GO:0005515; GO:0016772;	protein binding; transferase activity, transferring phosphorus-containing groups;
GL50803_15834	hypothetical_protein	2991.59	2011.18	1287.04	104.55	111.373	65.6	0.607624	-0.216365	1365	1787	2438	1863.33	-	-	-	-	-	-	-	-	-	-	-	-	-	-
GL50803_9058	hypothetical_protein	5214.25	3386.83	2874.62	104.87	111.968	71.2575	0.657242	-0.182275	1357	1995	2241	1864.33	-	-	-	-	-	-	-	-	-	-	-	-	-	-
GL50803_15317	High_cysteine_membrane_protein_Group_1	11849.3	10686.5	12741.6	67.7225	72.8825	101.77	1.4476	0.160649	2017	2058	1519	1864.67	-	-	-	-	-	-	-	-	-	-	-	-	-	-
GL50803_42780	hypothetical_protein	1136.04	1515.87	1560.02	52.9825	58.6975	104.41	1.86981	0.271797	2422	1698	1475	1865	-	-	-	-	-	-	-	-	-	-	-	-	-	-
GL50803_15193	hypothetical_protein	3275.33	2515.85	2057.66	90.9325	99.675	74.12	0.777724	-0.109175	1544	1888	2165	1865.67	-	-	-	-	-	-	-	-	-	-	-	-	-	-
GL50803_15126	Derlin-like_protein	1517.15	1307.36	1029.25	78.605	84.2675	80.2075	0.984912	-0.00660279	1771	1849	1978	1866	60h48h>96h	0.987554	-	-	-	-	-	-	-	-	-	-	-	-
GL50803_31232	deprecated	379.307	513.297	704.109	49.965	55.54	123.442	2.34002	0.36922	2515	1865	1221	1867	-	-	-	-	-	-	-	-	-	-	-	-	-	-
GL50803_14369	hypothetical_protein	3084.21	2842.44	2739.23	71.785	76.7775	91.145	1.22703	0.0888536	1928	1955	1720	1867.67	-	-	-	-	-	-	-	-	-	-	-	-	-	-
GL50803_38507	deprecated	777.485	514.904	545.502	100.78	107.608	75.005	0.719859	-0.142752	1415	2055	2133	1867.67	-	-	-	-	-	-	-	-	-	-	-	-	-	-
GL50803_137705	hypothetical_protein	4054.38	3523.74	3260.83	75.525	81.0925	84.5075	1.07916	0.033085	1837	1899	1872	1869.33	-	-	-	-	-	-	-	-	-	-	-	-	-	-
GL50803_32309	deprecated	954.424	1539.17	744.85	68.125	73.095	69.805	0.988599	-0.00497968	2010	1298	2300	1869.33	-	-	-	-	-	-	-	-	-	-	-	-	-	-
GL50803_116477	VSP	3817.93	4629.9	5049.94	57.9975	63.635	101.608	1.67074	0.222908	2258	1832	1520	1870	-	-	-	-	-	-	-	-	-	-	-	-	-	-
GL50803_32460	deprecated	1456.2	899.445	713.009	111.775	117.582	65.4525	0.570748	-0.243556	1278	1890	2445	1871	-	-	-	-	-	-	-	-	-	-	-	-	-	-
GL50803_15080	hypothetical_protein	1677.59	1329.06	1179.99	78.3525	84.02	80.175	0.987544	-0.00544351	1778	1860	1979	1872.33	-	-	-	-	-	-	-	-	-	-	-	-	-	-
GL50803_34559	deprecated	124.394	368.165	356.389	30.69	36.58	143.032	4.25248	0.628642	3439	1159	1019	1872.33	-	-	-	-	-	-	-	-	-	-	-	-	-	-
GL50803_5823	hypothetical_protein	2843.02	1888.16	1265.8	104.665	111.532	65.27	0.603801	-0.219106	1361	1810	2450	1873.67	-	-	-	-	-	-	-	-	-	-	-	-	-	-
GL50803_16795	Topoisomerase_II	3297.28	3383.43	3168.93	64.7175	69.3975	91.6375	1.36655	0.135626	2091	1823	1708	1874	-	-	-	-	-	-	-	-	-	-	-	-	-	-
GL50803_15244	hypothetical_protein	1047.19	1360.03	1404.54	53.2925	59.1825	104.39	1.85623	0.268633	2407	1740	1476	1874.33	-	-	-	-	-	-	-	-	-	-	-	-	-	-
GL50803_10661	Ubiquitin-conjugating_enzyme_E1	6507.36	6559.41	7861.29	62.89	68.1875	107.487	1.64005	0.214858	2128	2068	1428	1874.67	-	-	-	-	-	-	-	-	-	-	-	-	-	-
GL50803_137620	VSP	3561.14	4401.83	5900.55	54.1825	60.0075	113.383	1.98587	0.29795	2381	1893	1352	1875.33	-	-	-	-	-	-	-	-	-	-	-	-	-	-
GL50803_21366	Kinase,_NEK	3515.22	4047.3	4596.33	56.1375	61.3675	108.13	1.84043	0.26492	2321	1889	1417	1875.67	-	-	-	-	-	-	-	-	-	-	-	-	-	-
GL50803_113970	hypothetical_protein	1581.68	1681.37	1785.01	57.9575	63.5625	101.137	1.66453	0.221292	2261	1836	1531	1876	-	-	-	-	-	-	-	-	-	-	-	-	-	-
GL50803_96670	Potassium-transporting_ATPase_alpha_chain_1	8521.53	8043.31	9408.69	65.3425	70.11	103.637	1.53023	0.184758	2074	2064	1491	1876.33	-	-	-	-	-	-	-	-	-	-	-	-	-	-
GL50803_15368	Katanin	4381.07	3627.39	3620.25	75.9675	81.5325	85.075	1.08032	0.0335514	1825	1964	1848	1879	-	-	-	-	-	-	-	-	-	-	-	-	-	-
GL50803_8850	Protein_21.1	6607.16	5529.55	4938.33	80.6475	86.7675	80.475	0.961383	-0.0171034	1727	1941	1969	1879	-	-	-	-	-	-	-	-	-	-	-	-	-	-
GL50803_137753	hypothetical_protein	8053.18	8148.73	11628.4	57.8875	63.4575	120.733	1.98991	0.298834	2264	2121	1253	1879.33	-	-	-	-	-	-	-	-	-	-	-	-	-	-
GL50803_32686	hypothetical_protein	2286.77	2291.75	2292.96	62.7075	67.92	93.9675	1.43871	0.157973	2134	1844	1665	1881	-	-	-	-	-	-	-	-	-	-	-	-	-	-
GL50803_31784	deprecated	332.124	644.927	636.975	44.93	50.365	114.155	2.39582	0.379455	2720	1586	1337	1881	-	-	-	-	-	-	-	-	-	-	-	-	-	-
GL50803_9287	Replication_factor_C,_sub_2	2066.06	2216.21	1929.74	64.0075	68.9	92.3025	1.38897	0.142694	2109	1839	1697	1881.67	-	-	-	-	-	-	-	-	-	-	-	-	-	-
GL50803_10256	hypothetical_protein	513.773	1084.01	1652.39	37.9775	43.39	157.103	3.86157	0.586764	3043	1677	926	1882	-	-	-	-	-	-	-	-	-	-	-	-	-	-
GL50803_24528	hypothetical_protein	3396.56	2693.85	2374.14	79.2225	85.4	81.06	0.984799	-0.0066526	1752	1940	1957	1883	-	-	-	-	-	-	-	-	-	-	-	-	-	-
GL50803_8058	hypothetical_protein	5389.31	4538.94	3302.36	84.3075	90.9225	70.9725	0.81005	-0.0914884	1661	1734	2255	1883.33	-	-	-	-	-	-	-	-	-	-	-	-	-	-
GL50803_31362	deprecated	1192.16	816.791	769.127	107.91	114.888	66.6625	0.598412	-0.223	1314	1938	2399	1883.67	-	-	-	-	-	-	-	-	-	-	-	-	-	-
GL50803_97219	Fibrillarin-like_pre-rRNA_processing_protein_Narcisi_et_al	4101.44	2278.95	1720.08	119.603	125.53	65.6325	0.535485	-0.271253	1197	2017	2437	1883.67	-	-	-	-	-	-	-	-	-	-	-	-	-	-
GL50803_16663	hypothetical_protein	2296.17	2161.37	1441.39	80.86	87.0525	70.3575	0.838026	-0.0767426	1720	1656	2278	1884.67	-	-	-	-	-	-	-	-	-	-	-	-	-	-
GL50803_14937	hypothetical_protein	1090.94	1694.44	3065.21	41.1675	46.345	166.875	3.81374	0.581351	2906	1897	853	1885.33	-	-	-	-	-	-	-	-	-	-	-	-	-	-
GL50803_94525	hypothetical_protein	2293.5	2316.89	2462.38	64.065	68.9225	95.6925	1.43912	0.158097	2108	1921	1629	1886	-	-	-	-	-	-	-	-	-	-	-	-	-	-
GL50803_6888	hypothetical_protein	1850.5	1781.83	1014.62	80.5125	86.62	67.48	0.807503	-0.0928558	1729	1554	2377	1886.67	60h48h>96h	0.999578	Homo sapiens	Protein (protein phosphatase pp2a)	1B3U	1b3uA	0.7079	2.74	9.3	83.33	; GO:0022892 0.44 substrate-specific transporter activity ; GO:0005488 0.37 binding	; GO:0034613 0.44 cellular protein localization ; GO:0045184 0.44 establishment of protein localization ; GO:0046907 0.44 intracellular transport ; GO:0050658 0.44 RNA transport	-	-
GL50803_10608	hypothetical_protein	8700.61	6575.77	4677.06	91.97	100.605	71.785	0.745528	-0.127536	1525	1916	2226	1889	60h48h>96h	0.988928	Homo sapiens	Transportin-3	4c0o	4c0oA	0.842	2.9	10.5	90.1	0	0	-	-
GL50803_115420	deprecated	625.907	467.906	465.104	82.295	88.6475	78.655	0.920251	-0.0360937	1696	1953	2022	1890.33	-	-	-	-	-	-	-	-	-	-	-	-	-	-
GL50803_2860	hypothetical_protein	2495.01	2732.17	2021.55	66.4275	71.745	81.0575	1.17328	0.0694016	2045	1669	1958	1890.67	-	-	-	-	-	-	-	-	-	-	-	-	-	-
GL50803_24979	hypothetical_protein	2414.77	2226.04	1903.6	74.1525	79.8075	80.4	1.04443	0.0188781	1868	1831	1974	1891	-	-	-	-	-	-	-	-	-	-	-	-	-	-
GL50803_16900	Collagen_alpha_1_chain_precursor	4046.08	3555.39	3357.99	70.56	75.295	88.065	1.20757	0.081912	1957	1935	1782	1891.33	-	-	-	-	-	-	-	-	-	-	-	-	-	-
GL50803_115421	deprecated	625.907	467.906	465.104	82.295	88.6	78.655	0.920507	-0.035973	1697	1954	2023	1891.33	-	-	-	-	-	-	-	-	-	-	-	-	-	-
GL50803_13262	hypothetical_protein	1665.56	2080.98	1938.73	56.665	62.0925	95.3625	1.606	0.205747	2298	1744	1633	1891.67	-	-	-	-	-	-	-	-	-	-	-	-	-	-
GL50803_8844	deprecated	372.113	415.077	217.213	84.9175	91.9625	62.955	0.711839	-0.147619	1650	1482	2545	1892.33	-	-	-	-	-	-	-	-	-	-	-	-	-	-
GL50803_19125	deprecated	1504.23	845.848	1124.07	106.847	113.727	79.8475	0.723997	-0.140263	1331	2367	1992	1896.67	-	-	-	-	-	-	-	-	-	-	-	-	-	-
GL50803_90113	deprecated	411.366	351.563	397.005	72.5275	78.08	86.0225	1.14234	0.0577955	1908	1969	1824	1900.33	-	-	-	-	-	-	-	-	-	-	-	-	-	-
GL50803_16615	hypothetical_protein	3445.94	3539.08	2658.63	68.9225	73.9425	80.1	1.12134	0.0497367	1989	1732	1982	1901	-	-	-	-	-	-	-	-	-	-	-	-	-	-
GL50803_33809	hypothetical_protein	1382.42	1388.83	1771.02	57.8775	63.4325	107.985	1.78031	0.250497	2265	2021	1418	1901.33	-	-	-	-	-	-	-	-	-	-	-	-	-	-
GL50803_17154	hypothetical_protein	2649.01	1914.04	1129.59	102.968	109.52	62.1125	0.584621	-0.233125	1388	1733	2585	1902	48h>60h>96h	1	-	-	-	-	-	-	-	-	-	-	-	-
GL50803_39513	deprecated	893.613	742.86	1169.34	76.7925	82.48	95.785	1.20278	0.0801867	1809	2275	1625	1903	-	-	-	-	-	-	-	-	-	-	-	-	-	-
GL50803_20167	deprecated	584.007	973.169	448.435	67.6075	72.8325	66.6375	0.948982	-0.0227421	2019	1290	2401	1903.33	-	-	-	-	-	-	-	-	-	-	-	-	-	-
GL50803_16765	Kinase,_NEK	3653.86	3716.28	5204.41	55.295	60.9425	117.412	2.02021	0.305396	2336	2092	1284	1904	96h>48h60h	1	-	-	-	-	-	-	-	-	-	-	GO:0004672; GO:0004674; GO:0005515; GO:0005524; GO:0006468; GO:0016772;	ATP binding; ATP binding; protein binding; protein kinase activity; protein phosphorylation; protein serine/threonine kinase activity; transferase activity, transferring phosphorus-containing groups;
GL50803_6581	hypothetical_protein	1904.91	1981.68	2915.09	54.5325	60.4125	120.332	2.09373	0.320921	2364	2089	1259	1904	96h>48h60h	0.993313	Homo sapiens	Protein (importin beta subunit)	1QGK	1qgkA1	0.8005	1.55	11.5	83.85	; GO:0008565 0.64 protein transporter activity ; GO:0003723 0.48 RNA binding ; GO:0019904 0.30 protein domain specific binding ; GO:0008270 0.30 zinc ion binding ; GO:0008139 0.30 nuclear localization sequence binding	; GO:0019058 0.46 viral infectious cycle ; GO:0046796 0.46 viral genome transport in host cell ; GO:0007067 0.46 mitosis ; GO:0009894 0.42 regulation of catabolic process ; GO:0033157 0.42 regulation of intracellular protein transport ; GO:0051707 0.42 response to other organism ; GO:0051246 0.42 regulation of protein metabolic process ; GO:0046605 0.42 regulation of centrosome cycle ; GO:0046822…	-	-
GL50803_24880	High_cysteine_membrane_protein_Group_2	11066.3	7146.39	5583.3	104.555	111.373	69.5025	0.643756	-0.191279	1364	2049	2308	1907	-	-	-	-	-	-	-	-	-	-	-	-	-	-
GL50803_9118	hypothetical_protein	2424.05	2023.34	2184.92	68.6075	73.6925	93.11	1.30864	0.116821	1997	2053	1675	1908.33	-	-	-	-	-	-	-	-	-	-	-	-	-	-
GL50803_14856	Signal_recognition_particle_receptor	3899.17	4179.96	2995.33	67.585	72.825	77.5025	1.10395	0.0429477	2020	1649	2058	1909	-	-	-	-	-	-	-	-	-	-	-	-	-	-
GL50803_94658	hypothetical_protein	3425.56	3396.54	2700.3	72.5725	78.1225	81.78	1.08537	0.0355783	1907	1886	1937	1910	-	-	-	-	-	-	-	-	-	-	-	-	-	-
GL50803_8733	Putative_serine/threonine-protein_kinase	7792.34	5987.57	7185.75	73.4575	79.09	91.3675	1.19789	0.0784166	1885	2131	1716	1910.67	-	-	-	-	-	-	-	-	-	-	-	-	-	-
GL50803_8189	Ubiquitin_carboxyl-terminal_hydrolase_14	2461.79	3014.33	2525.55	58.98	64.6125	89.1875	1.44325	0.159342	2232	1741	1762	1911.67	-	-	-	-	-	-	-	-	-	-	-	-	-	-
GL50803_101397	Protein_21.1	2806.95	2317.24	2280.53	74.8325	80.615	83.45	1.07367	0.0308726	1850	1986	1900	1912	-	-	-	-	-	-	-	-	-	-	-	-	-	-
GL50803_13903	hypothetical_protein	5102.39	4734.33	5064.04	66.7975	72.21	94.0575	1.35327	0.131385	2033	2042	1663	1912.67	-	-	-	-	-	-	-	-	-	-	-	-	-	-
GL50803_31309	Serine/threonine_protein_phosphatase_5	6419.37	5292.68	3660.49	88.225	96.2775	68.575	0.74335	-0.128806	1593	1811	2336	1913.33	60h48h>96h	0.999843	-	-	-	-	-	-	-	-	-	-	GO:0004721; GO:0005634; GO:0005737; GO:0006470; GO:0016787;	cytoplasm; hydrolase activity; nucleus; phosphoprotein phosphatase activity; protein dephosphorylation;
GL50803_13601	hypothetical_protein	1652.72	1463.19	1322.49	70.455	75.1925	84.585	1.1615	0.0650203	1962	1911	1871	1914.67	-	-	-	-	-	-	-	-	-	-	-	-	-	-
GL50803_13890	Phosphatidyl_synthase	2783.9	2635.56	1417.37	84.77	91.38	63.0675	0.716066	-0.145047	1655	1549	2542	1915.33	60h48h>96h	1	-	-	-	-	-	-	-	-	-	-	-	-
GL50803_9541	TRAPPC5/Trs31	1184.15	1254.29	856.821	71.115	76.285	74.41	1.00963	0.00416382	1940	1658	2154	1917.33	60h48h>96h	0.979925	-	-	-	-	-	-	-	-	-	-	-	-
GL50803_6939	Dynein_intermediate_chain	4608.34	3846.05	3742	75.9075	81.5175	84.6075	1.07489	0.0313652	1826	2066	1868	1920	-	-	-	-	-	-	-	-	-	-	-	-	-	-
GL50803_2824	hypothetical_protein	1066.66	1009.13	883.488	68.4775	73.5075	84.36	1.18829	0.0749241	2000	1887	1879	1922	-	-	-	-	-	-	-	-	-	-	-	-	-	-
GL50803_33592	hypothetical_protein	6256.96	5152.94	5845.78	70.555	75.245	94.4625	1.29578	0.112532	1958	2156	1654	1922.67	-	-	-	-	-	-	-	-	-	-	-	-	-	-
GL50803_12867	hypothetical_protein	2165.08	2772.71	3969.43	49.52	55.1775	123.01	2.34982	0.371034	2532	2014	1223	1923	-	-	-	-	-	-	-	-	-	-	-	-	-	-
GL50803_10711	Serine/Threonine_protein_phosphatase	2699.85	2262.21	1862.08	77.485	83.675	75.6125	0.938353	-0.0276337	1793	1862	2115	1923.33	-	-	-	-	-	-	-	-	-	-	-	-	-	-
GL50803_14637	hypothetical_protein	1425.4	1305.68	2116.97	56.56	61.8225	111.63	1.88592	0.275523	2305	2090	1381	1925.33	-	-	-	-	-	-	-	-	-	-	-	-	-	-
GL50803_4873	hypothetical_protein	483.239	686.968	813.465	45.69	51.235	116.252	2.3988	0.379995	2687	1790	1301	1926	-	-	-	-	-	-	-	-	-	-	-	-	-	-
GL50803_3370	Hypothetical_protein	575.915	944.343	1353.7	42.8825	48.365	134.525	2.94857	0.469612	2814	1876	1098	1929.33	-	-	-	-	-	-	-	-	-	-	-	-	-	-
GL50803_7031	Spindle_pole_protein,_putative	7114.55	6222.31	5656.46	72.7125	78.3575	84.485	1.11849	0.0486314	1903	2013	1874	1930	-	-	-	-	-	-	-	-	-	-	-	-	-	-
GL50803_6447	hypothetical_protein	1504.2	1445.28	1293.45	65.0175	69.6525	85.4675	1.26929	0.10356	2084	1878	1838	1933.33	-	-	-	-	-	-	-	-	-	-	-	-	-	-
GL50803_5167	hypothetical_protein	3918.48	3764.04	3047.62	75.7975	81.4075	71.9975	0.91597	-0.0381189	1831	1747	2222	1933.33	-	-	-	-	-	-	-	-	-	-	-	-	-	-
GL50803_14895	Spindle_pole_protein,_putative	5045.41	4256.66	3481.58	77.75	83.735	77.9	0.964795	-0.0155647	1789	1973	2042	1934.67	-	-	-	-	-	-	-	-	-	-	-	-	-	-
GL50803_8782	Protein_required_for_cell_viability	5704.97	4347.45	3362.09	89.0925	97.3025	69.085	0.741275	-0.130021	1578	1908	2319	1935	-	-	-	-	-	-	-	-	-	-	-	-	-	-
GL50803_23928	deprecated	96.2094	190.042	245.896	41.2825	46.46	126.157	2.87562	0.458731	2898	1714	1193	1935	-	-	-	-	-	-	-	-	-	-	-	-	-	-
GL50803_16543	hypothetical_protein	2426.69	3178.63	3595.74	52.8425	58.445	104.455	1.87721	0.273513	2428	1906	1474	1936	-	-	-	-	-	-	-	-	-	-	-	-	-	-
GL50803_16794	hypothetical_protein	813.751	1339.51	1255.49	47.755	53.19	100.815	1.99742	0.30047	2601	1678	1535	1938	-	-	-	-	-	-	-	-	-	-	-	-	-	-
GL50803_112681	NSF	5469.99	4556.4	5831.02	67.43	72.5125	103.803	1.48351	0.17129	2026	2302	1487	1938.33	-	-	-	-	-	-	-	-	-	-	-	-	-	-
GL50803_15041	hypothetical_protein,_enzyme_with_a_TIM-barrel_fold	2049.63	1501.13	1589.86	80.335	86.52	78.02	0.935183	-0.0291033	1732	2045	2039	1938.67	-	-	-	-	-	-	-	-	-	-	-	-	-	-
GL50803_13947	hypothetical_protein	3734.54	3909.4	5322.16	53.3375	59.2075	114.285	2.03092	0.307693	2406	2075	1335	1938.67	-	-	-	-	-	-	-	-	-	-	-	-	-	-
GL50803_15110	hypothetical_protein	1153.15	1206.15	936.678	64.52	69.2225	79.235	1.18489	0.0736776	2097	1722	2008	1942.33	-	-	-	-	-	-	-	-	-	-	-	-	-	-
GL50803_31333	hypothetical_protein	829.875	1205.65	1444.04	46.73	52.425	115.232	2.32428	0.366288	2642	1866	1319	1942.33	-	-	-	-	-	-	-	-	-	-	-	-	-	-
GL50803_89001	hypothetical_protein	736.99	544.07	444.687	95.385	102.888	65.88	0.664538	-0.17748	1491	1912	2426	1943	-	-	-	-	-	-	-	-	-	-	-	-	-	-
GL50803_11139	hypothetical_protein	2911.96	2366.27	1691.5	89.2475	97.8	64.6225	0.690974	-0.160538	1570	1785	2477	1944	-	-	-	-	-	-	-	-	-	-	-	-	-	-
GL50803_12807	ATP_binding_protein_associated_with_cell_differentiation,_putative	699.834	939.839	917.871	55.53	61.1425	94.73	1.62386	0.210549	2333	1857	1646	1945.33	-	-	-	-	-	-	-	-	-	-	-	-	-	-
GL50803_17622	Kinase,_NEK	8622.07	9365.62	13737.1	51.36	56.6525	121.472	2.24922	0.352032	2483	2114	1244	1947	-	-	-	-	-	-	-	-	-	-	-	-	-	-
GL50803_14100	hypothetical_protein	2391.88	2432.25	2487.57	61.74	67.3675	90.8525	1.40739	0.148415	2150	1967	1728	1948.33	-	-	-	-	-	-	-	-	-	-	-	-	-	-
GL50803_2970	Translation_initiation_factor_2_gamma_subunit	3167.16	2528.71	3530.84	66.0375	71.135	107.185	1.56278	0.193897	2055	2354	1437	1948.67	-	-	-	-	-	-	-	-	-	-	-	-	-	-
GL50803_17205	5'_nucleotidase_family_protein	2721.77	3479.77	4021.02	51.82	57.1175	104.703	1.92226	0.283812	2465	1923	1463	1950.33	-	-	-	-	-	-	-	-	-	-	-	-	-	-
GL50803_31983	deprecated	1059.84	641.042	555.272	118.423	124.665	59.635	0.490645	-0.309232	1211	1951	2689	1950.33	-	-	-	-	-	-	-	-	-	-	-	-	-	-
GL50803_14696	hypothetical_protein	2471.78	2039.75	1796.67	76.3925	82.035	78.4075	0.989822	-0.00444297	1817	2006	2031	1951.33	-	-	-	-	-	-	-	-	-	-	-	-	-	-
GL50803_29078	hypothetical_protein	3164.43	2056.7	1563.73	96.595	103.59	69.605	0.695407	-0.157761	1477	2074	2305	1952	-	-	-	-	-	-	-	-	-	-	-	-	-	-
GL50803_114353	deprecated	88.014	167.76	227.926	39.76	45.0625	131.213	3.09383	0.490496	2965	1754	1138	1952.33	-	-	-	-	-	-	-	-	-	-	-	-	-	-
GL50803_14400	hypothetical_protein	2543.16	2269.99	1818.13	73.6675	79.31	74.5225	0.974294	-0.0113101	1880	1828	2151	1953	60h48h>96h	0.962136	Pseudomonas phage phi6	Major inner protein p1	4BTG	4btgA	0.9075	2.42	12.9	98.27	; GO:0004553 0.06 hydrolase activity, hydrolyzing O-glycosyl compounds ; GO:0008683 0.06 2-oxoglutarate decarboxylase activity ; GO:0009055 0.06 electron carrier activity ; GO:0004497 0.06 monooxygenase activity ; GO:0070402 0.06 NADPH binding ; GO:0005524 0.06 ATP binding ; GO:0020037 0.06 heme binding ; GO:0005515 0.06 protein binding ; GO:0003677 0.06 DNA binding ; GO:0016705 0.06 oxidoreducta…	; GO:0007417 0.06 central nervous system development ; GO:0006915 0.06 apoptosis ; GO:0030261 0.06 chromosome condensation ; GO:0005975 0.06 carbohydrate metabolic process ; GO:0010430 0.06 fatty acid omega-oxidation ; GO:0006099 0.06 tricarboxylic acid cycle ; GO:0007059 0.06 chromosome segregation	-	-
GL50803_15380	CDC8	1087.95	1461.82	2011.71	44.4225	49.875	125.3	2.65755	0.424481	2747	1914	1201	1954	96h>60h>48h	1	-	-	-	-	-	-	-	-	-	-	-	-
GL50803_15823	1,4-alpha-glucan_branching_enzyme	4023.64	4715.95	4538.67	57.415	62.8125	92.44	1.53775	0.186886	2277	1895	1695	1955.67	-	-	-	-	-	-	-	-	-	-	-	-	-	-
GL50803_9382	Prenyltransferase	2081.72	2366.17	2590.46	56.25	61.4725	96.79	1.64438	0.216001	2317	1949	1606	1957.33	-	-	-	-	-	-	-	-	-	-	-	-	-	-
GL50803_14843	Chaperone_protein_dnaJ	3948.76	3616.89	3649.29	66.465	71.8725	87.94	1.27138	0.104277	2042	2043	1788	1957.67	-	-	-	-	-	-	-	-	-	-	-	-	-	-
GL50803_12240	Kinase,_NEK	3876.23	3836.98	3068.51	68.48	73.55	75.3275	1.06073	0.0256035	1999	1749	2125	1957.67	-	-	-	-	-	-	-	-	-	-	-	-	-	-
GL50803_14765	hypothetical_protein	4985.77	4930.06	4291.5	67.48	72.72	79.67	1.13652	0.0555768	2023	1855	1997	1958.33	-	-	-	-	-	-	-	-	-	-	-	-	-	-
GL50803_3582	hypothetical_protein	4437.91	3188.45	1463.38	117.612	123.41	51.765	0.429546	-0.36699	1222	1587	3066	1958.33	60h48h>96h	0.993903	Homo sapiens; synthetic construct	Programmed cell death 6-interacting protein	2R02	2r02A	0.8489	2.23	9.9	90.58	; GO:0016840 0.57 carbon-nitrogen lyase activity	; GO:0009058 0.28 biosynthetic process ; GO:0006559 0.12 L-phenylalanine catabolic process ; GO:0009698 0.12 phenylpropanoid metabolic process ; GO:0006548 0.06 histidine catabolic process	-	-
GL50803_13791	ATP-dependent_RNA_helicase	5321.68	4418.69	2917.31	84.9	91.5875	67.0625	0.759969	-0.119204	1651	1841	2390	1960.67	60h48h>96h	0.999999	-	-	-	-	-	-	-	-	-	-	GO:0003676; GO:0004386; GO:0005524; GO:0008026;	ATP binding; ATP-dependent helicase activity; helicase activity; nucleic acid binding;
GL50803_17367	hypothetical_protein	1488.67	1109.98	926.261	79.6925	86.2075	71.6825	0.864165	-0.0634032	1744	1915	2229	1962.67	-	-	-	-	-	-	-	-	-	-	-	-	-	-
GL50803_112125	deprecated	2674.89	2239.85	2148.29	77.11	83.0725	73.2025	0.913989	-0.0390592	1803	1894	2192	1963	-	-	-	-	-	-	-	-	-	-	-	-	-	-
GL50803_14200	Molybdenum_cofactor_sulfurase	3999.68	4126.42	3278.72	66.525	71.945	79.8975	1.154	0.0622075	2041	1863	1988	1964	-	-	-	-	-	-	-	-	-	-	-	-	-	-
GL50803_15156	SRP_GTPase	4143.05	3262.81	3456.54	73.38	79.035	87.5675	1.14907	0.0603452	1887	2214	1796	1965.67	-	-	-	-	-	-	-	-	-	-	-	-	-	-
GL50803_10027	hypothetical_protein	2172.33	1982.85	963.661	89.1525	97.765	56.745	0.607166	-0.216692	1572	1521	2808	1967	60h48h>96h	1	Bacillus cereus	Nhea	4K1P	4k1pA	0.8219	2.03	12.8	90.44	; GO:0032561 0.48 guanyl ribonucleotide binding ; GO:0016462 0.48 pyrophosphatase activity ; GO:0043167 0.48 ion binding ; GO:0035639 0.48 purine ribonucleoside triphosphate binding	; GO:0009207 0.48 purine ribonucleoside triphosphate catabolic process ; GO:0043412 0.48 macromolecule modification ; GO:0034470 0.48 ncRNA processing ; GO:0046039 0.48 GTP metabolic process ; GO:0006399 0.48 tRNA metabolic process ; GO:0051715 0.36 cytolysis in other organism ; GO:0008219 0.36 cell death	-	-
GL50803_5462	Delta_tubulin	1992.86	2359.27	3447.46	48.0725	53.4725	124.935	2.46068	0.391056	2590	2113	1205	1969.33	-	-	-	-	-	-	-	-	-	-	-	-	-	-
GL50803_10846	hypothetical_protein	1499.72	1663.36	1349.86	61.48	66.98	80.4675	1.2528	0.0978826	2159	1786	1970	1971.67	-	-	-	-	-	-	-	-	-	-	-	-	-	-
GL50803_11113	hypothetical_protein	1130.24	869.742	792.31	79.7825	86.215	70.3075	0.847091	-0.0720699	1743	1892	2281	1972	-	-	-	-	-	-	-	-	-	-	-	-	-	-
GL50803_15076	hypothetical_protein	2110.82	2043.53	1761.37	64.09	68.9875	81.4775	1.22451	0.0879631	2106	1867	1944	1972.33	-	-	-	-	-	-	-	-	-	-	-	-	-	-
GL50803_22806	hypothetical_protein	3187.86	2574.36	1663.82	90.12	98.5	61.72	0.654437	-0.184132	1557	1757	2609	1974.33	-	-	-	-	-	-	-	-	-	-	-	-	-	-
GL50803_16707	Clusterin_associated_protein_1,_putative	3423.11	3123.5	1990.31	79.15	85.2475	66.13	0.804513	-0.0944667	1755	1760	2415	1976.67	60h48h>96h	1	-	-	-	-	-	-	-	-	-	-	-	-
GL50803_17561	ARF_GAP	2011.44	1940.72	1630.23	66.6525	72.1425	80.665	1.16236	0.0653413	2037	1933	1964	1978	-	-	-	-	-	-	-	-	-	-	-	-	-	-
GL50803_8913	Hydroxyacylglutathione_hydrolase	968.308	1280.81	1121.85	52.145	57.54	89.875	1.63878	0.214522	2453	1748	1738	1979.67	-	-	-	-	-	-	-	-	-	-	-	-	-	-
GL50803_35238	deprecated	186.285	160.816	125.143	76.1625	81.8125	71.41	0.904067	-0.0437993	1821	1882	2239	1980.67	-	-	-	-	-	-	-	-	-	-	-	-	-	-
GL50803_1076	Alpha-13_giardin	2144.03	1957.04	1998.51	63.2475	68.64	89.3125	1.35437	0.131739	2118	2072	1758	1982.67	-	-	-	-	-	-	-	-	-	-	-	-	-	-
GL50803_3581	hypothetical_protein	798.615	893.823	510.109	70.83	75.4625	64.415	0.880633	-0.0552051	1951	1512	2487	1983.33	60h48h>96h	0.998136	Streptomyces coelicolor	Superoxide dismutase [ni]	3G4X	3g4xA	0.7515	1.94	8.8	85.07	; GO:0016721 0.46 oxidoreductase activity, acting on superoxide radicals as acceptor ; GO:0016209 0.39 antioxidant activity ; GO:0046914 0.35 transition metal ion binding	; GO:0009987 0.38 cellular process ; GO:0022610 0.38 biological adhesion	-	-
GL50803_16429	hypothetical_protein	1514.66	1238.57	699.625	89.7575	98.3525	58.13	0.618043	-0.208982	1560	1642	2757	1986.33	-	-	-	-	-	-	-	-	-	-	-	-	-	-
GL50803_8003	Bet3-like_protein	876.583	1034.02	731.167	60.005	65.7775	75.9425	1.20752	0.0818947	2201	1662	2099	1987.33	-	-	-	-	-	-	-	-	-	-	-	-	-	-
GL50803_9644	hypothetical_protein	1296.62	1026.3	1021.82	82.55	88.955	69.22	0.807207	-0.0930152	1690	1960	2318	1989.33	-	-	-	-	-	-	-	-	-	-	-	-	-	-
GL50803_8805	Kinase,_SCY1	7023.84	5257.59	6216.6	74.465	80.4475	90.9075	1.17366	0.0695432	1855	2390	1725	1990	-	-	-	-	-	-	-	-	-	-	-	-	-	-
GL50803_37601	deprecated	349.284	267.236	266.54	75.51	80.99	77.895	0.995463	-0.00197476	1840	2087	2044	1990.33	-	-	-	-	-	-	-	-	-	-	-	-	-	-
GL50803_19855	deprecated	1458.33	1081.98	1502.49	81.3675	87.995	81.0725	0.957384	-0.0189137	1707	2308	1956	1990.33	-	-	-	-	-	-	-	-	-	-	-	-	-	-
GL50803_20688	deprecated	2038.41	1282.61	735.697	149.055	152.405	46.0725	0.305662	-0.514758	989	1609	3373	1990.33	-	-	-	-	-	-	-	-	-	-	-	-	-	-
GL50803_4577	hypothetical_protein	1898.03	1555.92	1455.9	71.8375	76.945	77.605	1.0432	0.0183678	1926	1999	2053	1992.67	-	-	-	-	-	-	-	-	-	-	-	-	-	-
GL50803_3755	hypothetical_protein	1095.92	1095.75	1154.32	60.765	66.4925	87.425	1.37399	0.137982	2177	2004	1798	1993	-	-	-	-	-	-	-	-	-	-	-	-	-	-
GL50803_4266	hypothetical_protein	7615.73	6535.04	6946.09	67.5025	72.765	88.2825	1.25877	0.0999476	2022	2186	1777	1995	-	-	-	-	-	-	-	-	-	-	-	-	-	-
GL50803_3427	deprecated	877.318	648.874	417.858	94.7925	102.16	56.475	0.573489	-0.241475	1500	1671	2817	1996	-	-	-	-	-	-	-	-	-	-	-	-	-	-
GL50803_39143	deprecated	915.885	559.207	294.448	130.278	136.257	50.8075	0.381244	-0.418796	1100	1788	3109	1999	-	-	-	-	-	-	-	-	-	-	-	-	-	-
GL50803_16928	Zinc_finger_domain_protein	3258.47	2690.21	1430.93	88.315	96.485	58.3925	0.631953	-0.199315	1591	1668	2746	2001.67	60h48h>96h	1	-	-	-	-	-	-	-	-	-	-	GO:0008270;	zinc ion binding;
GL50803_16130	hypothetical_protein	3647.74	2804.87	2662.56	73.8175	79.4525	78.0475	1.01843	0.00793183	1874	2105	2037	2005.33	-	-	-	-	-	-	-	-	-	-	-	-	-	-
GL50803_119672	hypothetical_protein	4401.18	587.504	1043.06	310.765	301.743	68.15	0.222528	-0.652616	485	3181	2350	2005.33	-	-	-	-	-	-	-	-	-	-	-	-	-	-
GL50803_28639	deprecated	161.482	118.676	133.273	87.9025	96.0275	70.3925	0.765427	-0.116096	1597	2152	2273	2007.33	-	-	-	-	-	-	-	-	-	-	-	-	-	-
GL50803_8254	hypothetical_protein_with_antisense_transcription	435.637	435.041	468.679	56.035	61.3075	91.195	1.55434	0.191546	2324	1982	1719	2008.33	-	-	-	-	-	-	-	-	-	-	-	-	-	-
GL50803_17073	Kinase	4714.17	5189.04	4718.06	56.7775	62.2775	88.5075	1.48683	0.172262	2294	1962	1773	2009.67	-	-	-	-	-	-	-	-	-	-	-	-	-	-
GL50803_10911	Protein_21.1	9521.35	8025.82	5059.87	85.7775	92.39	63.655	0.714552	-0.145966	1641	1873	2516	2010	-	-	-	-	-	-	-	-	-	-	-	-	-	-
GL50803_16842	High_cysteine_membrane_protein_Group_2	4636.88	4131.74	3660.92	69.6875	74.46	78.7175	1.09218	0.0382942	1972	2041	2018	2010.33	-	-	-	-	-	-	-	-	-	-	-	-	-	-
GL50803_15454	hypothetical_protein	2392.2	2926.73	2546.31	54.235	60.0425	85.04	1.48831	0.172693	2379	1801	1851	2010.33	-	-	-	-	-	-	-	-	-	-	-	-	-	-
GL50803_99073	deprecated	452.827	418.537	397.443	65.795	70.4775	79.4275	1.16572	0.0665927	2063	1966	2004	2011	-	-	-	-	-	-	-	-	-	-	-	-	-	-
GL50803_96141	deprecated	334.901	288.446	299.838	62.9975	68.2175	85.835	1.30831	0.116711	2127	2079	1829	2011.67	-	-	-	-	-	-	-	-	-	-	-	-	-	-
GL50803_120485	hypothetical_protein	403.743	375.535	398.3	62.1425	67.4375	84.6725	1.30688	0.116234	2144	2030	1863	2012.33	-	-	-	-	-	-	-	-	-	-	-	-	-	-
GL50803_36980	deprecated	1041.74	668.706	494.229	133.722	140.222	49.7475	0.363195	-0.439861	1079	1792	3168	2013	-	-	-	-	-	-	-	-	-	-	-	-	-	-
GL50803_120486	hypothetical_protein	403.743	375.535	398.3	62.1425	67.4325	84.6725	1.30693	0.116251	2145	2031	1864	2013.33	-	-	-	-	-	-	-	-	-	-	-	-	-	-
GL50803_6637	deprecated	325.225	498.684	572.425	42.635	48.0275	107.392	2.36905	0.374574	2826	1782	1433	2013.67	-	-	-	-	-	-	-	-	-	-	-	-	-	-
GL50803_1300	hypothetical_protein	1390.1	1695.02	1182.25	62.9975	68.2725	72.8825	1.11042	0.0454878	2126	1721	2198	2015	-	-	-	-	-	-	-	-	-	-	-	-	-	-
GL50803_16495	Phosphatidylserine_decarboxylase_proenzyme	2116.54	2338.28	2535.87	54.3	60.17	95.5325	1.66913	0.222489	2375	2039	1631	2015	-	-	-	-	-	-	-	-	-	-	-	-	-	-
GL50803_27056	hypothetical_protein	906.878	1076.28	734.949	60.295	65.87	71.565	1.13447	0.0547918	2197	1623	2232	2017.33	-	-	-	-	-	-	-	-	-	-	-	-	-	-
GL50803_16279	Kinase,_NEK	4847.7	4353.29	3156.89	75.1375	80.78	71.105	0.912085	-0.0399647	1847	1957	2251	2018.33	60h48h>96h	0.984543	-	-	-	-	-	-	-	-	-	-	GO:0004672; GO:0004674; GO:0005524; GO:0006468; GO:0016772;	ATP binding; protein kinase activity; protein phosphorylation; protein serine/threonine kinase activity; transferase activity, transferring phosphorus-containing groups;
GL50803_26894	VSP	920.665	770.943	1309.84	59.645	65.47	104.182	1.66538	0.221513	2212	2365	1481	2019.33	-	-	-	-	-	-	-	-	-	-	-	-	-	-
GL50803_17583	hypothetical_protein	1592.8	1798.96	937.451	71.4775	76.58	61.9275	0.836533	-0.0775169	1934	1532	2595	2020.33	-	-	-	-	-	-	-	-	-	-	-	-	-	-
GL50803_2616	hypothetical_protein	841.565	597.799	376.577	88.6675	97.005	60.505	0.651739	-0.185926	1583	1840	2644	2022.33	-	-	-	-	-	-	-	-	-	-	-	-	-	-
GL50803_10339	hypothetical_protein	3469.49	2758.32	2709.37	73.8775	79.62	75.845	0.988225	-0.00514436	1872	2095	2106	2024.33	-	-	-	-	-	-	-	-	-	-	-	-	-	-
GL50803_11164	Protein_21.1	5407.49	4663.12	3321.29	77.04	82.8075	69.88	0.874333	-0.058323	1804	1975	2299	2026	-	-	-	-	-	-	-	-	-	-	-	-	-	-
GL50803_16435	Protein_21.1	5208.57	4237.67	3782.49	76.6875	82.335	77.4875	0.974548	-0.0111969	1811	2207	2063	2027	-	-	-	-	-	-	-	-	-	-	-	-	-	-
GL50803_5435	Cyst_wall_protein_2	3124.37	2203.42	2437.81	75.3725	80.885	79.9075	1.02277	0.00977667	1843	2251	1987	2027	-	-	-	-	-	-	-	-	-	-	-	-	-	-
GL50803_11700	hypothetical_protein	2324.96	3109.94	4173.48	43.6275	49.3675	116.028	2.49536	0.397133	2772	2005	1305	2027.33	-	-	-	-	-	-	-	-	-	-	-	-	-	-
GL50803_115337	hypothetical_protein	3230.22	2156.42	2217.01	82.805	89.4275	74.145	0.860987	-0.0650032	1683	2239	2163	2028.33	-	-	-	-	-	-	-	-	-	-	-	-	-	-
GL50803_112604	High_cysteine_protein	2064.26	1623.47	1526.56	78.46	84.1425	69.9325	0.860165	-0.0654182	1775	2016	2295	2028.67	-	-	-	-	-	-	-	-	-	-	-	-	-	-
GL50803_4420	hypothetical_protein	1588.13	1584.04	1911.04	55.64	61.1925	96.625	1.65408	0.218556	2330	2143	1613	2028.67	-	-	-	-	-	-	-	-	-	-	-	-	-	-
GL50803_115338	hypothetical_protein	3230.22	2156.42	2217.01	82.805	89.3975	74.145	0.861137	-0.0649276	1684	2240	2164	2029.33	-	-	-	-	-	-	-	-	-	-	-	-	-	-
GL50803_14877	hypothetical_protein	3717.09	3626.39	2146.83	74.4725	80.45	62.5	0.806855	-0.0932045	1854	1673	2562	2029.67	60h48h>96h	0.999999	Gallus gallus	Actinin	1SJJ	1sjjA	0.8615	2.82	7.2	94.37	; GO:0008092 0.56 cytoskeletal protein binding ; GO:0043167 0.56 ion binding	; GO:0007015 0.56 actin filament organization ; GO:0071844 0.56 cellular component assembly at cellular level	-	-
GL50803_5246	hypothetical_protein	2820.65	2428.78	1500.24	83.9725	90.41	60.06	0.688831	-0.161888	1668	1750	2672	2030	-	-	-	-	-	-	-	-	-	-	-	-	-	-
GL50803_5950	hypothetical_protein	369.08	410.643	406.803	56.27	61.565	89.235	1.51458	0.180291	2315	2018	1761	2031.33	-	-	-	-	-	-	-	-	-	-	-	-	-	-
GL50803_7649	DNA_ligase	6105.13	5785.78	5441.92	66.085	71.34	76.2725	1.11002	0.0453322	2051	1956	2089	2032	-	-	-	-	-	-	-	-	-	-	-	-	-	-
GL50803_8405	hypothetical_protein	3472.78	2607.98	2764.14	72.68	78.3025	81.66	1.08171	0.0341128	1904	2252	1940	2032	-	-	-	-	-	-	-	-	-	-	-	-	-	-
GL50803_40571	VSP	5244.4	5626.32	6780.46	53.0025	58.7675	99.1375	1.77396	0.248943	2420	2110	1567	2032.33	-	-	-	-	-	-	-	-	-	-	-	-	-	-
GL50803_22136	hypothetical_protein	2185.81	2072.94	2178.73	59.3375	64.995	89.6575	1.44222	0.159032	2219	2134	1745	2032.67	-	-	-	-	-	-	-	-	-	-	-	-	-	-
GL50803_20493	deprecated	1382.12	875.688	640.038	116.37	122.1	53.585	0.449407	-0.347361	1237	1903	2959	2033	-	-	-	-	-	-	-	-	-	-	-	-	-	-
GL50803_28022	hypothetical_protein	1089.06	792.607	617.391	85.545	92.1225	64.49	0.725963	-0.139086	1645	1978	2483	2035.33	-	-	-	-	-	-	-	-	-	-	-	-	-	-
GL50803_16129	Translation_initiation_factor	3985.12	3622.63	4348.27	57.035	62.43	98.81	1.65421	0.21859	2287	2250	1576	2037.67	-	-	-	-	-	-	-	-	-	-	-	-	-	-
GL50803_3007	hypothetical_protein	4179.38	3821.44	2598.73	76.195	81.9825	64.84	0.819838	-0.0862717	1819	1835	2467	2040.33	60h48h>96h	0.999979	Homo sapiens	Protein (protein phosphatase pp2a)	1B3U	1b3uA	0.9309	1.96	11.5	97.65	; GO:0005515 0.62 protein binding ; GO:0008565 0.50 protein transporter activity ; GO:0019888 0.45 protein phosphatase regulator activity ; GO:0004721 0.45 phosphoprotein phosphatase activity ; GO:0032561 0.36 guanyl ribonucleotide binding ; GO:0035639 0.36 purine ribonucleoside triphosphate binding ; GO:0000049 0.34 tRNA binding	; GO:0051298 0.46 centrosome duplication ; GO:0046822 0.46 regulation of nucleocytoplasmic transport ; GO:0046605 0.46 regulation of centrosome cycle ; GO:0051707 0.46 response to other organism ; GO:0033157 0.46 regulation of intracellular protein transport ; GO:0033365 0.46 protein localization to organelle ; GO:0009894 0.46 regulation of catabolic process ; GO:0030154 0.45 cell differentiation…	-	-
GL50803_112518	Kinase,_NEK	5120.51	3961.72	5069.18	66.575	72.1025	93.88	1.35393	0.131597	2039	2416	1667	2040.67	-	-	-	-	-	-	-	-	-	-	-	-	-	-
GL50803_104173	Isoleucyl-tRNA_synthetase	7656.14	6397.66	7003.97	65.7075	70.3975	89.085	1.30906	0.116961	2065	2293	1765	2041	-	-	-	-	-	-	-	-	-	-	-	-	-	-
GL50803_8848	hypothetical_protein	1592.32	1307.68	1371.82	64.5225	69.23	85.24	1.27459	0.105372	2096	2183	1845	2041.33	-	-	-	-	-	-	-	-	-	-	-	-	-	-
GL50803_4852	hypothetical_protein	5527.38	3674.22	1503.96	121.643	127.65	47.355	0.379914	-0.420314	1175	1653	3297	2041.67	60h48h>96h	1	Caulobacter sp.	Mannosyl-oligosaccharide 1,2-alpha-mannosidas	4AYO	4ayoA	0.815	2.67	11.2	88.91	; GO:0004571 0.48 mannosyl-oligosaccharide 1,2-alpha-mannosidase activity ; GO:0005509 0.48 calcium ion binding ; GO:0015926 0.38 glucosidase activity	; GO:0043161 0.30 proteasomal ubiquitin-dependent protein catabolic process ; GO:0006486 0.30 protein glycosylation	-	-
GL50803_10889	hypothetical_protein	1566.37	1391.65	1388.57	64.55	69.2875	79.5525	1.18879	0.075106	2095	2035	2001	2043.67	-	-	-	-	-	-	-	-	-	-	-	-	-	-
GL50803_114776	NSF	4782.81	4098.56	5557.48	61.385	66.8925	100.298	1.56377	0.194172	2161	2426	1544	2043.67	-	-	-	-	-	-	-	-	-	-	-	-	-	-
GL50803_32658	Plasma_membrane_calcium-transporting_ATPase_2	7639.02	5318.3	6592.49	73.78	79.4325	92.875	1.21237	0.0836346	1875	2579	1682	2045.33	-	-	-	-	-	-	-	-	-	-	-	-	-	-
GL50803_32312	Protein_phosphatase_2C	3086.12	2957.83	2224.16	70.745	75.46	70.5575	0.965186	-0.015389	1952	1919	2270	2047	-	-	-	-	-	-	-	-	-	-	-	-	-	-
GL50803_16602	hypothetical_protein	10529.8	6052.43	3170.01	124.542	130.67	52.835	0.414048	-0.382949	1150	1996	2998	2048	-	-	-	-	-	-	-	-	-	-	-	-	-	-
GL50803_92815	deprecated	460.275	323.983	480.551	74.03	79.73	84.115	1.09411	0.0390601	1870	2387	1888	2048.33	-	-	-	-	-	-	-	-	-	-	-	-	-	-
GL50803_102710	Ubiquitin_carboxyl-terminal_hydrolase_14	5480.97	5398.45	4270.72	64.99	69.5275	75.22	1.11837	0.0485845	2085	1937	2129	2050.33	-	-	-	-	-	-	-	-	-	-	-	-	-	-
GL50803_16675	Rab_geranylgeranyltransferase	2619.7	2203.48	1806.55	72.9175	78.62	70.9025	0.935775	-0.0288286	1896	1997	2261	2051.33	-	-	-	-	-	-	-	-	-	-	-	-	-	-
GL50803_8423	hypothetical_protein	2888.18	2143.03	1320.62	94.615	101.94	56.9975	0.579965	-0.236598	1503	1854	2798	2051.67	-	-	-	-	-	-	-	-	-	-	-	-	-	-
GL50803_4578	hypothetical_protein	464.887	548.792	487.765	55.6425	61.2	82.335	1.40933	0.149014	2329	1904	1925	2052.67	-	-	-	-	-	-	-	-	-	-	-	-	-	-
GL50803_16894	hypothetical_protein	4470.15	3877.04	2343.96	83.855	90.3175	59.1175	0.678839	-0.168234	1670	1773	2719	2054	-	-	-	-	-	-	-	-	-	-	-	-	-	-
GL50803_11078	deprecated	264.749	183.288	245.37	72.325	77.5925	83.595	1.11521	0.047358	1916	2352	1895	2054.33	-	-	-	-	-	-	-	-	-	-	-	-	-	-
GL50803_4152	hypothetical_protein	229.258	501.684	558.407	36.1575	41.9675	113.077	2.89477	0.461614	3125	1679	1359	2054.33	-	-	-	-	-	-	-	-	-	-	-	-	-	-
GL50803_6982	hypothetical_protein	3562.19	3030.56	2807.35	65.0925	69.8125	78.1725	1.15893	0.064056	2081	2050	2034	2055	-	-	-	-	-	-	-	-	-	-	-	-	-	-
GL50803_3266	deprecated	477.348	444.636	580.086	52.555	58.1125	102.495	1.85231	0.267713	2437	2221	1508	2055.33	-	-	-	-	-	-	-	-	-	-	-	-	-	-
GL50803_8348	hypothetical_protein	1149.39	1234.43	799.349	65.085	69.7425	65.8875	0.97736	-0.00994546	2082	1667	2425	2058	-	-	-	-	-	-	-	-	-	-	-	-	-	-
GL50803_16450	Radial-spoke_protein	2301.37	2056.93	1248.36	77.605	83.685	62.4125	0.773917	-0.111306	1792	1814	2569	2058.33	60h48h>96h	0.999998	-	-	-	-	-	-	-	-	-	-	-	-
GL50803_15446	hypothetical_protein	3738.67	2433.04	1484.36	103.685	110.448	56.905	0.531492	-0.274503	1374	1998	2803	2058.33	-	-	-	-	-	-	-	-	-	-	-	-	-	-
GL50803_32676	hypothetical_protein	4266.03	3987.22	3996.61	63.1525	68.5675	84.005	1.27551	0.105683	2122	2163	1891	2058.67	-	-	-	-	-	-	-	-	-	-	-	-	-	-
GL50803_17284	Protein_21.1	6085.58	5304.92	4081.51	74.3225	80.3825	67.2225	0.869041	-0.0609597	1858	1932	2387	2059	-	-	-	-	-	-	-	-	-	-	-	-	-	-
[truncated: 7,750 more rows]
