# Supplementary material for: Time-Dependent Transcriptional Changes in Axenic Giardia duodenalis Trophozoites
Source: PLoS Negl Trop Dis. 2015 Dec 4;9(12):e0004261. doi: 10.1371/journal.pntd.0004261 (PMC4670223; doi:10.1371/journal.pntd.0004261)
Supplement: S3 Table — (XLSX) [file pntd.0004261.s003.xlsx]

## Sheet: S3 Table
S3 Table. Gene Ontology terms in the Biological Process category that are enriched within large differentially transcribed gene groups.
DTG group	GO code	Description	Unique to DTG group?	Corrected p (FDR 0.05)	DTG group frequency	Background frequency	Contributing genes
48h&60h>96h	GO:0051704	multi-organism process	-	2.57e-09	44/295 (14.9%)	72/1254 (5.7%)	GL50803_19388 GL50803_10675 GL50803_11487 GL50803_16640 GL50803_89828 GL50803_33989 GL50803_5070 GL50803_10027 GL50803_3007 GL50803_3746 GL50803_14932 GL50803_5908 GL50803_3538 GL50803_113130 GL50803_10879 GL50803_32419 GL50803_15089 GL50803_7242 GL50803_12035 GL50803_8460 GL50803_10882 GL50803_4337 GL50803_2509 GL50803_14915 GL50803_112630 GL50803_6366 GL50803_7444 GL50803_17385 GL50803_12105 GL…
48h&60h>96h	GO:0050896	response to stimulus	-	2.26e-06	58/295 (19.6%)	126/1254 (10.0%)	GL50803_11487 GL50803_14874 GL50803_8135 GL50803_40007 GL50803_7539 GL50803_23430 GL50803_93011 GL50803_3595 GL50803_14932 GL50803_11548 GL50803_15546 GL50803_14485 GL50803_27887 GL50803_21943 GL50803_2509 GL50803_112630 GL50803_14915 GL50803_17286 GL50803_24451 GL50803_19834 GL50803_35700 GL50803_11720 GL50803_1937 GL50803_6590 GL50803_114623 GL50803_16953 GL50803_8505 GL50803_16640 GL50803_2355…
48h&60h>96h	GO:0065007	biological regulation	-	6.35e-06	89/295 (30.1%)	233/1254 (18.5%)	GL50803_11487 GL50803_8135 GL50803_100955 GL50803_7539 GL50803_23430 GL50803_10913 GL50803_10217 GL50803_29106 GL50803_9558 GL50803_14932 GL50803_16558 GL50803_15546 GL50803_11548 GL50803_21943 GL50803_16931 GL50803_13109 GL50803_113723 GL50803_2509 GL50803_13766 GL50803_16013 GL50803_2338 GL50803_14915 GL50803_112630 GL50803_14681 GL50803_17400 GL50803_16367 GL50803_7444 GL50803_32815 GL50803_17…
48h&60h>96h	GO:0050789	regulation of biological process	-	1.51e-05	86/295 (29.1%)	227/1254 (18.1%)	GL50803_11487 GL50803_8135 GL50803_100955 GL50803_7539 GL50803_23430 GL50803_10913 GL50803_10217 GL50803_29106 GL50803_9558 GL50803_14932 GL50803_16558 GL50803_15546 GL50803_11548 GL50803_21943 GL50803_16931 GL50803_13109 GL50803_113723 GL50803_2509 GL50803_13766 GL50803_16013 GL50803_2338 GL50803_14915 GL50803_112630 GL50803_14681 GL50803_17400 GL50803_16367 GL50803_7444 GL50803_32815 GL50803_17…
48h&60h>96h	GO:0051234	establishment of localization	-	2.81e-05	103/295 (34.9%)	292/1254 (23.2%)	GL50803_21110 GL50803_114546 GL50803_14921 GL50803_11487 GL50803_16350 GL50803_11319 GL50803_7539 GL50803_7259 GL50803_9558 GL50803_15445 GL50803_11621 GL50803_96818 GL50803_14915 GL50803_17400 GL50803_7444 GL50803_6888 GL50803_4977 GL50803_11720 GL50803_10868 GL50803_14469 GL50803_8505 GL50803_3202 GL50803_10675 GL50803_19388 GL50803_33989 GL50803_3896 GL50803_3007 GL50803_10524 GL50803_10527 GL…
48h&60h>96h	GO:0051179	localization	-	2.81e-05	105/295 (35.5%)	300/1254 (23.9%)	GL50803_21110 GL50803_114546 GL50803_14921 GL50803_11487 GL50803_16350 GL50803_11319 GL50803_7539 GL50803_10913 GL50803_7259 GL50803_9558 GL50803_15445 GL50803_11621 GL50803_96818 GL50803_14915 GL50803_17400 GL50803_7444 GL50803_6888 GL50803_4977 GL50803_11720 GL50803_10868 GL50803_14469 GL50803_8505 GL50803_3202 GL50803_10675 GL50803_19388 GL50803_33989 GL50803_3896 GL50803_3007 GL50803_10524 GL…
48h&60h>96h	GO:0007166	cell surface receptor linked signaling pathway	Unique	4.51e-05	12/295 (4.0%)	13/1254 (1.0%)	GL50803_3007 GL50803_8505 GL50803_4337 GL50803_4018 GL50803_11487 GL50803_15461 GL50803_32419 GL50803_12035 GL50803_114623 GL50803_12105 GL50803_24451 GL50803_17155
48h&60h>96h	GO:0050793	regulation of developmental process	Unique	0.000143	11/295 (3.7%)	12/1254 (0.9%)	GL50803_3007 GL50803_113415 GL50803_4337 GL50803_4018 GL50803_11487 GL50803_113130 GL50803_112630 GL50803_32419 GL50803_12105 GL50803_24451 GL50803_17155
48h&60h>96h	GO:0033036	macromolecule localization	-	0.000143	58/295 (19.6%)	143/1254 (11.4%)	GL50803_114546 GL50803_21110 GL50803_11487 GL50803_16350 GL50803_7259 GL50803_23430 GL50803_9558 GL50803_3746 GL50803_5328 GL50803_27887 GL50803_16931 GL50803_11621 GL50803_112630 GL50803_14915 GL50803_17385 GL50803_11149 GL50803_6888 GL50803_30474 GL50803_11720 GL50803_11341 GL50803_8505 GL50803_3202 GL50803_10675 GL50803_16640 GL50803_23552 GL50803_89828 GL50803_3896 GL50803_33989 GL50803_6283 …
48h&60h>96h	GO:0048518	positive regulation of biological process	Unique	0.000163	15/295 (5.0%)	20/1254 (1.5%)	GL50803_8505 GL50803_4337 GL50803_2509 GL50803_11487 GL50803_8692 GL50803_12105 GL50803_10913 GL50803_24451 GL50803_6283 GL50803_3007 GL50803_113415 GL50803_7351 GL50803_4018 GL50803_32419 GL50803_17155
48h&60h>96h	GO:0050794	regulation of cellular process	-	0.000163	80/295 (27.1%)	220/1254 (17.5%)	GL50803_11487 GL50803_8135 GL50803_100955 GL50803_7539 GL50803_23430 GL50803_10217 GL50803_29106 GL50803_9558 GL50803_14932 GL50803_16558 GL50803_11548 GL50803_15546 GL50803_21943 GL50803_13109 GL50803_2509 GL50803_13766 GL50803_16013 GL50803_2338 GL50803_14915 GL50803_112630 GL50803_14681 GL50803_17400 GL50803_16367 GL50803_7444 GL50803_32815 GL50803_24451 GL50803_10016 GL50803_17090 GL50803_149…
48h&60h>96h	GO:0008104	protein localization	-	0.0002	53/295 (17.9%)	129/1254 (10.2%)	GL50803_114546 GL50803_21110 GL50803_11487 GL50803_16350 GL50803_23430 GL50803_9558 GL50803_3746 GL50803_5328 GL50803_27887 GL50803_16931 GL50803_11621 GL50803_14915 GL50803_17385 GL50803_11149 GL50803_6888 GL50803_30474 GL50803_11720 GL50803_11341 GL50803_3202 GL50803_10675 GL50803_16640 GL50803_23552 GL50803_89828 GL50803_3896 GL50803_33989 GL50803_6283 GL50803_3007 GL50803_13651 GL50803_4018 G…
48h&60h>96h	GO:0048519	negative regulation of biological process	-	0.00027	21/295 (7.1%)	35/1254 (2.7%)	GL50803_2754 GL50803_8505 GL50803_4337 GL50803_2509 GL50803_11487 GL50803_2338 GL50803_112630 GL50803_100955 GL50803_7444 GL50803_12105 GL50803_23430 GL50803_6283 GL50803_3007 GL50803_113415 GL50803_4018 GL50803_113130 GL50803_17529 GL50803_32419 GL50803_90710 GL50803_17155 GL50803_16931
48h&60h>96h	GO:0045184	establishment of protein localization	-	0.000271	51/295 (17.2%)	124/1254 (9.8%)	GL50803_114546 GL50803_21110 GL50803_11487 GL50803_16350 GL50803_23430 GL50803_9558 GL50803_3746 GL50803_5328 GL50803_27887 GL50803_16931 GL50803_11621 GL50803_14915 GL50803_17385 GL50803_11149 GL50803_6888 GL50803_30474 GL50803_11720 GL50803_11341 GL50803_3202 GL50803_10675 GL50803_23552 GL50803_89828 GL50803_3896 GL50803_33989 GL50803_6283 GL50803_3007 GL50803_4018 GL50803_10879 GL50803_32419 G…
48h&60h>96h	GO:0060255	regulation of macromolecule metabolic process	-	0.000313	42/295 (14.2%)	96/1254 (7.6%)	GL50803_8505 GL50803_11487 GL50803_23552 GL50803_16640 GL50803_89828 GL50803_33989 GL50803_23430 GL50803_6283 GL50803_29106 GL50803_3007 GL50803_4018 GL50803_13329 GL50803_15218 GL50803_10879 GL50803_32419 GL50803_15089 GL50803_8460 GL50803_16931 GL50803_2754 GL50803_113723 GL50803_4337 GL50803_86444 GL50803_2509 GL50803_2338 GL50803_14915 GL50803_16367 GL50803_12105 GL50803_8692 GL50803_24451 GL…
48h&60h>96h	GO:0032502	developmental process	Unique	0.000313	20/295 (6.7%)	33/1254 (2.6%)	GL50803_10882 GL50803_113723 GL50803_8505 GL50803_4337 GL50803_2509 GL50803_11487 GL50803_6366 GL50803_12105 GL50803_8692 GL50803_17286 GL50803_24451 GL50803_3007 GL50803_113415 GL50803_13651 GL50803_4018 GL50803_94762 GL50803_16581 GL50803_10879 GL50803_32419 GL50803_17155
48h&60h>96h	GO:0048522	positive regulation of cellular process	Unique	0.000314	14/295 (4.7%)	19/1254 (1.5%)	GL50803_8505 GL50803_4337 GL50803_2509 GL50803_11487 GL50803_8692 GL50803_12105 GL50803_24451 GL50803_6283 GL50803_3007 GL50803_113415 GL50803_7351 GL50803_4018 GL50803_32419 GL50803_17155
48h&60h>96h	GO:0051338	regulation of transferase activity	Unique	0.000328	13/295 (4.4%)	17/1254 (1.3%)	GL50803_8505 GL50803_86444 GL50803_11487 GL50803_17400 GL50803_8692 GL50803_12105 GL50803_3007 GL50803_113415 GL50803_4018 GL50803_28699 GL50803_32419 GL50803_3977 GL50803_17155
48h&60h>96h	GO:0048523	negative regulation of cellular process	Unique	0.000328	17/295 (5.7%)	26/1254 (2.0%)	GL50803_8505 GL50803_4337 GL50803_2509 GL50803_11487 GL50803_2338 GL50803_112630 GL50803_100955 GL50803_12105 GL50803_23430 GL50803_6283 GL50803_3007 GL50803_113415 GL50803_4018 GL50803_113130 GL50803_32419 GL50803_90710 GL50803_17155
48h&60h>96h	GO:0030154	cell differentiation	Unique	0.000328	12/295 (4.0%)	15/1254 (1.1%)	GL50803_3007 GL50803_10882 GL50803_4337 GL50803_4018 GL50803_11487 GL50803_94762 GL50803_6366 GL50803_32419 GL50803_12105 GL50803_24451 GL50803_17286 GL50803_17155
48h&60h>96h	GO:0010468	regulation of gene expression	-	0.000407	33/295 (11.1%)	70/1254 (5.5%)	GL50803_8505 GL50803_11487 GL50803_23552 GL50803_23430 GL50803_6283 GL50803_29106 GL50803_3007 GL50803_4018 GL50803_13329 GL50803_15218 GL50803_10879 GL50803_32419 GL50803_16931 GL50803_2754 GL50803_113723 GL50803_86444 GL50803_4337 GL50803_2338 GL50803_16367 GL50803_12105 GL50803_8692 GL50803_24451 GL50803_10341 GL50803_4977 GL50803_94762 GL50803_7007 GL50803_16581 GL50803_11341 GL50803_17529 GL…
48h&60h>96h	GO:0051707	response to other organism	-	0.000483	21/295 (7.1%)	37/1254 (2.9%)	GL50803_10882 GL50803_112630 GL50803_16640 GL50803_14915 GL50803_89828 GL50803_33989 GL50803_12105 GL50803_17286 GL50803_3007 GL50803_113415 GL50803_35700 GL50803_11720 GL50803_113130 GL50803_16581 GL50803_17529 GL50803_10879 GL50803_15089 GL50803_12035 GL50803_114623 GL50803_16039 GL50803_8460
48h&60h>96h	GO:0009607	response to biotic stimulus	-	0.000483	21/295 (7.1%)	37/1254 (2.9%)	GL50803_10882 GL50803_112630 GL50803_16640 GL50803_14915 GL50803_89828 GL50803_33989 GL50803_12105 GL50803_17286 GL50803_3007 GL50803_113415 GL50803_35700 GL50803_11720 GL50803_113130 GL50803_16581 GL50803_17529 GL50803_10879 GL50803_15089 GL50803_12035 GL50803_114623 GL50803_16039 GL50803_8460
48h&60h>96h	GO:0051174	regulation of phosphorus metabolic process	Unique	0.000495	14/295 (4.7%)	20/1254 (1.5%)	GL50803_8505 GL50803_86444 GL50803_11487 GL50803_17400 GL50803_8692 GL50803_12105 GL50803_24451 GL50803_3007 GL50803_113415 GL50803_4018 GL50803_28699 GL50803_32419 GL50803_17155 GL50803_3977
48h&60h>96h	GO:0042325	regulation of phosphorylation	Unique	0.000495	14/295 (4.7%)	20/1254 (1.5%)	GL50803_8505 GL50803_86444 GL50803_11487 GL50803_17400 GL50803_8692 GL50803_12105 GL50803_24451 GL50803_3007 GL50803_113415 GL50803_4018 GL50803_28699 GL50803_32419 GL50803_17155 GL50803_3977
48h&60h>96h	GO:0019220	regulation of phosphate metabolic process	Unique	0.000495	14/295 (4.7%)	20/1254 (1.5%)	GL50803_8505 GL50803_86444 GL50803_11487 GL50803_17400 GL50803_8692 GL50803_12105 GL50803_24451 GL50803_3007 GL50803_113415 GL50803_4018 GL50803_28699 GL50803_32419 GL50803_17155 GL50803_3977
48h&60h>96h	GO:0019222	regulation of metabolic process	-	0.000564	47/295 (15.9%)	116/1254 (9.2%)	GL50803_8505 GL50803_11487 GL50803_23552 GL50803_16640 GL50803_89828 GL50803_33989 GL50803_23430 GL50803_6283 GL50803_29106 GL50803_3007 GL50803_4018 GL50803_13329 GL50803_15218 GL50803_10879 GL50803_32419 GL50803_15089 GL50803_8460 GL50803_16931 GL50803_112210 GL50803_2754 GL50803_113723 GL50803_4337 GL50803_86444 GL50803_2509 GL50803_13766 GL50803_2338 GL50803_14915 GL50803_17400 GL50803_16367 …
48h&60h>96h	GO:0045859	regulation of protein kinase activity	Unique	0.000661	12/295 (4.0%)	16/1254 (1.2%)	GL50803_3007 GL50803_113415 GL50803_4018 GL50803_86444 GL50803_11487 GL50803_17400 GL50803_32419 GL50803_28699 GL50803_12105 GL50803_8692 GL50803_17155 GL50803_3977
48h&60h>96h	GO:0043549	regulation of kinase activity	Unique	0.000661	12/295 (4.0%)	16/1254 (1.2%)	GL50803_3007 GL50803_113415 GL50803_4018 GL50803_86444 GL50803_11487 GL50803_17400 GL50803_32419 GL50803_28699 GL50803_12105 GL50803_8692 GL50803_17155 GL50803_3977
48h&60h>96h	GO:0006810	transport	-	0.000705	92/295 (31.1%)	277/1254 (22.0%)	GL50803_11540 GL50803_114546 GL50803_21110 GL50803_11487 GL50803_16350 GL50803_4692 GL50803_15599 GL50803_11319 GL50803_7539 GL50803_23430 GL50803_7259 GL50803_35522 GL50803_103988 GL50803_9558 GL50803_3746 GL50803_15445 GL50803_5328 GL50803_27887 GL50803_16931 GL50803_16945 GL50803_11621 GL50803_96818 GL50803_14915 GL50803_112630 GL50803_17400 GL50803_7444 GL50803_17385 GL50803_11149 GL50803_969…
48h&60h>96h	GO:0023052	signaling	Unique	0.000705	42/295 (14.2%)	101/1254 (8.0%)	GL50803_8505 GL50803_11487 GL50803_4063 GL50803_23552 GL50803_8135 GL50803_89828 GL50803_100955 GL50803_7539 GL50803_23430 GL50803_10913 GL50803_9558 GL50803_3007 GL50803_14932 GL50803_16558 GL50803_4018 GL50803_11548 GL50803_15546 GL50803_32419 GL50803_12035 GL50803_15567 GL50803_21943 GL50803_16928 GL50803_13109 GL50803_103783 GL50803_4337 GL50803_2509 GL50803_14681 GL50803_15461 GL50803_7444 G…
48h&60h>96h	GO:0051169	nuclear transport	-	0.000705	27/295 (9.1%)	55/1254 (4.3%)	GL50803_114546 GL50803_10675 GL50803_11487 GL50803_16640 GL50803_16350 GL50803_89828 GL50803_33989 GL50803_6283 GL50803_3007 GL50803_3746 GL50803_10879 GL50803_32419 GL50803_15089 GL50803_8460 GL50803_16931 GL50803_2754 GL50803_14915 GL50803_17385 GL50803_12105 GL50803_94762 GL50803_11720 GL50803_17529 GL50803_8725 GL50803_16581 GL50803_15296 GL50803_4950 GL50803_16039
48h&60h>96h	GO:0006913	nucleocytoplasmic transport	-	0.000705	27/295 (9.1%)	55/1254 (4.3%)	GL50803_114546 GL50803_10675 GL50803_11487 GL50803_16640 GL50803_16350 GL50803_89828 GL50803_33989 GL50803_6283 GL50803_3007 GL50803_3746 GL50803_10879 GL50803_32419 GL50803_15089 GL50803_8460 GL50803_16931 GL50803_2754 GL50803_14915 GL50803_17385 GL50803_12105 GL50803_94762 GL50803_11720 GL50803_17529 GL50803_8725 GL50803_16581 GL50803_15296 GL50803_4950 GL50803_16039
48h&60h>96h	GO:0051649	establishment of localization in cell	-	0.000797	50/295 (16.9%)	128/1254 (10.2%)	GL50803_114546 GL50803_21110 GL50803_11487 GL50803_16350 GL50803_23430 GL50803_3746 GL50803_5328 GL50803_27887 GL50803_16931 GL50803_11621 GL50803_14915 GL50803_17385 GL50803_7444 GL50803_11149 GL50803_6888 GL50803_30474 GL50803_11720 GL50803_11341 GL50803_8505 GL50803_3202 GL50803_10675 GL50803_15104 GL50803_16640 GL50803_23552 GL50803_89828 GL50803_33989 GL50803_6283 GL50803_3007 GL50803_4018 G…
48h&60h>96h	GO:0032501	multicellular organismal process	Unique	0.000889	14/295 (4.7%)	21/1254 (1.6%)	GL50803_10882 GL50803_8505 GL50803_113723 GL50803_4337 GL50803_2509 GL50803_6366 GL50803_89828 GL50803_17286 GL50803_24451 GL50803_23430 GL50803_113415 GL50803_13651 GL50803_7351 GL50803_17529
48h&60h>96h	GO:0051641	cellular localization	-	0.000889	51/295 (17.2%)	132/1254 (10.5%)	GL50803_114546 GL50803_21110 GL50803_11487 GL50803_16350 GL50803_23430 GL50803_3746 GL50803_5328 GL50803_27887 GL50803_16931 GL50803_11621 GL50803_14915 GL50803_17385 GL50803_7444 GL50803_11149 GL50803_6888 GL50803_30474 GL50803_11720 GL50803_11341 GL50803_8505 GL50803_3202 GL50803_10675 GL50803_15104 GL50803_16640 GL50803_23552 GL50803_89828 GL50803_33989 GL50803_6283 GL50803_3007 GL50803_13651 …
48h&60h>96h	GO:0007154	cell communication	Unique	0.000913	18/295 (6.1%)	31/1254 (2.4%)	GL50803_23552 GL50803_8135 GL50803_89828 GL50803_7444 GL50803_7539 GL50803_8692 GL50803_24451 GL50803_23430 GL50803_14932 GL50803_7351 GL50803_15094 GL50803_17529 GL50803_11548 GL50803_15546 GL50803_7126 GL50803_1937 GL50803_90710 GL50803_21943
48h&60h>96h	GO:0042221	response to chemical stimulus	Unique	0.000913	18/295 (6.1%)	31/1254 (2.4%)	GL50803_2509 GL50803_11487 GL50803_8135 GL50803_6366 GL50803_12105 GL50803_8692 GL50803_24451 GL50803_23430 GL50803_19834 GL50803_3007 GL50803_113415 GL50803_4018 GL50803_3538 GL50803_32419 GL50803_90710 GL50803_27887 GL50803_21943 GL50803_17155
48h&60h>96h	GO:0034613	cellular protein localization	-	0.00112	43/295 (14.5%)	107/1254 (8.5%)	GL50803_21110 GL50803_114546 GL50803_10675 GL50803_11487 GL50803_16350 GL50803_23552 GL50803_16640 GL50803_89828 GL50803_33989 GL50803_3007 GL50803_3746 GL50803_13651 GL50803_4018 GL50803_5328 GL50803_10879 GL50803_32419 GL50803_15089 GL50803_7242 GL50803_27887 GL50803_8460 GL50803_16931 GL50803_2754 GL50803_11621 GL50803_11677 GL50803_7569 GL50803_14915 GL50803_17385 GL50803_11149 GL50803_12105 …
48h&60h>96h	GO:0070727	cellular macromolecule localization	-	0.00112	43/295 (14.5%)	107/1254 (8.5%)	GL50803_21110 GL50803_114546 GL50803_10675 GL50803_11487 GL50803_16350 GL50803_23552 GL50803_16640 GL50803_89828 GL50803_33989 GL50803_3007 GL50803_3746 GL50803_13651 GL50803_4018 GL50803_5328 GL50803_10879 GL50803_32419 GL50803_15089 GL50803_7242 GL50803_27887 GL50803_8460 GL50803_16931 GL50803_2754 GL50803_11621 GL50803_11677 GL50803_7569 GL50803_14915 GL50803_17385 GL50803_11149 GL50803_12105 …
48h&60h>96h	GO:0051252	regulation of RNA metabolic process	Unique	0.00115	26/295 (8.8%)	54/1254 (4.3%)	GL50803_11487 GL50803_23552 GL50803_23430 GL50803_3007 GL50803_29106 GL50803_13329 GL50803_4018 GL50803_15218 GL50803_10879 GL50803_32419 GL50803_86444 GL50803_4337 GL50803_2338 GL50803_16367 GL50803_8692 GL50803_12105 GL50803_24451 GL50803_4977 GL50803_94762 GL50803_7007 GL50803_11341 GL50803_16581 GL50803_1937 GL50803_28699 GL50803_90710 GL50803_17155
48h&60h>96h	GO:0031324	negative regulation of cellular metabolic process	Unique	0.00115	12/295 (4.0%)	17/1254 (1.3%)	GL50803_3007 GL50803_4337 GL50803_4018 GL50803_2509 GL50803_2338 GL50803_11487 GL50803_32419 GL50803_90710 GL50803_12105 GL50803_23430 GL50803_17155 GL50803_6283
48h&60h>96h	GO:0031323	regulation of cellular metabolic process	-	0.00121	37/295 (12.5%)	88/1254 (7.0%)	GL50803_8505 GL50803_11487 GL50803_23552 GL50803_23430 GL50803_6283 GL50803_29106 GL50803_3007 GL50803_4018 GL50803_13329 GL50803_15218 GL50803_10879 GL50803_32419 GL50803_8460 GL50803_112210 GL50803_4337 GL50803_86444 GL50803_13766 GL50803_2509 GL50803_2338 GL50803_17400 GL50803_16367 GL50803_12105 GL50803_8692 GL50803_24451 GL50803_113415 GL50803_10341 GL50803_4977 GL50803_7007 GL50803_94762 GL…
48h&60h>96h	GO:0044419	interspecies interaction between organisms	-	0.00131	22/295 (7.4%)	43/1254 (3.4%)	GL50803_4337 GL50803_10675 GL50803_2509 GL50803_11487 GL50803_16640 GL50803_89828 GL50803_17385 GL50803_33989 GL50803_12105 GL50803_3007 GL50803_3746 GL50803_94762 GL50803_16581 GL50803_11341 GL50803_17529 GL50803_10879 GL50803_32419 GL50803_7242 GL50803_4950 GL50803_16039 GL50803_8460 GL50803_17155
48h&60h>96h	GO:0031399	regulation of protein modification process	Unique	0.00131	11/295 (3.7%)	15/1254 (1.1%)	GL50803_3007 GL50803_8505 GL50803_4018 GL50803_2509 GL50803_11487 GL50803_32419 GL50803_16039 GL50803_12105 GL50803_24451 GL50803_8460 GL50803_17155
48h&60h>96h	GO:0050657	nucleic acid transport	-	0.00131	23/295 (7.7%)	46/1254 (3.6%)	GL50803_10675 GL50803_16640 GL50803_14915 GL50803_89828 GL50803_33989 GL50803_12105 GL50803_6283 GL50803_3007 GL50803_3746 GL50803_6888 GL50803_30474 GL50803_11720 GL50803_94762 GL50803_16581 GL50803_11341 GL50803_17529 GL50803_10879 GL50803_15089 GL50803_7242 GL50803_16039 GL50803_8460 GL50803_17155 GL50803_16931
48h&60h>96h	GO:0050658	RNA transport	-	0.00131	23/295 (7.7%)	46/1254 (3.6%)	GL50803_10675 GL50803_16640 GL50803_14915 GL50803_89828 GL50803_33989 GL50803_12105 GL50803_6283 GL50803_3007 GL50803_3746 GL50803_6888 GL50803_30474 GL50803_11720 GL50803_94762 GL50803_16581 GL50803_11341 GL50803_17529 GL50803_10879 GL50803_15089 GL50803_7242 GL50803_16039 GL50803_8460 GL50803_17155 GL50803_16931
48h&60h>96h	GO:0006403	RNA localization	-	0.00131	23/295 (7.7%)	46/1254 (3.6%)	GL50803_10675 GL50803_16640 GL50803_14915 GL50803_89828 GL50803_33989 GL50803_12105 GL50803_6283 GL50803_3007 GL50803_3746 GL50803_6888 GL50803_30474 GL50803_11720 GL50803_94762 GL50803_16581 GL50803_11341 GL50803_17529 GL50803_10879 GL50803_15089 GL50803_7242 GL50803_16039 GL50803_8460 GL50803_17155 GL50803_16931
48h&60h>96h	GO:0051236	establishment of RNA localization	-	0.00131	23/295 (7.7%)	46/1254 (3.6%)	GL50803_10675 GL50803_16640 GL50803_14915 GL50803_89828 GL50803_33989 GL50803_12105 GL50803_6283 GL50803_3007 GL50803_3746 GL50803_6888 GL50803_30474 GL50803_11720 GL50803_94762 GL50803_16581 GL50803_11341 GL50803_17529 GL50803_10879 GL50803_15089 GL50803_7242 GL50803_16039 GL50803_8460 GL50803_17155 GL50803_16931
48h&60h>96h	GO:0015931	nucleobase, nucleoside, nucleotide and nucleic acid transport	-	0.00131	23/295 (7.7%)	46/1254 (3.6%)	GL50803_10675 GL50803_16640 GL50803_14915 GL50803_89828 GL50803_33989 GL50803_12105 GL50803_6283 GL50803_3007 GL50803_3746 GL50803_6888 GL50803_30474 GL50803_11720 GL50803_94762 GL50803_16581 GL50803_11341 GL50803_17529 GL50803_10879 GL50803_15089 GL50803_7242 GL50803_16039 GL50803_8460 GL50803_17155 GL50803_16931
48h&60h>96h	GO:0044092	negative regulation of molecular function	Unique	0.00137	10/295 (3.3%)	13/1254 (1.0%)	GL50803_3007 GL50803_8505 GL50803_4018 GL50803_11487 GL50803_94762 GL50803_16581 GL50803_32419 GL50803_10879 GL50803_12105 GL50803_17155
48h&60h>96h	GO:0009605	response to external stimulus	Unique	0.00143	9/295 (3.0%)	11/1254 (0.8%)	GL50803_15461 GL50803_17529 GL50803_8135 GL50803_6366 GL50803_89828 GL50803_7539 GL50803_90710 GL50803_8692 GL50803_21943
48h&60h>96h	GO:0051049	regulation of transport	-	0.00208	19/295 (6.4%)	36/1254 (2.8%)	GL50803_8505 GL50803_4337 GL50803_112630 GL50803_16640 GL50803_14915 GL50803_89828 GL50803_7444 GL50803_33989 GL50803_12105 GL50803_3007 GL50803_7351 GL50803_11720 GL50803_113130 GL50803_16581 GL50803_17529 GL50803_10879 GL50803_15089 GL50803_16039 GL50803_8460
48h&60h>96h	GO:0032879	regulation of localization	-	0.00208	20/295 (6.7%)	39/1254 (3.1%)	GL50803_8505 GL50803_4337 GL50803_112630 GL50803_16640 GL50803_14915 GL50803_89828 GL50803_7444 GL50803_33989 GL50803_12105 GL50803_24451 GL50803_3007 GL50803_7351 GL50803_11720 GL50803_113130 GL50803_16581 GL50803_17529 GL50803_10879 GL50803_15089 GL50803_16039 GL50803_8460
48h&60h>96h	GO:0051168	nuclear export	-	0.00208	20/295 (6.7%)	39/1254 (3.1%)	GL50803_2754 GL50803_114546 GL50803_11487 GL50803_16640 GL50803_14915 GL50803_89828 GL50803_17385 GL50803_33989 GL50803_12105 GL50803_6283 GL50803_3007 GL50803_3746 GL50803_11720 GL50803_16581 GL50803_17529 GL50803_15296 GL50803_10879 GL50803_32419 GL50803_8460 GL50803_16931
48h&60h>96h	GO:0032268	regulation of cellular protein metabolic process	Unique	0.00208	14/295 (4.7%)	23/1254 (1.8%)	GL50803_8505 GL50803_4337 GL50803_2509 GL50803_11487 GL50803_12105 GL50803_24451 GL50803_6283 GL50803_3007 GL50803_10341 GL50803_4018 GL50803_32419 GL50803_16039 GL50803_8460 GL50803_17155
48h&60h>96h	GO:0048869	cellular developmental process	Unique	0.00208	14/295 (4.7%)	23/1254 (1.8%)	GL50803_10882 GL50803_4337 GL50803_11487 GL50803_6366 GL50803_12105 GL50803_17286 GL50803_24451 GL50803_3007 GL50803_4018 GL50803_94762 GL50803_16581 GL50803_10879 GL50803_32419 GL50803_17155
48h&60h>96h	GO:0000003	reproduction	-	0.00208	22/295 (7.4%)	45/1254 (3.5%)	GL50803_4337 GL50803_10675 GL50803_11487 GL50803_16640 GL50803_6366 GL50803_89828 GL50803_33989 GL50803_12105 GL50803_3007 GL50803_3746 GL50803_7351 GL50803_94762 GL50803_16581 GL50803_11341 GL50803_17529 GL50803_10879 GL50803_32419 GL50803_7242 GL50803_4950 GL50803_16039 GL50803_8460 GL50803_17155
48h&60h>96h	GO:0046907	intracellular transport	-	0.00209	45/295 (15.2%)	119/1254 (9.4%)	GL50803_21110 GL50803_114546 GL50803_10675 GL50803_11487 GL50803_16350 GL50803_23552 GL50803_16640 GL50803_89828 GL50803_33989 GL50803_23430 GL50803_6283 GL50803_3007 GL50803_3746 GL50803_4018 GL50803_5328 GL50803_10879 GL50803_32419 GL50803_15089 GL50803_7242 GL50803_27887 GL50803_8460 GL50803_16931 GL50803_2754 GL50803_11621 GL50803_11677 GL50803_7569 GL50803_14915 GL50803_6366 GL50803_17385 GL…
48h&60h>96h	GO:0008219	cell death	-	0.00211	13/295 (4.4%)	21/1254 (1.6%)	GL50803_11487 GL50803_6366 GL50803_10027 GL50803_5070 GL50803_35700 GL50803_16581 GL50803_9060 GL50803_32419 GL50803_4950 GL50803_114623 GL50803_12035 GL50803_16039 GL50803_8460
48h&60h>96h	GO:0051701	interaction with host	-	0.00232	20/295 (6.7%)	40/1254 (3.1%)	GL50803_10675 GL50803_4337 GL50803_11487 GL50803_16640 GL50803_89828 GL50803_33989 GL50803_12105 GL50803_3007 GL50803_3746 GL50803_94762 GL50803_16581 GL50803_11341 GL50803_17529 GL50803_10879 GL50803_32419 GL50803_7242 GL50803_4950 GL50803_16039 GL50803_8460 GL50803_17155
48h&60h>96h	GO:0044403	symbiosis, encompassing mutualism through parasitism	-	0.00232	20/295 (6.7%)	40/1254 (3.1%)	GL50803_10675 GL50803_4337 GL50803_11487 GL50803_16640 GL50803_89828 GL50803_33989 GL50803_12105 GL50803_3007 GL50803_3746 GL50803_94762 GL50803_16581 GL50803_11341 GL50803_17529 GL50803_10879 GL50803_32419 GL50803_7242 GL50803_4950 GL50803_16039 GL50803_8460 GL50803_17155
48h&60h>96h	GO:0080090	regulation of primary metabolic process	-	0.00249	40/295 (13.5%)	103/1254 (8.2%)	GL50803_8505 GL50803_11487 GL50803_23552 GL50803_16640 GL50803_89828 GL50803_33989 GL50803_23430 GL50803_6283 GL50803_29106 GL50803_3007 GL50803_4018 GL50803_13329 GL50803_15218 GL50803_10879 GL50803_32419 GL50803_15089 GL50803_8460 GL50803_4337 GL50803_86444 GL50803_13766 GL50803_2509 GL50803_2338 GL50803_14915 GL50803_16367 GL50803_12105 GL50803_8692 GL50803_24451 GL50803_10341 GL50803_4977 GL5…
48h&60h>96h	GO:0051246	regulation of protein metabolic process	-	0.00253	23/295 (7.7%)	49/1254 (3.9%)	GL50803_8505 GL50803_4337 GL50803_2509 GL50803_11487 GL50803_14915 GL50803_16640 GL50803_89828 GL50803_33989 GL50803_12105 GL50803_24451 GL50803_6283 GL50803_3007 GL50803_10341 GL50803_4018 GL50803_11720 GL50803_16581 GL50803_17529 GL50803_10879 GL50803_32419 GL50803_15089 GL50803_16039 GL50803_8460 GL50803_17155
48h&60h>96h	GO:0032269	negative regulation of cellular protein metabolic process	Unique	0.00282	8/295 (2.7%)	10/1254 (0.7%)	GL50803_3007 GL50803_4337 GL50803_4018 GL50803_11487 GL50803_32419 GL50803_12105 GL50803_17155 GL50803_6283
48h&60h>96h	GO:0051248	negative regulation of protein metabolic process	Unique	0.00282	8/295 (2.7%)	10/1254 (0.7%)	GL50803_3007 GL50803_4337 GL50803_4018 GL50803_11487 GL50803_32419 GL50803_12105 GL50803_17155 GL50803_6283
48h&60h>96h	GO:0010605	negative regulation of macromolecule metabolic process	-	0.00319	15/295 (5.0%)	27/1254 (2.1%)	GL50803_2754 GL50803_4337 GL50803_2509 GL50803_11487 GL50803_2338 GL50803_12105 GL50803_23430 GL50803_6283 GL50803_3007 GL50803_4018 GL50803_17529 GL50803_32419 GL50803_90710 GL50803_17155 GL50803_16931
48h&60h>96h	GO:0009892	negative regulation of metabolic process	-	0.00319	15/295 (5.0%)	27/1254 (2.1%)	GL50803_2754 GL50803_4337 GL50803_2509 GL50803_11487 GL50803_2338 GL50803_12105 GL50803_23430 GL50803_6283 GL50803_3007 GL50803_4018 GL50803_17529 GL50803_32419 GL50803_90710 GL50803_17155 GL50803_16931
48h&60h>96h	GO:0022415	viral reproductive process	-	0.0032	20/295 (6.7%)	41/1254 (3.2%)	GL50803_10675 GL50803_4337 GL50803_11487 GL50803_16640 GL50803_89828 GL50803_33989 GL50803_12105 GL50803_3007 GL50803_3746 GL50803_94762 GL50803_16581 GL50803_11341 GL50803_17529 GL50803_10879 GL50803_32419 GL50803_7242 GL50803_4950 GL50803_16039 GL50803_8460 GL50803_17155
48h&60h>96h	GO:0016032	viral reproduction	-	0.0032	20/295 (6.7%)	41/1254 (3.2%)	GL50803_10675 GL50803_4337 GL50803_11487 GL50803_16640 GL50803_89828 GL50803_33989 GL50803_12105 GL50803_3007 GL50803_3746 GL50803_94762 GL50803_16581 GL50803_11341 GL50803_17529 GL50803_10879 GL50803_32419 GL50803_7242 GL50803_4950 GL50803_16039 GL50803_8460 GL50803_17155
48h&60h>96h	GO:0022414	reproductive process	-	0.00327	21/295 (7.1%)	44/1254 (3.5%)	GL50803_4337 GL50803_10675 GL50803_11487 GL50803_16640 GL50803_6366 GL50803_89828 GL50803_33989 GL50803_12105 GL50803_3007 GL50803_3746 GL50803_94762 GL50803_16581 GL50803_11341 GL50803_17529 GL50803_10879 GL50803_32419 GL50803_7242 GL50803_4950 GL50803_16039 GL50803_8460 GL50803_17155
48h&60h>96h	GO:0045333	cellular respiration	-	0.00346	11/295 (3.7%)	17/1254 (1.3%)	GL50803_9068 GL50803_14932 GL50803_35700 GL50803_19388 GL50803_8048 GL50803_4690 GL50803_11129 GL50803_16236 GL50803_15599 GL50803_17400 GL50803_103988
48h&60h>96h	GO:0016265	death	-	0.0035	13/295 (4.4%)	22/1254 (1.7%)	GL50803_11487 GL50803_6366 GL50803_10027 GL50803_5070 GL50803_35700 GL50803_16581 GL50803_9060 GL50803_32419 GL50803_4950 GL50803_114623 GL50803_12035 GL50803_16039 GL50803_8460
48h&60h>96h	GO:0007049	cell cycle	-	0.00428	26/295 (8.8%)	60/1254 (4.7%)	GL50803_114546 GL50803_10675 GL50803_11487 GL50803_16640 GL50803_2661 GL50803_17472 GL50803_89828 GL50803_33989 GL50803_3007 GL50803_4018 GL50803_10569 GL50803_10879 GL50803_32419 GL50803_7242 GL50803_8460 GL50803_2509 GL50803_14915 GL50803_16729 GL50803_12105 GL50803_14947 GL50803_94762 GL50803_11720 GL50803_17529 GL50803_16581 GL50803_16039 GL50803_17155
48h&60h>96h	GO:0010941	regulation of cell death	Unique	0.00591	9/295 (3.0%)	13/1254 (1.0%)	GL50803_3007 GL50803_113415 GL50803_4337 GL50803_4018 GL50803_11487 GL50803_32419 GL50803_12105 GL50803_23430 GL50803_17155
48h&60h>96h	GO:0043067	regulation of programmed cell death	Unique	0.00591	9/295 (3.0%)	13/1254 (1.0%)	GL50803_3007 GL50803_113415 GL50803_4337 GL50803_4018 GL50803_11487 GL50803_32419 GL50803_12105 GL50803_23430 GL50803_17155
48h&60h>96h	GO:0042981	regulation of apoptosis	Unique	0.00591	9/295 (3.0%)	13/1254 (1.0%)	GL50803_3007 GL50803_113415 GL50803_4337 GL50803_4018 GL50803_11487 GL50803_32419 GL50803_12105 GL50803_23430 GL50803_17155
48h&60h>96h	GO:0019048	virus-host interaction	-	0.00636	18/295 (6.1%)	37/1254 (2.9%)	GL50803_10675 GL50803_11487 GL50803_16640 GL50803_89828 GL50803_33989 GL50803_12105 GL50803_3007 GL50803_3746 GL50803_94762 GL50803_16581 GL50803_17529 GL50803_10879 GL50803_32419 GL50803_4950 GL50803_7242 GL50803_16039 GL50803_8460 GL50803_17155
48h&60h>96h	GO:0006605	protein targeting	-	0.00647	22/295 (7.4%)	49/1254 (3.9%)	GL50803_2754 GL50803_114546 GL50803_11487 GL50803_14915 GL50803_89828 GL50803_17385 GL50803_33989 GL50803_12105 GL50803_3007 GL50803_11720 GL50803_94762 GL50803_16581 GL50803_17529 GL50803_8725 GL50803_15296 GL50803_10879 GL50803_32419 GL50803_4950 GL50803_16039 GL50803_90710 GL50803_8460 GL50803_16931
48h&60h>96h	GO:0065008	regulation of biological quality	Unique	0.00651	21/295 (7.1%)	46/1254 (3.6%)	GL50803_10882 GL50803_8505 GL50803_4337 GL50803_15460 GL50803_16013 GL50803_112630 GL50803_15154 GL50803_6366 GL50803_10244 GL50803_23430 GL50803_17286 GL50803_10016 GL50803_10217 GL50803_113415 GL50803_7351 GL50803_37288 GL50803_9045 GL50803_113130 GL50803_14745 GL50803_3951 GL50803_112210
48h&60h>96h	GO:0051171	regulation of nitrogen compound metabolic process	Unique	0.00665	28/295 (9.4%)	68/1254 (5.4%)	GL50803_11487 GL50803_23552 GL50803_23430 GL50803_3007 GL50803_29106 GL50803_13329 GL50803_4018 GL50803_15218 GL50803_10879 GL50803_32419 GL50803_86444 GL50803_4337 GL50803_13766 GL50803_2509 GL50803_2338 GL50803_16367 GL50803_8692 GL50803_12105 GL50803_24451 GL50803_4977 GL50803_94762 GL50803_7007 GL50803_16581 GL50803_11341 GL50803_1937 GL50803_28699 GL50803_90710 GL50803_17155
48h&60h>96h	GO:0019219	regulation of nucleobase, nucleoside, nucleotide and nucleic acid metabolic process	Unique	0.00665	28/295 (9.4%)	68/1254 (5.4%)	GL50803_11487 GL50803_23552 GL50803_23430 GL50803_3007 GL50803_29106 GL50803_13329 GL50803_4018 GL50803_15218 GL50803_10879 GL50803_32419 GL50803_86444 GL50803_4337 GL50803_13766 GL50803_2509 GL50803_2338 GL50803_16367 GL50803_8692 GL50803_12105 GL50803_24451 GL50803_4977 GL50803_94762 GL50803_7007 GL50803_16581 GL50803_11341 GL50803_1937 GL50803_28699 GL50803_90710 GL50803_17155
48h&60h>96h	GO:0017038	protein import	-	0.00685	14/295 (4.7%)	26/1254 (2.0%)	GL50803_10675 GL50803_11487 GL50803_16350 GL50803_17385 GL50803_89828 GL50803_23430 GL50803_94762 GL50803_8725 GL50803_16581 GL50803_32419 GL50803_4950 GL50803_15089 GL50803_16039 GL50803_8460
48h&60h>96h	GO:0033365	protein localization in organelle	-	0.00854	21/295 (7.1%)	47/1254 (3.7%)	GL50803_10675 GL50803_11487 GL50803_16350 GL50803_14915 GL50803_16640 GL50803_89828 GL50803_17385 GL50803_33989 GL50803_12105 GL50803_3007 GL50803_11720 GL50803_94762 GL50803_16581 GL50803_17529 GL50803_8725 GL50803_10879 GL50803_32419 GL50803_15089 GL50803_4950 GL50803_16039 GL50803_8460
48h&60h>96h	GO:0050790	regulation of catalytic activity	Unique	0.00854	18/295 (6.1%)	38/1254 (3.0%)	GL50803_8505 GL50803_86444 GL50803_13766 GL50803_2509 GL50803_11487 GL50803_17400 GL50803_12105 GL50803_8692 GL50803_3007 GL50803_113415 GL50803_4018 GL50803_94762 GL50803_16581 GL50803_28699 GL50803_10879 GL50803_32419 GL50803_17155 GL50803_3977
48h&60h>96h	GO:0065009	regulation of molecular function	Unique	0.00854	18/295 (6.1%)	38/1254 (3.0%)	GL50803_8505 GL50803_86444 GL50803_13766 GL50803_2509 GL50803_11487 GL50803_17400 GL50803_12105 GL50803_8692 GL50803_3007 GL50803_113415 GL50803_4018 GL50803_94762 GL50803_16581 GL50803_28699 GL50803_10879 GL50803_32419 GL50803_17155 GL50803_3977
48h&60h>96h	GO:0000278	mitotic cell cycle	-	0.00854	20/295 (6.7%)	44/1254 (3.5%)	GL50803_114546 GL50803_10675 GL50803_2509 GL50803_11487 GL50803_16640 GL50803_17472 GL50803_89828 GL50803_33989 GL50803_12105 GL50803_3007 GL50803_4018 GL50803_94762 GL50803_16581 GL50803_17529 GL50803_10879 GL50803_32419 GL50803_7242 GL50803_16039 GL50803_8460 GL50803_17155
48h&60h>96h	GO:0034504	protein localization in nucleus	-	0.0105	14/295 (4.7%)	27/1254 (2.1%)	GL50803_10675 GL50803_11487 GL50803_16640 GL50803_16350 GL50803_17385 GL50803_89828 GL50803_94762 GL50803_8725 GL50803_16581 GL50803_32419 GL50803_4950 GL50803_15089 GL50803_16039 GL50803_8460
48h&60h>96h	GO:0010646	regulation of cell communication	Unique	0.0119	16/295 (5.4%)	33/1254 (2.6%)	GL50803_19388 GL50803_13981 GL50803_13766 GL50803_11487 GL50803_7444 GL50803_89828 GL50803_12105 GL50803_24451 GL50803_32815 GL50803_3007 GL50803_113415 GL50803_7351 GL50803_4018 GL50803_17529 GL50803_32419 GL50803_17155
48h&60h>96h	GO:0051170	nuclear import	-	0.015	13/295 (4.4%)	25/1254 (1.9%)	GL50803_10675 GL50803_11487 GL50803_16350 GL50803_17385 GL50803_89828 GL50803_94762 GL50803_8725 GL50803_16581 GL50803_32419 GL50803_4950 GL50803_15089 GL50803_16039 GL50803_8460
48h&60h>96h	GO:0051028	mRNA transport	-	0.015	13/295 (4.4%)	25/1254 (1.9%)	GL50803_16640 GL50803_89828 GL50803_33989 GL50803_12105 GL50803_6283 GL50803_3007 GL50803_11720 GL50803_17529 GL50803_16581 GL50803_10879 GL50803_15089 GL50803_16039 GL50803_8460
48h&60h>96h	GO:0070647	protein modification by small protein conjugation or removal	Unique	0.015	8/295 (2.7%)	12/1254 (0.9%)	GL50803_2509 GL50803_94762 GL50803_16581 GL50803_10879 GL50803_16039 GL50803_12105 GL50803_8460 GL50803_2267
48h&60h>96h	GO:0032940	secretion by cell	Unique	0.015	8/295 (2.7%)	12/1254 (0.9%)	GL50803_8505 GL50803_7351 GL50803_4337 GL50803_3202 GL50803_15104 GL50803_6366 GL50803_7444 GL50803_23430
48h&60h>96h	GO:0048731	system development	Unique	0.015	8/295 (2.7%)	12/1254 (0.9%)	GL50803_10882 GL50803_113415 GL50803_8505 GL50803_13651 GL50803_4337 GL50803_6366 GL50803_24451 GL50803_17286
48h&60h>96h	GO:0046903	secretion	Unique	0.015	8/295 (2.7%)	12/1254 (0.9%)	GL50803_8505 GL50803_7351 GL50803_4337 GL50803_3202 GL50803_15104 GL50803_6366 GL50803_7444 GL50803_23430
48h&60h>96h	GO:0040011	locomotion	Unique	0.0151	10/295 (3.3%)	17/1254 (1.3%)	GL50803_8505 GL50803_13651 GL50803_4337 GL50803_17529 GL50803_11341 GL50803_8135 GL50803_6366 GL50803_89828 GL50803_10913 GL50803_21943
48h&60h>96h	GO:0007275	multicellular organismal development	Unique	0.0151	10/295 (3.3%)	17/1254 (1.3%)	GL50803_10882 GL50803_113415 GL50803_113723 GL50803_8505 GL50803_13651 GL50803_4337 GL50803_2509 GL50803_6366 GL50803_24451 GL50803_17286
48h&60h>96h	GO:0022403	cell cycle phase	-	0.0157	20/295 (6.7%)	46/1254 (3.6%)	GL50803_114546 GL50803_10675 GL50803_2509 GL50803_11487 GL50803_16640 GL50803_17472 GL50803_89828 GL50803_33989 GL50803_12105 GL50803_3007 GL50803_4018 GL50803_94762 GL50803_16581 GL50803_17529 GL50803_10879 GL50803_32419 GL50803_7242 GL50803_16039 GL50803_8460 GL50803_17155
48h&60h>96h	GO:0060341	regulation of cellular localization	-	0.0162	15/295 (5.0%)	31/1254 (2.4%)	GL50803_8505 GL50803_16640 GL50803_14915 GL50803_89828 GL50803_33989 GL50803_12105 GL50803_3007 GL50803_7351 GL50803_11720 GL50803_17529 GL50803_16581 GL50803_10879 GL50803_15089 GL50803_16039 GL50803_8460
48h&60h>96h	GO:0022402	cell cycle process	-	0.018	23/295 (7.7%)	56/1254 (4.4%)	GL50803_114546 GL50803_10675 GL50803_2509 GL50803_11487 GL50803_14915 GL50803_16640 GL50803_17472 GL50803_89828 GL50803_33989 GL50803_12105 GL50803_3007 GL50803_4018 GL50803_14947 GL50803_11720 GL50803_94762 GL50803_16581 GL50803_17529 GL50803_32419 GL50803_10879 GL50803_7242 GL50803_16039 GL50803_8460 GL50803_17155
48h&60h>96h	GO:0015031	protein transport	-	0.0188	38/295 (12.8%)	107/1254 (8.5%)	GL50803_114546 GL50803_10675 GL50803_11487 GL50803_16350 GL50803_89828 GL50803_33989 GL50803_3896 GL50803_23430 GL50803_6283 GL50803_9558 GL50803_3007 GL50803_3746 GL50803_5328 GL50803_10879 GL50803_32419 GL50803_15089 GL50803_7242 GL50803_27887 GL50803_15567 GL50803_8460 GL50803_16931 GL50803_2754 GL50803_14915 GL50803_7569 GL50803_17385 GL50803_12105 GL50803_7351 GL50803_94762 GL50803_11720 GL5…
48h&60h>96h	GO:0010942	positive regulation of cell death	Unique	0.0188	7/295 (2.3%)	10/1254 (0.7%)	GL50803_3007 GL50803_113415 GL50803_4018 GL50803_11487 GL50803_32419 GL50803_12105 GL50803_17155
48h&60h>96h	GO:0043065	positive regulation of apoptosis	Unique	0.0188	7/295 (2.3%)	10/1254 (0.7%)	GL50803_3007 GL50803_113415 GL50803_4018 GL50803_11487 GL50803_32419 GL50803_12105 GL50803_17155
48h&60h>96h	GO:0043068	positive regulation of programmed cell death	Unique	0.0188	7/295 (2.3%)	10/1254 (0.7%)	GL50803_3007 GL50803_113415 GL50803_4018 GL50803_11487 GL50803_32419 GL50803_12105 GL50803_17155
48h&60h>96h	GO:0044255	cellular lipid metabolic process	Unique	0.0195	21/295 (7.1%)	50/1254 (3.9%)	GL50803_8505 GL50803_13962 GL50803_11487 GL50803_112630 GL50803_9829 GL50803_3679 GL50803_6558 GL50803_12105 GL50803_8692 GL50803_7259 GL50803_3007 GL50803_16558 GL50803_4018 GL50803_8650 GL50803_92729 GL50803_113130 GL50803_32419 GL50803_16039 GL50803_6633 GL50803_8460 GL50803_17155
48h&60h>96h	GO:0051726	regulation of cell cycle	-	0.0221	18/295 (6.1%)	41/1254 (3.2%)	GL50803_86444 GL50803_16640 GL50803_14915 GL50803_17400 GL50803_100955 GL50803_89828 GL50803_33989 GL50803_12105 GL50803_3007 GL50803_11720 GL50803_16581 GL50803_17529 GL50803_28699 GL50803_10879 GL50803_15089 GL50803_16039 GL50803_8460 GL50803_3977
48h&60h>96h	GO:0015980	energy derivation by oxidation of organic compounds	Unique	0.0257	11/295 (3.7%)	21/1254 (1.6%)	GL50803_9068 GL50803_14932 GL50803_35700 GL50803_19388 GL50803_8048 GL50803_4690 GL50803_11129 GL50803_16236 GL50803_15599 GL50803_17400 GL50803_103988
48h&60h>96h	GO:0070271	protein complex biogenesis	Unique	0.0292	15/295 (5.0%)	33/1254 (2.6%)	GL50803_19388 GL50803_11487 GL50803_6366 GL50803_8692 GL50803_12105 GL50803_3007 GL50803_4018 GL50803_7260 GL50803_15218 GL50803_32419 GL50803_4950 GL50803_16039 GL50803_6469 GL50803_8460 GL50803_17155
48h&60h>96h	GO:0051223	regulation of protein transport	-	0.0292	14/295 (4.7%)	30/1254 (2.3%)	GL50803_8505 GL50803_16640 GL50803_14915 GL50803_89828 GL50803_33989 GL50803_12105 GL50803_3007 GL50803_11720 GL50803_17529 GL50803_16581 GL50803_10879 GL50803_15089 GL50803_16039 GL50803_8460
48h&60h>96h	GO:0048513	organ development	Unique	0.0355	7/295 (2.3%)	11/1254 (0.8%)	GL50803_10882 GL50803_8505 GL50803_13651 GL50803_4337 GL50803_6366 GL50803_24451 GL50803_17286
48h&60h>96h	GO:0051128	regulation of cellular component organization	-	0.0393	16/295 (5.4%)	37/1254 (2.9%)	GL50803_8505 GL50803_4337 GL50803_16640 GL50803_14915 GL50803_100955 GL50803_89828 GL50803_33989 GL50803_12105 GL50803_3007 GL50803_11720 GL50803_16581 GL50803_17529 GL50803_10879 GL50803_15089 GL50803_16039 GL50803_8460
48h&60h>96h	GO:0010564	regulation of cell cycle process	-	0.0414	14/295 (4.7%)	31/1254 (2.4%)	GL50803_16640 GL50803_14915 GL50803_100955 GL50803_89828 GL50803_33989 GL50803_12105 GL50803_3007 GL50803_11720 GL50803_17529 GL50803_16581 GL50803_10879 GL50803_15089 GL50803_16039 GL50803_8460
48h&60h>96h	GO:0006629	lipid metabolic process	Unique	0.0482	24/295 (8.1%)	64/1254 (5.1%)	GL50803_88581 GL50803_8505 GL50803_13962 GL50803_7030 GL50803_11487 GL50803_112630 GL50803_9829 GL50803_3679 GL50803_6558 GL50803_12105 GL50803_8692 GL50803_7259 GL50803_3007 GL50803_16558 GL50803_4018 GL50803_8650 GL50803_10522 GL50803_92729 GL50803_113130 GL50803_32419 GL50803_16039 GL50803_6633 GL50803_8460 GL50803_17155
96h>48h&60h	GO:0022414	reproductive process	-	2.33e-09	23/142 (16.1%)	44/1254 (3.5%)	GL50803_14615 GL50803_14675 GL50803_8880 GL50803_14901 GL50803_17110 GL50803_115986 GL50803_115985 GL50803_8145 GL50803_17404 GL50803_40747 GL50803_14433 GL50803_17145 GL50803_14858 GL50803_101120 GL50803_14708 GL50803_7831 GL50803_103606 GL50803_12213 GL50803_17140 GL50803_3455 GL50803_6581 GL50803_16135 GL50803_6672
96h>48h&60h	GO:0022402	cell cycle process	-	2.33e-09	26/142 (18.3%)	56/1254 (4.4%)	GL50803_14675 GL50803_14615 GL50803_14901 GL50803_33268 GL50803_6227 GL50803_40747 GL50803_17145 GL50803_101120 GL50803_14858 GL50803_17140 GL50803_6581 GL50803_3455 GL50803_9175 GL50803_8896 GL50803_21318 GL50803_7721 GL50803_17110 GL50803_10162 GL50803_8145 GL50803_17404 GL50803_14433 GL50803_22587 GL50803_7831 GL50803_14708 GL50803_16135 GL50803_6672
96h>48h&60h	GO:0000003	reproduction	-	2.33e-09	23/142 (16.1%)	45/1254 (3.5%)	GL50803_14615 GL50803_14675 GL50803_8880 GL50803_14901 GL50803_17110 GL50803_115986 GL50803_115985 GL50803_8145 GL50803_17404 GL50803_40747 GL50803_14433 GL50803_17145 GL50803_14858 GL50803_101120 GL50803_14708 GL50803_7831 GL50803_103606 GL50803_12213 GL50803_17140 GL50803_3455 GL50803_6581 GL50803_16135 GL50803_6672
96h>48h&60h	GO:0050657	nucleic acid transport	-	2.33e-09	23/142 (16.1%)	46/1254 (3.6%)	GL50803_14615 GL50803_14675 GL50803_7721 GL50803_33268 GL50803_14901 GL50803_17110 GL50803_10162 GL50803_8145 GL50803_6227 GL50803_17404 GL50803_40747 GL50803_14433 GL50803_17145 GL50803_14858 GL50803_101120 GL50803_14708 GL50803_7831 GL50803_17140 GL50803_3455 GL50803_6581 GL50803_9175 GL50803_16135 GL50803_6672
96h>48h&60h	GO:0050658	RNA transport	-	2.33e-09	23/142 (16.1%)	46/1254 (3.6%)	GL50803_14615 GL50803_14675 GL50803_7721 GL50803_33268 GL50803_14901 GL50803_17110 GL50803_10162 GL50803_8145 GL50803_6227 GL50803_17404 GL50803_40747 GL50803_14433 GL50803_17145 GL50803_14858 GL50803_101120 GL50803_14708 GL50803_7831 GL50803_17140 GL50803_3455 GL50803_6581 GL50803_9175 GL50803_16135 GL50803_6672
96h>48h&60h	GO:0006403	RNA localization	-	2.33e-09	23/142 (16.1%)	46/1254 (3.6%)	GL50803_14615 GL50803_14675 GL50803_7721 GL50803_33268 GL50803_14901 GL50803_17110 GL50803_10162 GL50803_8145 GL50803_6227 GL50803_17404 GL50803_40747 GL50803_14433 GL50803_17145 GL50803_14858 GL50803_101120 GL50803_14708 GL50803_7831 GL50803_17140 GL50803_3455 GL50803_6581 GL50803_9175 GL50803_16135 GL50803_6672
96h>48h&60h	GO:0051236	establishment of RNA localization	-	2.33e-09	23/142 (16.1%)	46/1254 (3.6%)	GL50803_14615 GL50803_14675 GL50803_7721 GL50803_33268 GL50803_14901 GL50803_17110 GL50803_10162 GL50803_8145 GL50803_6227 GL50803_17404 GL50803_40747 GL50803_14433 GL50803_17145 GL50803_14858 GL50803_101120 GL50803_14708 GL50803_7831 GL50803_17140 GL50803_3455 GL50803_6581 GL50803_9175 GL50803_16135 GL50803_6672
96h>48h&60h	GO:0015931	nucleobase, nucleoside, nucleotide and nucleic acid transport	-	2.33e-09	23/142 (16.1%)	46/1254 (3.6%)	GL50803_14615 GL50803_14675 GL50803_7721 GL50803_33268 GL50803_14901 GL50803_17110 GL50803_10162 GL50803_8145 GL50803_6227 GL50803_17404 GL50803_40747 GL50803_14433 GL50803_17145 GL50803_14858 GL50803_101120 GL50803_14708 GL50803_7831 GL50803_17140 GL50803_3455 GL50803_6581 GL50803_9175 GL50803_16135 GL50803_6672
96h>48h&60h	GO:0051169	nuclear transport	-	3.36e-09	25/142 (17.6%)	55/1254 (4.3%)	GL50803_14675 GL50803_14615 GL50803_15406 GL50803_14901 GL50803_33268 GL50803_14636 GL50803_6227 GL50803_40747 GL50803_17145 GL50803_101120 GL50803_12213 GL50803_17140 GL50803_6581 GL50803_3455 GL50803_9175 GL50803_21318 GL50803_16271 GL50803_7721 GL50803_17110 GL50803_10162 GL50803_8145 GL50803_3211 GL50803_7831 GL50803_14708 GL50803_16135
96h>48h&60h	GO:0006913	nucleocytoplasmic transport	-	3.36e-09	25/142 (17.6%)	55/1254 (4.3%)	GL50803_14675 GL50803_14615 GL50803_15406 GL50803_14901 GL50803_33268 GL50803_14636 GL50803_6227 GL50803_40747 GL50803_17145 GL50803_101120 GL50803_12213 GL50803_17140 GL50803_6581 GL50803_3455 GL50803_9175 GL50803_21318 GL50803_16271 GL50803_7721 GL50803_17110 GL50803_10162 GL50803_8145 GL50803_3211 GL50803_7831 GL50803_14708 GL50803_16135
96h>48h&60h	GO:0007049	cell cycle	-	4.55e-09	26/142 (18.3%)	60/1254 (4.7%)	GL50803_14675 GL50803_14615 GL50803_14901 GL50803_33268 GL50803_6227 GL50803_40747 GL50803_17145 GL50803_101120 GL50803_14858 GL50803_17140 GL50803_6581 GL50803_3455 GL50803_9175 GL50803_8896 GL50803_21318 GL50803_7721 GL50803_17110 GL50803_10162 GL50803_8145 GL50803_17404 GL50803_14433 GL50803_22587 GL50803_7831 GL50803_14708 GL50803_16135 GL50803_6672
96h>48h&60h	GO:0016032	viral reproduction	-	6.44e-09	21/142 (14.7%)	41/1254 (3.2%)	GL50803_14615 GL50803_14675 GL50803_8880 GL50803_14901 GL50803_17110 GL50803_8145 GL50803_17404 GL50803_40747 GL50803_14433 GL50803_17145 GL50803_14858 GL50803_101120 GL50803_14708 GL50803_7831 GL50803_103606 GL50803_12213 GL50803_17140 GL50803_3455 GL50803_6581 GL50803_16135 GL50803_6672
96h>48h&60h	GO:0022415	viral reproductive process	-	6.44e-09	21/142 (14.7%)	41/1254 (3.2%)	GL50803_14615 GL50803_14675 GL50803_8880 GL50803_14901 GL50803_17110 GL50803_8145 GL50803_17404 GL50803_40747 GL50803_14433 GL50803_17145 GL50803_14858 GL50803_101120 GL50803_14708 GL50803_7831 GL50803_103606 GL50803_12213 GL50803_17140 GL50803_3455 GL50803_6581 GL50803_16135 GL50803_6672
96h>48h&60h	GO:0006605	protein targeting	-	7.02e-09	23/142 (16.1%)	49/1254 (3.9%)	GL50803_14615 GL50803_14675 GL50803_15406 GL50803_7721 GL50803_33268 GL50803_14901 GL50803_17110 GL50803_10162 GL50803_8145 GL50803_3211 GL50803_6227 GL50803_40747 GL50803_17145 GL50803_101120 GL50803_14708 GL50803_12213 GL50803_7831 GL50803_17140 GL50803_3455 GL50803_6581 GL50803_9175 GL50803_21318 GL50803_16135
96h>48h&60h	GO:0060255	regulation of macromolecule metabolic process	-	1.19e-08	33/142 (23.2%)	96/1254 (7.6%)	GL50803_14615 GL50803_14675 GL50803_88888 GL50803_14901 GL50803_33268 GL50803_8880 GL50803_6227 GL50803_39432 GL50803_40747 GL50803_27658 GL50803_16552 GL50803_101120 GL50803_14858 GL50803_12213 GL50803_17140 GL50803_6581 GL50803_3455 GL50803_9175 GL50803_8896 GL50803_100703 GL50803_8610 GL50803_7721 GL50803_115986 GL50803_10162 GL50803_115985 GL50803_8145 GL50803_17266 GL50803_14708 GL50803_7831…
96h>48h&60h	GO:0051704	multi-organism process	-	1.19e-08	28/142 (19.7%)	72/1254 (5.7%)	GL50803_14675 GL50803_14615 GL50803_14901 GL50803_33268 GL50803_8880 GL50803_32250 GL50803_6227 GL50803_40747 GL50803_17145 GL50803_101120 GL50803_14858 GL50803_12213 GL50803_17140 GL50803_6581 GL50803_3455 GL50803_9175 GL50803_7721 GL50803_17110 GL50803_10162 GL50803_8145 GL50803_17404 GL50803_14433 GL50803_2527 GL50803_22587 GL50803_7831 GL50803_14708 GL50803_16135 GL50803_6672
96h>48h&60h	GO:0070201	regulation of establishment of protein localization	Unique	1.41e-08	18/142 (12.6%)	32/1254 (2.5%)	GL50803_14615 GL50803_14675 GL50803_7721 GL50803_33268 GL50803_14901 GL50803_10162 GL50803_115986 GL50803_115985 GL50803_8145 GL50803_6227 GL50803_40747 GL50803_101120 GL50803_14858 GL50803_14708 GL50803_17140 GL50803_3455 GL50803_6581 GL50803_9175
96h>48h&60h	GO:0032880	regulation of protein localization	Unique	1.41e-08	18/142 (12.6%)	32/1254 (2.5%)	GL50803_14615 GL50803_14675 GL50803_7721 GL50803_33268 GL50803_14901 GL50803_10162 GL50803_115986 GL50803_115985 GL50803_8145 GL50803_6227 GL50803_40747 GL50803_101120 GL50803_14858 GL50803_14708 GL50803_17140 GL50803_3455 GL50803_6581 GL50803_9175
96h>48h&60h	GO:0044419	interspecies interaction between organisms	-	1.41e-08	21/142 (14.7%)	43/1254 (3.4%)	GL50803_14615 GL50803_14675 GL50803_8880 GL50803_14901 GL50803_17110 GL50803_8145 GL50803_17404 GL50803_40747 GL50803_14433 GL50803_17145 GL50803_14858 GL50803_101120 GL50803_14708 GL50803_7831 GL50803_22587 GL50803_12213 GL50803_17140 GL50803_3455 GL50803_6581 GL50803_16135 GL50803_6672
96h>48h&60h	GO:0051701	interaction with host	-	2.05e-08	20/142 (14.0%)	40/1254 (3.1%)	GL50803_14615 GL50803_14675 GL50803_14901 GL50803_8880 GL50803_17110 GL50803_8145 GL50803_17404 GL50803_40747 GL50803_14433 GL50803_17145 GL50803_14858 GL50803_101120 GL50803_14708 GL50803_7831 GL50803_12213 GL50803_17140 GL50803_3455 GL50803_6581 GL50803_16135 GL50803_6672
96h>48h&60h	GO:0044403	symbiosis, encompassing mutualism through parasitism	-	2.05e-08	20/142 (14.0%)	40/1254 (3.1%)	GL50803_14615 GL50803_14675 GL50803_14901 GL50803_8880 GL50803_17110 GL50803_8145 GL50803_17404 GL50803_40747 GL50803_14433 GL50803_17145 GL50803_14858 GL50803_101120 GL50803_14708 GL50803_7831 GL50803_12213 GL50803_17140 GL50803_3455 GL50803_6581 GL50803_16135 GL50803_6672
96h>48h&60h	GO:0033043	regulation of organelle organization	Unique	2.39e-08	18/142 (12.6%)	33/1254 (2.6%)	GL50803_14615 GL50803_14675 GL50803_7721 GL50803_33268 GL50803_14901 GL50803_10162 GL50803_115986 GL50803_115985 GL50803_8145 GL50803_6227 GL50803_40747 GL50803_101120 GL50803_14858 GL50803_14708 GL50803_17140 GL50803_3455 GL50803_6581 GL50803_9175
96h>48h&60h	GO:0051128	regulation of cellular component organization	-	2.79e-08	19/142 (13.3%)	37/1254 (2.9%)	GL50803_14615 GL50803_14675 GL50803_7721 GL50803_33268 GL50803_14901 GL50803_8880 GL50803_115986 GL50803_10162 GL50803_115985 GL50803_8145 GL50803_6227 GL50803_40747 GL50803_101120 GL50803_14858 GL50803_14708 GL50803_17140 GL50803_3455 GL50803_6581 GL50803_9175
96h>48h&60h	GO:0019048	virus-host interaction	-	2.79e-08	19/142 (13.3%)	37/1254 (2.9%)	GL50803_14615 GL50803_14675 GL50803_14901 GL50803_17110 GL50803_8145 GL50803_17404 GL50803_40747 GL50803_14433 GL50803_17145 GL50803_14858 GL50803_101120 GL50803_14708 GL50803_7831 GL50803_12213 GL50803_17140 GL50803_3455 GL50803_6581 GL50803_16135 GL50803_6672
96h>48h&60h	GO:0051726	regulation of cell cycle	-	2.95e-08	20/142 (14.0%)	41/1254 (3.2%)	GL50803_14615 GL50803_14675 GL50803_88888 GL50803_17520 GL50803_7721 GL50803_33268 GL50803_14901 GL50803_10162 GL50803_8145 GL50803_6227 GL50803_40747 GL50803_14858 GL50803_101120 GL50803_14708 GL50803_22587 GL50803_17140 GL50803_3455 GL50803_6581 GL50803_9175 GL50803_8896
96h>48h&60h	GO:0051246	regulation of protein metabolic process	-	2.95e-08	22/142 (15.4%)	49/1254 (3.9%)	GL50803_14615 GL50803_14675 GL50803_7721 GL50803_8880 GL50803_33268 GL50803_14901 GL50803_10162 GL50803_8145 GL50803_6227 GL50803_40747 GL50803_16552 GL50803_14858 GL50803_101120 GL50803_14708 GL50803_22587 GL50803_17140 GL50803_3455 GL50803_6581 GL50803_9175 GL50803_8896 GL50803_28559 GL50803_16135
96h>48h&60h	GO:0046907	intracellular transport	-	5.38e-08	36/142 (25.3%)	119/1254 (9.4%)	GL50803_14615 GL50803_14675 GL50803_15406 GL50803_14901 GL50803_33268 GL50803_14636 GL50803_6227 GL50803_40747 GL50803_13942 GL50803_17145 GL50803_101120 GL50803_12213 GL50803_17140 GL50803_6581 GL50803_3455 GL50803_14172 GL50803_9175 GL50803_21318 GL50803_11953 GL50803_7721 GL50803_16271 GL50803_17110 GL50803_10162 GL50803_115986 GL50803_8145 GL50803_112633 GL50803_115985 GL50803_3211 GL50803_17…
96h>48h&60h	GO:0000087	M phase of mitotic cell cycle	Unique	6.72e-08	19/142 (13.3%)	39/1254 (3.1%)	GL50803_14615 GL50803_14675 GL50803_14901 GL50803_17110 GL50803_8145 GL50803_17404 GL50803_40747 GL50803_14433 GL50803_17145 GL50803_14858 GL50803_101120 GL50803_14708 GL50803_7831 GL50803_17140 GL50803_3455 GL50803_6581 GL50803_21318 GL50803_16135 GL50803_6672
96h>48h&60h	GO:0000280	nuclear division	Unique	6.72e-08	19/142 (13.3%)	39/1254 (3.1%)	GL50803_14615 GL50803_14675 GL50803_14901 GL50803_17110 GL50803_8145 GL50803_17404 GL50803_40747 GL50803_14433 GL50803_17145 GL50803_14858 GL50803_101120 GL50803_14708 GL50803_7831 GL50803_17140 GL50803_3455 GL50803_6581 GL50803_21318 GL50803_16135 GL50803_6672
96h>48h&60h	GO:0032879	regulation of localization	-	6.72e-08	19/142 (13.3%)	39/1254 (3.1%)	GL50803_14615 GL50803_14675 GL50803_7721 GL50803_33268 GL50803_14901 GL50803_8880 GL50803_115986 GL50803_10162 GL50803_115985 GL50803_8145 GL50803_6227 GL50803_40747 GL50803_101120 GL50803_14858 GL50803_14708 GL50803_17140 GL50803_3455 GL50803_6581 GL50803_9175
96h>48h&60h	GO:0048285	organelle fission	Unique	6.72e-08	19/142 (13.3%)	39/1254 (3.1%)	GL50803_14615 GL50803_14675 GL50803_14901 GL50803_17110 GL50803_8145 GL50803_17404 GL50803_40747 GL50803_14433 GL50803_17145 GL50803_14858 GL50803_101120 GL50803_14708 GL50803_7831 GL50803_17140 GL50803_3455 GL50803_6581 GL50803_21318 GL50803_16135 GL50803_6672
96h>48h&60h	GO:0033365	protein localization in organelle	-	6.72e-08	21/142 (14.7%)	47/1254 (3.7%)	GL50803_14615 GL50803_14675 GL50803_15406 GL50803_7721 GL50803_16271 GL50803_33268 GL50803_10162 GL50803_8145 GL50803_3211 GL50803_6227 GL50803_40747 GL50803_14858 GL50803_14708 GL50803_7831 GL50803_12213 GL50803_17140 GL50803_3455 GL50803_6581 GL50803_9175 GL50803_21318 GL50803_16135
96h>48h&60h	GO:0019222	regulation of metabolic process	-	8.52e-08	35/142 (24.6%)	116/1254 (9.2%)	GL50803_14615 GL50803_14675 GL50803_88888 GL50803_14901 GL50803_33268 GL50803_8880 GL50803_6227 GL50803_39432 GL50803_40747 GL50803_27658 GL50803_16552 GL50803_14858 GL50803_101120 GL50803_12213 GL50803_17140 GL50803_6581 GL50803_3455 GL50803_9175 GL50803_8896 GL50803_100703 GL50803_17520 GL50803_8610 GL50803_7721 GL50803_115986 GL50803_10162 GL50803_115985 GL50803_8145 GL50803_20181 GL50803_1726…
96h>48h&60h	GO:0000278	mitotic cell cycle	-	9.87e-08	20/142 (14.0%)	44/1254 (3.5%)	GL50803_14615 GL50803_14675 GL50803_14901 GL50803_17110 GL50803_8145 GL50803_17404 GL50803_40747 GL50803_14433 GL50803_17145 GL50803_14858 GL50803_101120 GL50803_14708 GL50803_7831 GL50803_22587 GL50803_17140 GL50803_3455 GL50803_6581 GL50803_21318 GL50803_16135 GL50803_6672
96h>48h&60h	GO:0046605	regulation of centrosome cycle	Unique	9.87e-08	16/142 (11.2%)	29/1254 (2.3%)	GL50803_14615 GL50803_14675 GL50803_7721 GL50803_33268 GL50803_14901 GL50803_10162 GL50803_8145 GL50803_6227 GL50803_40747 GL50803_101120 GL50803_14858 GL50803_14708 GL50803_17140 GL50803_3455 GL50803_6581 GL50803_9175
96h>48h&60h	GO:0051493	regulation of cytoskeleton organization	Unique	9.87e-08	16/142 (11.2%)	29/1254 (2.3%)	GL50803_14615 GL50803_14675 GL50803_7721 GL50803_33268 GL50803_14901 GL50803_10162 GL50803_8145 GL50803_6227 GL50803_40747 GL50803_101120 GL50803_14858 GL50803_14708 GL50803_17140 GL50803_3455 GL50803_6581 GL50803_9175
96h>48h&60h	GO:0070507	regulation of microtubule cytoskeleton organization	Unique	9.87e-08	16/142 (11.2%)	29/1254 (2.3%)	GL50803_14615 GL50803_14675 GL50803_7721 GL50803_33268 GL50803_14901 GL50803_10162 GL50803_8145 GL50803_6227 GL50803_40747 GL50803_101120 GL50803_14858 GL50803_14708 GL50803_17140 GL50803_3455 GL50803_6581 GL50803_9175
96h>48h&60h	GO:0033157	regulation of intracellular protein transport	Unique	9.87e-08	16/142 (11.2%)	29/1254 (2.3%)	GL50803_14615 GL50803_14675 GL50803_7721 GL50803_33268 GL50803_14901 GL50803_10162 GL50803_8145 GL50803_6227 GL50803_40747 GL50803_101120 GL50803_14858 GL50803_14708 GL50803_17140 GL50803_3455 GL50803_6581 GL50803_9175
96h>48h&60h	GO:0046822	regulation of nucleocytoplasmic transport	Unique	9.87e-08	16/142 (11.2%)	29/1254 (2.3%)	GL50803_14615 GL50803_14675 GL50803_7721 GL50803_33268 GL50803_14901 GL50803_10162 GL50803_8145 GL50803_6227 GL50803_40747 GL50803_101120 GL50803_14858 GL50803_14708 GL50803_17140 GL50803_3455 GL50803_6581 GL50803_9175
96h>48h&60h	GO:0032886	regulation of microtubule-based process	Unique	9.87e-08	16/142 (11.2%)	29/1254 (2.3%)	GL50803_14615 GL50803_14675 GL50803_7721 GL50803_33268 GL50803_14901 GL50803_10162 GL50803_8145 GL50803_6227 GL50803_40747 GL50803_101120 GL50803_14858 GL50803_14708 GL50803_17140 GL50803_3455 GL50803_6581 GL50803_9175
96h>48h&60h	GO:0032386	regulation of intracellular transport	Unique	9.87e-08	16/142 (11.2%)	29/1254 (2.3%)	GL50803_14615 GL50803_14675 GL50803_7721 GL50803_33268 GL50803_14901 GL50803_10162 GL50803_8145 GL50803_6227 GL50803_40747 GL50803_101120 GL50803_14858 GL50803_14708 GL50803_17140 GL50803_3455 GL50803_6581 GL50803_9175
96h>48h&60h	GO:0000279	M phase	Unique	1.48e-07	19/142 (13.3%)	41/1254 (3.2%)	GL50803_14615 GL50803_14675 GL50803_14901 GL50803_17110 GL50803_8145 GL50803_17404 GL50803_40747 GL50803_14433 GL50803_17145 GL50803_14858 GL50803_101120 GL50803_14708 GL50803_7831 GL50803_17140 GL50803_3455 GL50803_6581 GL50803_21318 GL50803_16135 GL50803_6672
96h>48h&60h	GO:0051223	regulation of protein transport	-	1.82e-07	16/142 (11.2%)	30/1254 (2.3%)	GL50803_14615 GL50803_14675 GL50803_7721 GL50803_33268 GL50803_14901 GL50803_10162 GL50803_8145 GL50803_6227 GL50803_40747 GL50803_101120 GL50803_14858 GL50803_14708 GL50803_17140 GL50803_3455 GL50803_6581 GL50803_9175
96h>48h&60h	GO:0051641	cellular localization	-	2.05e-07	37/142 (26.0%)	132/1254 (10.5%)	GL50803_14615 GL50803_14675 GL50803_15406 GL50803_14901 GL50803_33268 GL50803_14636 GL50803_6227 GL50803_40747 GL50803_13942 GL50803_17145 GL50803_101120 GL50803_14858 GL50803_12213 GL50803_17140 GL50803_6581 GL50803_3455 GL50803_14172 GL50803_9175 GL50803_21318 GL50803_11953 GL50803_7721 GL50803_16271 GL50803_17110 GL50803_10162 GL50803_115986 GL50803_115985 GL50803_8145 GL50803_112633 GL50803_3…
96h>48h&60h	GO:0022403	cell cycle phase	-	2.13e-07	20/142 (14.0%)	46/1254 (3.6%)	GL50803_14615 GL50803_14675 GL50803_14901 GL50803_17110 GL50803_8145 GL50803_17404 GL50803_40747 GL50803_14433 GL50803_17145 GL50803_14858 GL50803_101120 GL50803_14708 GL50803_7831 GL50803_22587 GL50803_17140 GL50803_3455 GL50803_6581 GL50803_21318 GL50803_16135 GL50803_6672
96h>48h&60h	GO:0051297	centrosome organization	Unique	2.37e-07	15/142 (10.5%)	27/1254 (2.1%)	GL50803_14675 GL50803_14615 GL50803_17520 GL50803_7721 GL50803_33268 GL50803_14901 GL50803_10162 GL50803_6227 GL50803_40747 GL50803_101120 GL50803_14708 GL50803_17140 GL50803_3455 GL50803_6581 GL50803_9175
96h>48h&60h	GO:0031023	microtubule organizing center organization	Unique	2.37e-07	15/142 (10.5%)	27/1254 (2.1%)	GL50803_14675 GL50803_14615 GL50803_17520 GL50803_7721 GL50803_33268 GL50803_14901 GL50803_10162 GL50803_6227 GL50803_40747 GL50803_101120 GL50803_14708 GL50803_17140 GL50803_3455 GL50803_6581 GL50803_9175
96h>48h&60h	GO:0051649	establishment of localization in cell	-	2.84e-07	36/142 (25.3%)	128/1254 (10.2%)	GL50803_14615 GL50803_14675 GL50803_15406 GL50803_14901 GL50803_33268 GL50803_14636 GL50803_6227 GL50803_40747 GL50803_13942 GL50803_17145 GL50803_101120 GL50803_12213 GL50803_17140 GL50803_6581 GL50803_3455 GL50803_14172 GL50803_9175 GL50803_21318 GL50803_11953 GL50803_7721 GL50803_16271 GL50803_17110 GL50803_10162 GL50803_115986 GL50803_8145 GL50803_112633 GL50803_115985 GL50803_3211 GL50803_17…
96h>48h&60h	GO:0060341	regulation of cellular localization	-	2.93e-07	16/142 (11.2%)	31/1254 (2.4%)	GL50803_14615 GL50803_14675 GL50803_7721 GL50803_33268 GL50803_14901 GL50803_10162 GL50803_8145 GL50803_6227 GL50803_40747 GL50803_101120 GL50803_14858 GL50803_14708 GL50803_17140 GL50803_3455 GL50803_6581 GL50803_9175
96h>48h&60h	GO:0010564	regulation of cell cycle process	-	2.93e-07	16/142 (11.2%)	31/1254 (2.4%)	GL50803_14615 GL50803_14675 GL50803_7721 GL50803_33268 GL50803_14901 GL50803_10162 GL50803_8145 GL50803_6227 GL50803_40747 GL50803_101120 GL50803_14858 GL50803_14708 GL50803_17140 GL50803_3455 GL50803_6581 GL50803_9175
96h>48h&60h	GO:0007067	mitosis	Unique	3.27e-07	17/142 (11.9%)	35/1254 (2.7%)	GL50803_14675 GL50803_14901 GL50803_17110 GL50803_8145 GL50803_17404 GL50803_40747 GL50803_14433 GL50803_17145 GL50803_101120 GL50803_14858 GL50803_14708 GL50803_7831 GL50803_17140 GL50803_3455 GL50803_6581 GL50803_16135 GL50803_6672
96h>48h&60h	GO:0051168	nuclear export	-	3.32e-07	18/142 (12.6%)	39/1254 (3.1%)	GL50803_14615 GL50803_14675 GL50803_7721 GL50803_33268 GL50803_14901 GL50803_17110 GL50803_10162 GL50803_6227 GL50803_40747 GL50803_17145 GL50803_101120 GL50803_14708 GL50803_17140 GL50803_3455 GL50803_6581 GL50803_9175 GL50803_21318 GL50803_16135
96h>48h&60h	GO:0034613	cellular protein localization	-	3.66e-07	32/142 (22.5%)	107/1254 (8.5%)	GL50803_14615 GL50803_14675 GL50803_15406 GL50803_14901 GL50803_33268 GL50803_6227 GL50803_40747 GL50803_13942 GL50803_17145 GL50803_101120 GL50803_14858 GL50803_12213 GL50803_17140 GL50803_6581 GL50803_3455 GL50803_9175 GL50803_21318 GL50803_11953 GL50803_7721 GL50803_16271 GL50803_17110 GL50803_10162 GL50803_8145 GL50803_17404 GL50803_3211 GL50803_14433 GL50803_14708 GL50803_7831 GL50803_100906…
96h>48h&60h	GO:0070727	cellular macromolecule localization	-	3.66e-07	32/142 (22.5%)	107/1254 (8.5%)	GL50803_14615 GL50803_14675 GL50803_15406 GL50803_14901 GL50803_33268 GL50803_6227 GL50803_40747 GL50803_13942 GL50803_17145 GL50803_101120 GL50803_14858 GL50803_12213 GL50803_17140 GL50803_6581 GL50803_3455 GL50803_9175 GL50803_21318 GL50803_11953 GL50803_7721 GL50803_16271 GL50803_17110 GL50803_10162 GL50803_8145 GL50803_17404 GL50803_3211 GL50803_14433 GL50803_14708 GL50803_7831 GL50803_100906…
96h>48h&60h	GO:0051049	regulation of transport	-	5.17e-07	17/142 (11.9%)	36/1254 (2.8%)	GL50803_14615 GL50803_14675 GL50803_7721 GL50803_33268 GL50803_14901 GL50803_8880 GL50803_10162 GL50803_8145 GL50803_6227 GL50803_40747 GL50803_101120 GL50803_14858 GL50803_14708 GL50803_17140 GL50803_3455 GL50803_6581 GL50803_9175
96h>48h&60h	GO:0080090	regulation of primary metabolic process	-	5.17e-07	31/142 (21.8%)	103/1254 (8.2%)	GL50803_14615 GL50803_14675 GL50803_88888 GL50803_14901 GL50803_33268 GL50803_8880 GL50803_6227 GL50803_39432 GL50803_40747 GL50803_27658 GL50803_16552 GL50803_101120 GL50803_14858 GL50803_12213 GL50803_17140 GL50803_6581 GL50803_3455 GL50803_9175 GL50803_8896 GL50803_100703 GL50803_8610 GL50803_7721 GL50803_10162 GL50803_8145 GL50803_17266 GL50803_14708 GL50803_7831 GL50803_22587 GL50803_28559 G…
96h>48h&60h	GO:0051298	centrosome duplication	Unique	5.27e-07	14/142 (9.8%)	25/1254 (1.9%)	GL50803_14675 GL50803_14615 GL50803_7721 GL50803_33268 GL50803_14901 GL50803_10162 GL50803_6227 GL50803_40747 GL50803_101120 GL50803_14708 GL50803_17140 GL50803_3455 GL50803_6581 GL50803_9175
96h>48h&60h	GO:0007098	centrosome cycle	Unique	5.27e-07	14/142 (9.8%)	25/1254 (1.9%)	GL50803_14675 GL50803_14615 GL50803_7721 GL50803_33268 GL50803_14901 GL50803_10162 GL50803_6227 GL50803_40747 GL50803_101120 GL50803_14708 GL50803_17140 GL50803_3455 GL50803_6581 GL50803_9175
96h>48h&60h	GO:0051707	response to other organism	-	5.69e-06	16/142 (11.2%)	37/1254 (2.9%)	GL50803_14615 GL50803_14675 GL50803_7721 GL50803_33268 GL50803_14901 GL50803_10162 GL50803_8145 GL50803_6227 GL50803_40747 GL50803_101120 GL50803_14858 GL50803_14708 GL50803_17140 GL50803_3455 GL50803_6581 GL50803_9175
96h>48h&60h	GO:0009607	response to biotic stimulus	-	5.69e-06	16/142 (11.2%)	37/1254 (2.9%)	GL50803_14615 GL50803_14675 GL50803_7721 GL50803_33268 GL50803_14901 GL50803_10162 GL50803_8145 GL50803_6227 GL50803_40747 GL50803_101120 GL50803_14858 GL50803_14708 GL50803_17140 GL50803_3455 GL50803_6581 GL50803_9175
96h>48h&60h	GO:0006886	intracellular protein transport	Unique	6.57e-06	26/142 (18.3%)	86/1254 (6.8%)	GL50803_14675 GL50803_14615 GL50803_15406 GL50803_14901 GL50803_33268 GL50803_6227 GL50803_40747 GL50803_17145 GL50803_101120 GL50803_12213 GL50803_17140 GL50803_6581 GL50803_3455 GL50803_9175 GL50803_21318 GL50803_11953 GL50803_7721 GL50803_17110 GL50803_10162 GL50803_8145 GL50803_3211 GL50803_7831 GL50803_14708 GL50803_100906 GL50803_16135 GL50803_6672
96h>48h&60h	GO:0006611	protein export from nucleus	Unique	7.26e-06	12/142 (8.4%)	22/1254 (1.7%)	GL50803_14615 GL50803_14675 GL50803_14901 GL50803_33268 GL50803_17110 GL50803_101120 GL50803_14708 GL50803_17140 GL50803_10162 GL50803_6581 GL50803_3455 GL50803_40747
96h>48h&60h	GO:0000226	microtubule cytoskeleton organization	Unique	9.28e-06	15/142 (10.5%)	34/1254 (2.7%)	GL50803_14675 GL50803_14615 GL50803_17520 GL50803_7721 GL50803_33268 GL50803_14901 GL50803_10162 GL50803_6227 GL50803_40747 GL50803_101120 GL50803_14708 GL50803_17140 GL50803_3455 GL50803_6581 GL50803_9175
96h>48h&60h	GO:0019058	viral infectious cycle	Unique	1.17e-05	10/142 (7.0%)	16/1254 (1.2%)	GL50803_14615 GL50803_8880 GL50803_14901 GL50803_101120 GL50803_103606 GL50803_7831 GL50803_6581 GL50803_8145 GL50803_16135 GL50803_6672
96h>48h&60h	GO:0008104	protein localization	-	1.17e-05	33/142 (23.2%)	129/1254 (10.2%)	GL50803_14615 GL50803_14675 GL50803_15406 GL50803_14901 GL50803_33268 GL50803_6227 GL50803_40747 GL50803_13942 GL50803_17145 GL50803_101120 GL50803_14858 GL50803_12213 GL50803_17140 GL50803_6581 GL50803_3455 GL50803_9175 GL50803_21318 GL50803_11953 GL50803_7721 GL50803_16271 GL50803_17110 GL50803_10162 GL50803_8145 GL50803_17404 GL50803_3211 GL50803_14433 GL50803_14708 GL50803_7831 GL50803_100906…
96h>48h&60h	GO:0045184	establishment of protein localization	-	1.41e-05	32/142 (22.5%)	124/1254 (9.8%)	GL50803_14615 GL50803_14675 GL50803_15406 GL50803_14901 GL50803_33268 GL50803_6227 GL50803_40747 GL50803_13942 GL50803_17145 GL50803_101120 GL50803_12213 GL50803_17140 GL50803_6581 GL50803_3455 GL50803_9175 GL50803_21318 GL50803_11953 GL50803_7721 GL50803_16271 GL50803_17110 GL50803_10162 GL50803_8145 GL50803_17404 GL50803_3211 GL50803_14433 GL50803_14708 GL50803_7831 GL50803_100906 GL50803_15556…
96h>48h&60h	GO:0051179	localization	-	1.42e-05	58/142 (40.8%)	300/1254 (23.9%)	GL50803_14675 GL50803_15406 GL50803_11940 GL50803_14636 GL50803_5273 GL50803_40692 GL50803_13942 GL50803_17315 GL50803_27658 GL50803_16553 GL50803_93736 GL50803_101120 GL50803_12213 GL50803_14172 GL50803_3455 GL50803_21318 GL50803_11953 GL50803_10162 GL50803_112633 GL50803_8145 GL50803_17404 GL50803_3211 GL50803_14433 GL50803_7831 GL50803_14708 GL50803_15556 GL50803_134710 GL50803_14615 GL50803_3…
96h>48h&60h	GO:0034504	protein localization in nucleus	-	1.43e-05	13/142 (9.1%)	27/1254 (2.1%)	GL50803_14615 GL50803_15406 GL50803_16271 GL50803_10162 GL50803_8145 GL50803_3211 GL50803_14858 GL50803_7831 GL50803_12213 GL50803_6581 GL50803_9175 GL50803_21318 GL50803_16135
96h>48h&60h	GO:0051234	establishment of localization	-	3.2e-05	56/142 (39.4%)	292/1254 (23.2%)	GL50803_14675 GL50803_15406 GL50803_11940 GL50803_14636 GL50803_5273 GL50803_40692 GL50803_13942 GL50803_17315 GL50803_27658 GL50803_16553 GL50803_101120 GL50803_12213 GL50803_14172 GL50803_3455 GL50803_21318 GL50803_11953 GL50803_10162 GL50803_112633 GL50803_8145 GL50803_17404 GL50803_3211 GL50803_14433 GL50803_7831 GL50803_14708 GL50803_15556 GL50803_134710 GL50803_14615 GL50803_33268 GL50803_1…
96h>48h&60h	GO:0009057	macromolecule catabolic process	Unique	3.23e-05	24/142 (16.9%)	82/1254 (6.5%)	GL50803_14615 GL50803_14675 GL50803_8610 GL50803_7721 GL50803_33268 GL50803_14901 GL50803_38394 GL50803_22573 GL50803_10162 GL50803_8145 GL50803_3780 GL50803_6227 GL50803_40747 GL50803_101120 GL50803_14708 GL50803_12213 GL50803_22587 GL50803_7831 GL50803_17140 GL50803_3455 GL50803_6581 GL50803_9175 GL50803_113512 GL50803_16135
96h>48h&60h	GO:0051170	nuclear import	-	3.71e-05	12/142 (8.4%)	25/1254 (1.9%)	GL50803_14615 GL50803_15406 GL50803_16271 GL50803_12213 GL50803_7831 GL50803_10162 GL50803_6581 GL50803_8145 GL50803_9175 GL50803_3211 GL50803_16135 GL50803_21318
96h>48h&60h	GO:0051028	mRNA transport	-	3.71e-05	12/142 (8.4%)	25/1254 (1.9%)	GL50803_14615 GL50803_14675 GL50803_14901 GL50803_14858 GL50803_101120 GL50803_14708 GL50803_17140 GL50803_6581 GL50803_8145 GL50803_3455 GL50803_40747 GL50803_6672
96h>48h&60h	GO:0033036	macromolecule localization	-	4.4e-05	34/142 (23.9%)	143/1254 (11.4%)	GL50803_14615 GL50803_14675 GL50803_15406 GL50803_14901 GL50803_33268 GL50803_32233 GL50803_6227 GL50803_40747 GL50803_13942 GL50803_17145 GL50803_101120 GL50803_14858 GL50803_12213 GL50803_17140 GL50803_6581 GL50803_3455 GL50803_9175 GL50803_21318 GL50803_11953 GL50803_7721 GL50803_16271 GL50803_17110 GL50803_10162 GL50803_8145 GL50803_3211 GL50803_17404 GL50803_14433 GL50803_14708 GL50803_7831 …
96h>48h&60h	GO:0015031	protein transport	-	4.95e-05	28/142 (19.7%)	107/1254 (8.5%)	GL50803_14675 GL50803_14615 GL50803_15406 GL50803_14901 GL50803_33268 GL50803_6227 GL50803_40747 GL50803_17145 GL50803_101120 GL50803_12213 GL50803_17140 GL50803_6581 GL50803_3455 GL50803_9175 GL50803_21318 GL50803_11953 GL50803_7721 GL50803_16271 GL50803_17110 GL50803_10162 GL50803_8145 GL50803_3211 GL50803_7831 GL50803_14708 GL50803_100906 GL50803_134710 GL50803_16135 GL50803_6672
96h>48h&60h	GO:0009894	regulation of catabolic process	Unique	5.1e-05	16/142 (11.2%)	43/1254 (3.4%)	GL50803_14615 GL50803_14675 GL50803_7721 GL50803_33268 GL50803_14901 GL50803_10162 GL50803_8145 GL50803_6227 GL50803_40747 GL50803_101120 GL50803_14858 GL50803_14708 GL50803_17140 GL50803_3455 GL50803_6581 GL50803_9175
96h>48h&60h	GO:0050896	response to stimulus	-	5.73e-05	31/142 (21.8%)	126/1254 (10.0%)	GL50803_14615 GL50803_14675 GL50803_14901 GL50803_33268 GL50803_8880 GL50803_32250 GL50803_6227 GL50803_39432 GL50803_40747 GL50803_33787 GL50803_101120 GL50803_14858 GL50803_16149 GL50803_17140 GL50803_6581 GL50803_3455 GL50803_9175 GL50803_7721 GL50803_24113 GL50803_10162 GL50803_115986 GL50803_115985 GL50803_8145 GL50803_17266 GL50803_20181 GL50803_3549 GL50803_33083 GL50803_14708 GL50803_3449…
96h>48h&60h	GO:0017038	protein import	-	5.81e-05	12/142 (8.4%)	26/1254 (2.0%)	GL50803_14615 GL50803_15406 GL50803_16271 GL50803_12213 GL50803_7831 GL50803_10162 GL50803_6581 GL50803_8145 GL50803_9175 GL50803_3211 GL50803_16135 GL50803_21318
96h>48h&60h	GO:0046796	viral genome transport in host cell	Unique	6.36e-05	8/142 (5.6%)	12/1254 (0.9%)	GL50803_14615 GL50803_14901 GL50803_101120 GL50803_7831 GL50803_6581 GL50803_8145 GL50803_16135 GL50803_6672
96h>48h&60h	GO:0006810	transport	-	0.000158	52/142 (36.6%)	277/1254 (22.0%)	GL50803_14675 GL50803_15406 GL50803_11940 GL50803_14636 GL50803_5273 GL50803_13942 GL50803_17315 GL50803_16553 GL50803_27658 GL50803_101120 GL50803_12213 GL50803_14172 GL50803_3455 GL50803_21318 GL50803_11953 GL50803_10162 GL50803_112633 GL50803_8145 GL50803_17404 GL50803_3211 GL50803_14433 GL50803_7831 GL50803_14708 GL50803_15556 GL50803_134710 GL50803_14615 GL50803_33268 GL50803_14901 GL50803_8…
96h>48h&60h	GO:0006996	organelle organization	Unique	0.000163	30/142 (21.1%)	126/1254 (10.0%)	GL50803_14615 GL50803_14675 GL50803_14901 GL50803_33268 GL50803_6227 GL50803_40747 GL50803_17145 GL50803_101120 GL50803_14858 GL50803_16592 GL50803_17140 GL50803_6581 GL50803_3455 GL50803_9175 GL50803_21318 GL50803_17520 GL50803_7721 GL50803_38462 GL50803_17110 GL50803_10162 GL50803_115986 GL50803_8145 GL50803_115985 GL50803_17404 GL50803_14433 GL50803_4498 GL50803_14708 GL50803_7831 GL50803_1613…
96h>48h&60h	GO:0016043	cellular component organization	Unique	0.000382	35/142 (24.6%)	164/1254 (13.0%)	GL50803_14615 GL50803_14675 GL50803_14901 GL50803_33268 GL50803_8880 GL50803_17478 GL50803_6227 GL50803_40747 GL50803_17145 GL50803_93736 GL50803_16592 GL50803_101120 GL50803_14858 GL50803_12213 GL50803_17140 GL50803_6581 GL50803_3455 GL50803_9175 GL50803_21318 GL50803_17520 GL50803_7721 GL50803_38462 GL50803_17110 GL50803_16273 GL50803_10162 GL50803_115986 GL50803_115985 GL50803_8145 GL50803_174…
96h>48h&60h	GO:0009892	negative regulation of metabolic process	-	0.000565	11/142 (7.7%)	27/1254 (2.1%)	GL50803_14675 GL50803_16552 GL50803_8880 GL50803_14901 GL50803_115986 GL50803_115985 GL50803_3455 GL50803_8896 GL50803_16135 GL50803_40747 GL50803_39432
96h>48h&60h	GO:0010605	negative regulation of macromolecule metabolic process	-	0.000565	11/142 (7.7%)	27/1254 (2.1%)	GL50803_14675 GL50803_16552 GL50803_8880 GL50803_14901 GL50803_115986 GL50803_115985 GL50803_3455 GL50803_8896 GL50803_16135 GL50803_40747 GL50803_39432
96h>48h&60h	GO:0010629	negative regulation of gene expression	Unique	0.000646	9/142 (6.3%)	19/1254 (1.5%)	GL50803_14675 GL50803_14901 GL50803_115986 GL50803_115985 GL50803_3455 GL50803_8896 GL50803_16135 GL50803_40747 GL50803_39432
96h>48h&60h	GO:0006606	protein import into nucleus	Unique	0.000784	7/142 (4.9%)	12/1254 (0.9%)	GL50803_14615 GL50803_12213 GL50803_7831 GL50803_6581 GL50803_8145 GL50803_9175 GL50803_16135
96h>48h&60h	GO:0010468	regulation of gene expression	-	0.000998	19/142 (13.3%)	70/1254 (5.5%)	GL50803_14675 GL50803_88888 GL50803_7721 GL50803_14901 GL50803_115986 GL50803_115985 GL50803_17266 GL50803_40747 GL50803_39432 GL50803_27658 GL50803_16552 GL50803_7831 GL50803_12213 GL50803_3455 GL50803_8896 GL50803_28559 GL50803_16135 GL50803_23756 GL50803_100703
96h>48h&60h	GO:0007017	microtubule-based process	Unique	0.00108	29/142 (20.4%)	132/1254 (10.5%)	GL50803_14675 GL50803_14615 GL50803_14901 GL50803_33268 GL50803_113522 GL50803_17478 GL50803_6227 GL50803_40747 GL50803_40496 GL50803_111950 GL50803_93736 GL50803_101120 GL50803_17140 GL50803_6581 GL50803_3455 GL50803_9175 GL50803_17520 GL50803_7721 GL50803_16273 GL50803_17243 GL50803_10162 GL50803_23420 GL50803_14433 GL50803_112846 GL50803_16518 GL50803_14708 GL50803_100906 GL50803_16804 GL50803…
96h>48h&60h	GO:0006915	apoptosis	Unique	0.00149	7/142 (4.9%)	13/1254 (1.0%)	GL50803_14615 GL50803_12213 GL50803_7831 GL50803_6581 GL50803_8145 GL50803_16135 GL50803_15326
96h>48h&60h	GO:0048519	negative regulation of biological process	-	0.00174	12/142 (8.4%)	35/1254 (2.7%)	GL50803_14675 GL50803_16552 GL50803_8880 GL50803_14901 GL50803_22587 GL50803_115986 GL50803_115985 GL50803_3455 GL50803_8896 GL50803_16135 GL50803_40747 GL50803_39432
96h>48h&60h	GO:0016265	death	-	0.00239	9/142 (6.3%)	22/1254 (1.7%)	GL50803_14615 GL50803_2527 GL50803_12213 GL50803_7831 GL50803_6581 GL50803_8145 GL50803_88658 GL50803_16135 GL50803_15326
96h>48h&60h	GO:0030163	protein catabolic process	Unique	0.00239	17/142 (11.9%)	63/1254 (5.0%)	GL50803_14615 GL50803_14675 GL50803_8610 GL50803_14901 GL50803_38394 GL50803_22573 GL50803_10162 GL50803_6227 GL50803_40747 GL50803_101120 GL50803_14708 GL50803_22587 GL50803_17140 GL50803_3455 GL50803_6581 GL50803_9175 GL50803_113512
96h>48h&60h	GO:0012501	programmed cell death	Unique	0.00258	7/142 (4.9%)	14/1254 (1.1%)	GL50803_14615 GL50803_12213 GL50803_7831 GL50803_6581 GL50803_8145 GL50803_16135 GL50803_15326
96h>48h&60h	GO:0050794	regulation of cellular process	-	0.00404	40/142 (28.1%)	220/1254 (17.5%)	GL50803_14615 GL50803_14675 GL50803_88888 GL50803_14901 GL50803_33268 GL50803_8880 GL50803_86593 GL50803_6227 GL50803_24712 GL50803_40747 GL50803_39432 GL50803_27658 GL50803_16552 GL50803_29765 GL50803_14858 GL50803_101120 GL50803_12213 GL50803_17140 GL50803_14172 GL50803_6581 GL50803_3455 GL50803_9175 GL50803_8896 GL50803_100703 GL50803_17520 GL50803_8610 GL50803_7721 GL50803_115986 GL50803_1016…
96h>48h&60h	GO:0007010	cytoskeleton organization	Unique	0.0043	18/142 (12.6%)	72/1254 (5.7%)	GL50803_14615 GL50803_14675 GL50803_17520 GL50803_7721 GL50803_38462 GL50803_33268 GL50803_14901 GL50803_10162 GL50803_6227 GL50803_40747 GL50803_4498 GL50803_101120 GL50803_16592 GL50803_14708 GL50803_17140 GL50803_3455 GL50803_6581 GL50803_9175
96h>48h&60h	GO:0006308	DNA catabolic process	Unique	0.00666	6/142 (4.2%)	12/1254 (0.9%)	GL50803_14615 GL50803_12213 GL50803_7831 GL50803_6581 GL50803_8145 GL50803_16135
96h>48h&60h	GO:0030262	apoptotic nuclear change	Unique	0.00666	6/142 (4.2%)	12/1254 (0.9%)	GL50803_14615 GL50803_12213 GL50803_7831 GL50803_6581 GL50803_8145 GL50803_16135
96h>48h&60h	GO:0006921	cellular component disassembly involved in apoptosis	Unique	0.00666	6/142 (4.2%)	12/1254 (0.9%)	GL50803_14615 GL50803_12213 GL50803_7831 GL50803_6581 GL50803_8145 GL50803_16135
96h>48h&60h	GO:0000737	DNA catabolic process, endonucleolytic	Unique	0.00666	6/142 (4.2%)	12/1254 (0.9%)	GL50803_14615 GL50803_12213 GL50803_7831 GL50803_6581 GL50803_8145 GL50803_16135
96h>48h&60h	GO:0050789	regulation of biological process	-	0.00754	40/142 (28.1%)	227/1254 (18.1%)	GL50803_14615 GL50803_14675 GL50803_88888 GL50803_14901 GL50803_33268 GL50803_8880 GL50803_86593 GL50803_6227 GL50803_24712 GL50803_40747 GL50803_39432 GL50803_27658 GL50803_16552 GL50803_29765 GL50803_14858 GL50803_101120 GL50803_12213 GL50803_17140 GL50803_14172 GL50803_6581 GL50803_3455 GL50803_9175 GL50803_8896 GL50803_100703 GL50803_17520 GL50803_8610 GL50803_7721 GL50803_115986 GL50803_1016…
96h>48h&60h	GO:0008219	cell death	-	0.0083	8/142 (5.6%)	21/1254 (1.6%)	GL50803_14615 GL50803_2527 GL50803_12213 GL50803_7831 GL50803_6581 GL50803_8145 GL50803_16135 GL50803_15326
96h>48h&60h	GO:0090305	nucleic acid phosphodiester bond hydrolysis	Unique	0.0107	6/142 (4.2%)	13/1254 (1.0%)	GL50803_14615 GL50803_12213 GL50803_7831 GL50803_6581 GL50803_8145 GL50803_16135
96h>48h&60h	GO:0022411	cellular component disassembly	Unique	0.0107	6/142 (4.2%)	13/1254 (1.0%)	GL50803_14615 GL50803_12213 GL50803_7831 GL50803_6581 GL50803_8145 GL50803_16135
96h>48h&60h	GO:0065007	biological regulation	-	0.0124	40/142 (28.1%)	233/1254 (18.5%)	GL50803_14615 GL50803_14675 GL50803_88888 GL50803_14901 GL50803_33268 GL50803_8880 GL50803_86593 GL50803_6227 GL50803_24712 GL50803_40747 GL50803_39432 GL50803_27658 GL50803_16552 GL50803_29765 GL50803_14858 GL50803_101120 GL50803_12213 GL50803_17140 GL50803_14172 GL50803_6581 GL50803_3455 GL50803_9175 GL50803_8896 GL50803_100703 GL50803_17520 GL50803_8610 GL50803_7721 GL50803_115986 GL50803_1016…
96h>48h&60h	GO:0009056	catabolic process	Unique	0.0128	27/142 (19.0%)	139/1254 (11.0%)	GL50803_14675 GL50803_14615 GL50803_14901 GL50803_33268 GL50803_22573 GL50803_38394 GL50803_6227 GL50803_40747 GL50803_24712 GL50803_13672 GL50803_101120 GL50803_12213 GL50803_17140 GL50803_6581 GL50803_3455 GL50803_9175 GL50803_8610 GL50803_17520 GL50803_7721 GL50803_10162 GL50803_8145 GL50803_3780 GL50803_7831 GL50803_22587 GL50803_14708 GL50803_113512 GL50803_16135
96h>48h&60h	GO:0016458	gene silencing	Unique	0.0285	5/142 (3.5%)	11/1254 (0.8%)	GL50803_14675 GL50803_14901 GL50803_3455 GL50803_16135 GL50803_40747
96h>48h&60h	GO:0031323	regulation of cellular metabolic process	-	0.0431	18/142 (12.6%)	88/1254 (7.0%)	GL50803_88888 GL50803_17520 GL50803_8610 GL50803_7721 GL50803_8880 GL50803_20181 GL50803_17266 GL50803_39432 GL50803_27658 GL50803_16552 GL50803_7831 GL50803_22587 GL50803_12213 GL50803_8896 GL50803_28559 GL50803_16135 GL50803_23756 GL50803_100703
96h>48h&60h	GO:0045333	cellular respiration	-	0.049	6/142 (4.2%)	17/1254 (1.3%)	GL50803_16553 GL50803_27658 GL50803_5273 GL50803_14494 GL50803_4764 GL50803_19678
