# Supplementary material for: Time-Dependent Transcriptional Changes in Axenic Giardia duodenalis Trophozoites
Source: PLoS Negl Trop Dis. 2015 Dec 4;9(12):e0004261. doi: 10.1371/journal.pntd.0004261 (PMC4670223; doi:10.1371/journal.pntd.0004261)
Supplement: S5 Table — (XLSX) [file pntd.0004261.s005.xlsx]

## Sheet: S5 Table
S5 Table. Average transcriptional abundance for glycolytic enzymes in Figure 4.
		Mean normalised expected counts
Accession number	Description	48 hours	60 hours	96 hours	Differential gene transcription	48 h SEM	60 h SEM	96 h SEM
GL50803_8822	2,3-bisphosphoglycerate-independent_phosphoglycerate_mutase	37055.4	34657.7	38329.9	#N/A	4251.27	1988.21	4196.63
GL50803_14759	6-phosphogluconate_dehydrogenase,_decarboxylating	5976.01	5156.22	3619.86	60h48h>96h	1081.96	529.731	773.648
GL50803_12150	Alanine_aminotransferase,_putative	40868.4	34288.4	36078.2	#N/A	3177.47	7839.28	6053.27
GL50803_16363	Alanine_aminotransferase,_putative	14897.9	9983.91	8413.2	#N/A	663.362	892.658	552.89
GL50803_93358	Alcohol_dehydrogenase	49965	37061.7	40430.9	#N/A	6886.48	8385.45	5903.28
GL50803_3861	Alcohol_dehydrogenase_3_lateral_transfer_candidate	12371.6	9348.94	9042.01	#N/A	1252.01	1602.47	1048.24
GL50803_13350	Alcohol_dehydrogenase_lateral_transfer_candidate	14640.4	13828	7340.68	60h48h>96h	2613.51	2031.26	1243
GL50803_3593	Alcohol_dehydrogenase_lateral_transfer_candidate	37253.6	37655.5	31470.3	#N/A	1977.65	3552.67	1774.55
GL50803_91056	aspartate aminotransferase	17262.4	18802.3	18865.3	#N/A	3757.56	3107.28	3338.7
GL50803_7259	CDP-diacylglycerol-glycerol-3-phosphate_3-phosphatidyltransferase	4359.22	4329.98	2520.48	60h48h>96h	846.65	601.252	321.497
GL50803_9829	CDP-diacylglycerol-inositol_3-phosphatidyltransferase	1021.22	1020.79	703.944	60h48h>96h	177.772	224.009	135.756
GL50803_15127	Deoxyribose-phosphate_aldolase_lateral_transfer_candidate	11512.5	7599.94	5396.22	#N/A	1480.65	1611.11	1023.62
GL50803_11118	Enolase	91458.2	80153	87177.2	#N/A	8680.9	12884.4	11205
GL50803_6304	Fe-hydrogenase-1	14674.6	11644.2	9494.38	#N/A	4323.73	2277.68	2111.53
GL50803_9662	Ferredoxin 1	2159.87	1267.31	362.559	#N/A	344.173	143.282	146.52
GL50803_10329	Ferredoxin 2	795.913	560.588	545.884	#N/A	43.0994	56.5233	112.812
GL50803_27266	Ferredoxin 3	2640.86	3077.55	3639.83	#N/A	549.722	904.475	674.459
GL50803_11043	Fructose-bisphosphate_aldolase	101885	112521	137538	#N/A	3103.81	16721.3	17758.7
GL50803_8826	Glucokinase	30897	27905.9	13268	#N/A	3219.03	4313.35	1975.49
GL50803_8682	Glucose-6-phosphate_1-dehydrogenase	13094	9628.19	7765.01	#N/A	2406.29	818.204	1260.3
GL50803_9115	Glucose-6-phosphate_isomerase	17099.5	12067.1	6104.73	60h48h>96h	3276.48	1927.11	1666.07
GL50803_17043	Glyceraldehyde_3-phosphate_dehydrogenase	6596.13	6139.89	4732.14	#N/A	194	700.636	668.915
GL50803_6687	Glyceraldehyde_3-phosphate_dehydrogenase	198504	188070	194441	#N/A	20280.3	44265.8	42729
GL50803_8173	Glycerol_kinase	2726.92	4736.15	6845.27	60h96h>48h	936.642	1908.36	1635.85
GL50803_16125	Glycerol-3-phosphate_dehydrogenase	33496.4	32288.5	57465.1	#N/A	5751.49	6243.44	5011.07
GL50803_3331	Malate_dehydrogenase (decarboxylating)	69113.9	74030.5	65876	#N/A	5225.44	3259.03	6746.05
GL50803_14285	Malic enzyme	30759.6	37690.1	41827.5	#N/A	5274.17	2559.06	4142.19
GL50803_21942	NADP-specific_glutamate_dehydrogenase	31796.8	29636.4	65763.3	#N/A	4510.58	8663.43	5135.12
GL50803_17063	PFOR 1	13178.6	13132	35639.2	96h>48h60h	3580.38	3944.83	9545.04
GL50803_114609	PFOR 2	15177.6	14606.3	35199.3	96h>48h60h	913.319	1820.29	3220.58
GL50803_90872	Phosphoglycerate_kinase	53322.3	54256.4	46415	#N/A	3344.34	6558.51	9521.43
GL50803_17143	Ppi-dependent pyruvate kinase	19759	16283.9	19078	#N/A	1596.91	3508.92	2425.1
GL50803_14993	Pyrophosphate-fructose_6-phosphate_1-phosphotransferase_alpha_subunit	17769.7	15608.7	15101.6	#N/A	3834.02	1963.41	3361.39
GL50803_9909	Pyruvate kinase	29679.5	22715.2	44637.4	#N/A	2705.54	2409.77	5546.67
GL50803_9704	Transketolase	21758.3	18034.4	14384.1	#N/A	5332.49	3005.89	3060.05
GL50803_93938	Triose phosphate isomerase	32484.3	25358.3	16606.5	#N/A	2408.47	5324.89	6006.09
